# Supplementary material for: Methyltransferase-directed orthogonal tagging and sequencing of miRNAs and bacterial small RNAs
Source: BMC Biol. 2021 Jun 22;19:129. doi: 10.1186/s12915-021-01053-w (PMC8220740; doi:10.1186/s12915-021-01053-w)
Supplement: Supplementary file 2 — Additional file 2. The data underlying published graphs. [file 12915_2021_1053_MOESM2_ESM.xlsx]

## Sheet: Fig. 3c
Library	Fold change, log2
1C	-5.02319
1C	-0.969431
1C	0.209069
1C	-0.357452
1C	-5.70385
1C	-1.02359
1C	-0.402167
1C	1.37621
1C	1.808
1C	-4.07582
1C	-0.760268
1C	-0.875447
1C	-2.38538
1C	0.75362
1C	-6.91935
1C	0.473821
1C	-0.977231
1C	2.5695
1C	-0.55634
1C	-3.3431
1C	-7.04489
1C	-5.4864
1C	-5.41121
1C	-6.25134
1C	-3.21522
1C	-3.08478
1C	-3.23878
1C	-4.24379
1C	-3.86046
1C	-0.101163
1C	-7.22138
1C	-5.41121
1C	-3.44398
1C	-4.04817
1C	-6.96826
1C	-6.50432
1C	-2.07303
1C	0.565714
1C	-6.01889
1C	-2.0921
1C	-3.80944
1C	2.05791
1C	-2.34579
1C	-2.03861
1C	-0.566895
1C	-2.35593
1C	-1.34411
1C	-0.244574
1C	-1.53584
1C	-0.946662
1C	-0.348909
1C	-0.0781924
1C	-1.57378
1C	1.68429
1C	1.13031
1C	0.893607
1C	0.0700869
1C	-7.29227
1C	1.32109
1C	-5.40839
1C	1.74653
1C	-0.419066
1C	-1.03793
1C	-1.38659
1C	2.38855
1C	2.02233
1C	0.604686
1C	-0.974366
1C	-2.66722
1C	-5.99758
1C	-2.8504
1C	-0.240188
1C	-2.75344
1C	-3.22509
1C	1.50332
1C	-3.59023
1C	-0.046321
1C	-2.5111
1C	-6.7965
1C	-0.547699
1C	-3.43823
1C	-1.39179
1C	-7.88765
1C	-3.37572
1C	-1.55595
1C	-0.395357
1C	-1.24128
1C	2.55049
1C	1.86733
1C	-8.38884
1C	-2.81316
1C	-9.50432
1C	1.2413
1C	-2.01916
1C	-1.88838
1C	-1.6172
1C	-8.41121
1C	-4.05696
1C	-8.22138
1C	-0.310464
1C	0.853271
1C	-0.691071
1C	-4.87011
1C	-0.595324
1C	-2.96568
1C	1.96871
1C	1.50175
1C	-0.056752
1C	-0.384512
1C	-0.405759
1C	-0.524654
1C	0.516709
1C	0.555162
1C	1.59608
1C	2.82385
1C	-1.79535
1C	2.56958
1C	0.679318
1C	-3.59023
1C	0.0758783
1C	-2.80249
1C	-3.7521
1C	-9.55323
1C	-0.466496
1C	0.0457239
1C	0.283476
1C	-2.98285
1C	-0.712069
1C	1.12862
1C	-0.943985
1C	-2.75166
1C	-1.61152
1C	-1.15205
1C	1.69523
1C	-6.52246
1C	-2.28386
1C	2.09993
1C	1.83399
1C	1.10036
1C	-7.0275
1C	-5.00607
1C	3.23179
1C	-5.85662
1C	0.478296
1C	0.948542
1C	1.66492
1C	1.62428
1C	-0.0532437
1C	0.17698
1C	0.138276
1C	0.219855
1C	0.149065
1C	1.97467
1C	-5.37229
1C	0.91153
1C	-0.364084
1C	1.61607
1C	-1.03793
1C	0.517634
1C	-5.14442
1C	-0.351948
1C	-4.60224
1C	-4.07136
1C	2.87694
1C	-1.64096
1C	-0.653297
1C	-5.25639
1C	-2.67946
1C	-0.21284
1C	2.46393
1C	-7.18239
1C	-0.67544
1C	-7.08029
1C	-2.16121
1C	-5.7965
1C	-6.77458
1C	-5.83378
1C	-0.659873
1C	0.498826
1C	-0.116515
1C	-6.04926
1C	-9.71077
1C	-2.44795
1C	-1.3646
1C	-8.41121
1C	0.369229
1C	0.6383
1C	-0.244182
1C	-7.36681
1C	-4.18962
1C	-0.774017
1C	1.0891
1C	-0.521704
1C	-5.44254
1C	-2.06691
1C	-8.08928
1C	-0.602143
1C	0.806712
1C	-2.10258
1C	-4.49533
1C	-0.866002
1C	-1.78481
1C	-1.77029
1C	-5.43107
1C	-5.47752
1C	-6.68329
1C	-1.39911
1C	-1.37195
1C	0.113089
1C	2.61129
1C	-1.92086
1C	-4.29486
1C	-5.64634
1C	-7.59103
1C	-0.335395
1C	0.311119
1C	-0.915978
1C	-4.33306
1C	-1.71185
1C	1.38219
1C	1.80117
1C	-1.63251
1C	-0.771528
1C	-3.11544
1C	-2.34109
1C	-0.750098
1C	-2.7633
1C	-0.546345
1C	-2.5393
1C	2.60505
1C	1.69983
1C	1.23231
1C	1.50516
1C	0.880682
1C	-0.274537
1C	2.13152
1C	-8.00182
1C	1.501
1C	1.04232
1C	-1.97762
1C	-4.58625
1C	0.261107
1C	0.892822
1C	2.10482
1C	-2.83142
1C	-8.57832
1C	-5.82625
1C	-6.48047
1C	-9.60385
1C	-0.394139
1C	-3.55556
1C	-3.22447
1C	-5.15146
1C	-1.8752
1C	-5.66974
1C	-6.58466
1C	-2.75344
1C	-9.08928
1C	0.17305
1C	-5.98914
1C	-6.97658
1C	-6.69696
1C	-5.7855
1C	-6.96
1C	-0.959353
1C	-3.3364
1C	-8.88765
1C	-7.00182
1C	-6.25134
1C	-5.26655
1C	-3.99652
1C	-1.03386
1C	-5.59743
1C	-2.88275
1C	-2.27518
1C	2.11439
1C	1.49107
1C	0.482046
1C	-3.07693
1C	-9.41121
1C	-8.73878
1C	2.04842
1C	-6.04489
1C	-6.16328
1C	-2.8619
1C	0.280917
1C	2.19822
1C	1.80013
1C	2.43598
1C	1.62353
1C	0.0380696
1C	0.255904
1C	0.594987
1C	-2.88031
1C	-1.87934
1C	-5.64634
1C	0.26326
1C	0.88825
1C	-8.68329
1C	-1.19947
1C	0.936794
1C	-2.4411
1C	-1.24897
1C	-6.01033
1C	-7.78185
1C	-3.20847
1C	-2.78733
1C	-6.81875
1C	-4.44254
1C	-6.0938
1C	-5.93953
1C	-3.0114
1C	-5.51639
1C	0.829434
1C	-0.567974
1C	-3.59023
1C	-1.02171
1C	-1.94717
1C	-2.13683
1C	-7.55323
1C	0.430946
1C	-2.72953
1C	1.17217
1C	-7.41121
1C	-4.33172
1C	-1.59582
1C	-0.246065
1C	-5.72471
1C	-6.30268
1C	-2.43143
1C	0.440687
1C	0.496622
1C	-1.26051
1C	-2.95948
1C	-0.53786
1C	2.70576
1C	-0.0790315
1C	1.02264
1C	-8.57832
1C	-7.27166
1C	1.41777
1C	-3.83095
1C	1.44821
1C	0.0594509
1C	2.73912
1C	1.18972
1C	-7.54084
1C	-1.83189
1C	0.201718
1C	-7.96826
1C	-3.88373
1C	1.91847
1C	-0.570332
1C	-6.22138
1C	-8.00182
1C	2.49396
1C	-4.7764
1C	1.23152
1C	0.571964
1C	3.16624
1C	2.78232
1C	0.671773
1C	-0.869627
1C	-9.65632
1C	1.54827
1C	-1.29324
1C	-7.27166
1C	-1.85758
1C	-3.62903
1C	1.53641
1C	0.430897
1C	-0.83626
1C	2.69254
1C	0.136771
1C	-4.53162
1C	-0.841827
1C	-2.62821
1C	-3.58466
1C	-1.27038
1C	-1.13131
1C	-6.14442
1C	-3.95178
1C	-1.16373
1C	-1.70709
1C	1.42969
1C	-2.12234
1C	-6.91935
1C	-1.59492
1C	0.729901
1C	-0.0992469
1C	-0.847773
1C	-1.61821
1C	0.145118
1C	-4.26273
1C	-1.79443
1C	-3.80388
1C	-2.23503
1C	-6.06691
1C	0.0281035
1C	-8.12581
1C	-8.57832
1C	-5.80018
1C	-4.43679
1C	-3.82531
1C	-3.55323
1C	-1.98363
1C	-3.09946
1C	-1.06927
1C	0.892216
1C	1.22567
1C	1.13539
1C	-1.75456
1C	0.0775736
1C	-0.253308
1C	-1.57713
1C	-7.55323
1C	-7.07136
1C	-6.46284
1C	-7.82625
1C	-1.52189
1C	-8.32375
1C	-7.22138
1C	-8.7965
1C	-3.61598
1C	1.15041
1C	0.94933
1C	2.24908
1C	1.97192
1C	-3.44326
1C	-0.570627
1C	-8.91935
1C	2.24678
1C	-1.3274
1C	-3.47678
1C	-6.64966
1C	-3.83189
1C	-4.2526
1C	-1.02696
1C	-4.43966
1C	-2.43393
1C	-5.67312
1C	-9.36681
1C	-7.27166
1C	1.21333
1C	0.284401
1C	-6.04052
1C	-1.73481
1C	-0.726459
1C	-0.623611
1C	-5.50432
1C	1.07151
1C	-2.68968
1C	1.0127
1C	0.0804572
1C	-3.43321
1C	-5.37229
1C	-4.39858
1C	-0.641887
1C	0.541442
1C	-4.65799
1C	-8.73878
1C	-3.90738
1C	1.38701
1C	-4.51791
1C	0.248453
1C	-6.09833
1C	-2.12609
1C	2.24739
1C	-3.32839
1C	-1.58347
1C	-2.57161
1C	1.29286
1C	0.21193
1C	-5.16328
1C	-7.84135
1C	-6.49234
1C	-3.38884
1C	-0.682225
1C	2.70793
1C	-0.429552
1C	-3.22262
1C	1.09854
1C	2.82372
1C	-2.17639
1C	-8.43393
1C	-2.91386
1C	2.42263
1C	-3.20541
1C	-4.98494
1C	-3.54239
1C	1.59464
1C	-5.65298
1C	-0.501971
1C	-7.90341
1C	-3.59983
1C	-3.10458
1C	-3.68925
1C	1.25806
1C	2.19806
1C	-1.0665
1C	-5.96412
1C	-3.03237
1C	-7.64302
1C	-8.20175
1C	-5.01889
1C	-2.98967
1C	0.603946
1C	0.158944
1C	-1.59243
1C	0.166339
1C	-6.63642
1C	-2.96258
1C	-2.25386
1C	-2.41721
1C	-3.59663
1C	-2.81595
1C	2.74889
1C	-7.09833
1C	1.94631
1C	2.52599
1C	-3.50131
1C	-7.95178
1C	-3.72734
1C	-5.53469
1C	0.990072
1C	-3.14442
1C	-6.49832
1C	-5.36681
1C	-0.832246
1C	0.362549
1C	-0.00208228
1C	-1.76083
1C	1.84833
1C	0.766562
1C	-1.81548
1C	-2.96361
1C	-0.134502
1C	-3.24882
1C	-1.48677
1C	-0.0448858
1C	0.562489
1C	-2.72077
1C	-4.4098
1C	-4.92941
1C	-6.26655
1C	-2.92488
1C	-1.99705
1C	2.26758
1C	-4.42679
1C	-4.88178
1C	-1.08408
1C	-2.68712
1C	-3.32375
1C	-6.07136
1C	-0.932818
1C	-0.847535
1C	-1.23628
1C	-1.84373
1C	-2.94157
1C	-5.35864
1C	-4.84325
1C	-6.14911
1C	-1.29714
1C	-1.86745
1C	-2.37641
1C	-6.54084
1C	-2.0275
1C	-1.50808
1C	1.23709
1C	-0.969431
1C	1.04274
1C	2.25657
1C	1.6905
1C	-2.26305
1C	1.72384
1C	-1.38832
1C	-1.62147
1C	-1.5162
1C	-0.90032
1C	-5.3053
1C	0.446967
1C	-1.65945
1C	-1.51469
1C	-2.009
1C	-3.58625
1C	-1.64696
1C	2.2628
1C	-4.42537
1C	-7.59103
1C	0.254461
1C	-0.304972
1C	1.27349
1C	-0.402254
1C	-0.090619
1C	-0.438677
1C	-0.396141
1C	1.52745
1C	-3.174
1C	-0.582377
1C	-8.26146
1C	-6.66302
1C	-2.93953
1C	-3.92437
1C	-6.55946
1C	-1.35898
1C	-4.06248
1C	-2.31812
1C	-1.3583
1C	-1.89723
1C	-1.30776
1C	2.24103
1C	2.55921
1C	-0.386501
1C	0.164213
1C	0.614494
1C	-4.92739
1C	-3.59582
1C	-0.925253
1C	-4.27422
1C	1.86144
1C	-6.16328
1C	-2.57595
1C	-2.14618
1C	2.34463
1C	-4.42679
1C	-6.93547
1C	0.716585
1C	0.282333
1C	0.3182
1C	-1.16002
1C	1.60159
1C	2.31542
1C	-3.08534
1C	-1.33924
1C	1.22988
1C	-4.8547
1C	-5.29486
1C	0.637619
1C	-2.15647
1C	-0.936488
1C	1.83755
1C	0.998216
1C	-1.12277
1C	0.449879
1C	-2.55907
1C	-8.20175
1C	-1.09918
1C	-2.31285
1C	-0.145813
1C	-1.56572
1C	-8.82625
1C	1.90394
1C	-1.18254
1C	1.55959
1C	-7.42252
1C	0.94018
1C	0.592705
1C	0.885744
1C	-1.63354
1C	-0.462385
1C	-2.38468
1C	-2.39266
1C	-1.47402
1C	1.35726
1C	1.52347
1C	1.22247
1C	1.37041
1C	1.71781
1C	-2.10202
1C	-1.30383
1C	1.35938
1C	0.695519
1C	1.52481
1C	-2.49944
1C	-3.81037
1C	-2.35254
1C	-2.39301
1C	-1.44038
1C	-0.0111291
1C	0.103691
1C	0.626725
1C	-5.41685
1C	1.33861
1C	-2.62412
1C	-0.106999
1C	0.522344
1C	-1.36938
1C	1.58131
1C	1.24781
1C	1.35979
1C	2.12049
1C	1.88569
1C	1.85801
1C	2.02
1C	2.93853
1C	-1.97867
1C	-0.326981
1C	0.634765
1C	-0.0927358
1C	1.52692
1C	1.60871
1C	-6.04052
1C	1.94416
1C	1.53907
1C	-6.32375
1C	-1.84254
1C	-0.451297
1C	1.82367
1C	-2.22819
1C	0.00459979
1C	-0.0540684
1C	-0.606069
1C	-2.28289
1C	-0.624122
1C	0.0314116
1C	-0.699756
1C	-2.17939
1C	-3.96619
1C	1.15115
1C	-2.0859
1C	-0.40769
1C	-0.0156069
1C	-8.62985
1C	1.15282
1C	2.66659
1C	-0.0979706
1C	-1.85279
1C	-1.17385
1C	-0.0309499
1C	-0.881533
1C	0.768895
1C	1.10054
1C	0.934024
1C	-0.104933
1C	-3.1235
1C	-0.988749
1C	-2.67608
1C	1.30212
1C	0.663393
1C	2.69675
1C	-0.41156
1C	0.293128
1C	-1.89231
1C	-2.51563
1C	-0.584163
1C	2.54145
1C	-5.22138
1C	1.62419
1C	0.24784
1C	0.401972
1C	-0.270378
1C	1.08643
1C	1.11058
1C	0.528876
1C	-0.971637
1C	1.12008
1C	2.03369
1C	1.21304
1C	-8.20175
1C	-5.74943
1C	-4.76016
1C	-2.29324
1C	-1.16937
1C	0.0764437
1C	-2.06414
1C	-0.948322
1C	-1.25623
1C	-1.77187
1C	-3.9284
1C	0.622559
1C	0.418416
1C	0.699438
1C	-2.90193
1C	1.49448
1C	-1.18781
1C	0.450364
1C	-1.77074
1C	-5.95178
1C	-5.19446
1C	0.584383
1C	-3.26464
1C	-7.7965
1C	-8.71077
1C	-9.05366
1C	0.717552
1C	0.192824
1C	1.96419
1C	-4.87011
1C	0.634253
1C	2.00133
1C	2.33748
1C	-2.41898
1C	2.09722
1C	1.02381
1C	-8.88765
1C	-8.08928
1C	-5.64634
1C	-5.18239
1C	-9.24128
1C	-2.73525
1C	-3.31186
1C	-0.441821
1C	1.52993
1C	0.249289
1C	2.36201
1C	1.49737
1C	-0.718266
1C	1.70349
1C	2.68764
1C	-6.54702
1C	-3.05091
1C	-4.95588
1C	-0.256469
1C	-4.27294
1C	-1.35694
1C	0.712711
1C	-0.711202
1C	-0.994279
1C	-3.33239
1C	-0.0833747
1C	-1.53431
1C	-6.37778
1C	-0.656425
1C	2.9241
1C	-2.01621
1C	-2.38815
1C	1.32152
1C	2.65989
1C	2.53951
1C	-3.63395
1C	-0.0623415
1C	-3.68159
1C	1.20772
1C	-5.99758
1C	-4.81875
1C	-6.74587
1C	-6.26655
1C	-0.290889
1C	-4.90937
1C	-3.91735
1C	-7.08928
1C	1.93624
1C	-0.693853
1C	0.236812
1C	-0.529903
1C	-2.09606
1C	0.396449
1C	-2.03481
1C	-4.07805
1C	-4.31449
1C	-1.2327
1C	-0.115583
1C	-0.557119
1C	0.487771
1C	-4.36681
1C	0.975294
1C	-6.59743
1C	-8.71077
1C	0.859014
1C	-3.55712
1C	-1.16744
1C	-1.4188
1C	-0.0632407
1C	-6.0938
1C	-1.12855
1C	-3.51791
1C	-0.43089
1C	1.55307
1C	-0.0481684
1C	-2.72909
1C	-3.537
1C	-0.173774
1C	1.98892
1C	-5.753
1C	-1.94564
1C	-0.791676
1C	-6.73173
1C	0.921877
1C	-3.06747
1C	2.59084
1C	-8.38884
1C	-1.70428
1C	-2.52513
1C	1.46864
1C	0.374244
1C	-1.91037
1C	-5.11659
1C	-4.21031
1C	1.63709
1C	-4.00182
1C	-4.04926
1C	2.07479
1C	-4.4731
1C	0.120783
1C	-0.0615121
1C	-0.782421
1C	-7.19204
1C	-3.28128
1C	-7.29227
1C	0.654376
2C	-5.4997
2C	-0.913294
2C	0.0119057
2C	-0.376642
2C	-5.28229
2C	-1.43673
2C	-0.875096
2C	0.810389
2C	1.37703
2C	-4.02299
2C	-0.900508
2C	-0.133487
2C	-2.01793
2C	0.45932
2C	-6.67507
2C	0.150742
2C	-1.35707
2C	2.16621
2C	-0.0567606
2C	-2.43128
2C	-6.48243
2C	-6.09996
2C	-5.49104
2C	-6.4318
2C	-3.34727
2C	-3.23903
2C	-3.60562
2C	-4.4997
2C	-3.67507
2C	-0.140775
2C	-6.63634
2C	-5.47386
2C	-2.66956
2C	-4.12823
2C	-6.78728
2C	-7.00438
2C	-1.98562
2C	0.785197
2C	-5.29731
2C	-2.36794
2C	-3.87756
2C	1.8134
2C	-2.36844
2C	-1.66194
2C	-0.929117
2C	-2.42508
2C	-1.23925
2C	-0.68461
2C	-0.85047
2C	-0.135279
2C	0.531063
2C	0.982314
2C	-1.85828
2C	1.70716
2C	0.907692
2C	0.0561786
2C	-0.151083
2C	-6.42353
2C	2.07577
2C	-6.07384
2C	1.40976
2C	0.18823
2C	-0.747233
2C	-0.890325
2C	2.55635
2C	2.13738
2C	0.594835
2C	-0.290016
2C	-2.82014
2C	-5.9032
2C	-2.3744
2C	-0.439464
2C	-1.05776
2C	-3.25452
2C	1.24278
2C	-3.18999
2C	-0.159425
2C	-2.12362
2C	-7.26003
2C	-0.228635
2C	-2.01133
2C	-1.61529
2C	-7.78728
2C	-2.2651
2C	-1.73359
2C	-0.533086
2C	-1.62415
2C	1.9877
2C	1.29358
2C	-7.64592
2C	-2.35707
2C	-9.55282
2C	1.08095
2C	-1.39421
2C	-0.298377
2C	-1.41634
2C	-7.76622
2C	-4.04344
2C	-7.70482
2C	-0.402687
2C	1.02263
2C	-0.683376
2C	-5.16394
2C	-0.623261
2C	-3.39194
2C	1.49785
2C	1.38209
2C	-0.150016
2C	-0.70388
2C	-0.389417
2C	-0.789105
2C	0.598582
2C	0.381318
2C	1.52957
2C	2.9593
2C	-1.77638
2C	2.61151
2C	0.315467
2C	-2.4932
2C	0.0824493
2C	-2.88819
2C	-3.78596
2C	-9.70482
2C	-0.772604
2C	0.188989
2C	0.302832
2C	-2.05776
2C	0.16854
2C	1.44856
2C	0.284103
2C	-2.22818
2C	-1.94105
2C	-1.09626
2C	1.85009
2C	-5.24903
2C	-1.22392
2C	2.1047
2C	1.96382
2C	1.53309
2C	-6.47386
2C	-4.8946
2C	3.32494
2C	-5.60796
2C	-0.0450208
2C	0.259603
2C	1.19324
2C	1.34068
2C	-0.0583598
2C	0.0516452
2C	0.00694407
2C	0.194958
2C	-0.0668855
2C	2.15215
2C	-6.23089
2C	1.01238
2C	-0.288256
2C	1.827
2C	-1.48055
2C	0.614415
2C	-5.44012
2C	-0.66895
2C	-4.45478
2C	-3.74032
2C	2.48387
2C	-0.91239
2C	0.063182
2C	-4.87474
2C	-2.15493
2C	0.960863
2C	2.30773
2C	-5.69982
2C	-0.649536
2C	-6.79793
2C	-0.753534
2C	-4.60796
2C	-6.46535
2C	-4.31632
2C	0.112254
2C	1.37788
2C	-0.393827
2C	-6.02925
2C	-8.58934
2C	-2.00284
2C	-0.317759
2C	-7.78728
2C	0.612531
2C	0.889817
2C	0.147624
2C	-6.69483
2C	-4.41736
2C	-0.990955
2C	0.0438403
2C	-1.41993
2C	-6.16738
2C	-1.3739
2C	-7.24539
2C	0.1445
2C	0.423462
2C	-1.40434
2C	-2.41582
2C	0.00904532
2C	-2.08236
2C	-1.6717
2C	-5.57554
2C	-5.32785
2C	-5.4318
2C	-0.828131
2C	-1.34458
2C	-0.667424
2C	2.66323
2C	-1.83377
2C	-4.59862
2C	-5.92638
2C	-7.94401
2C	-0.779511
2C	0.0219673
2C	-0.729448
2C	-4.39699
2C	-1.83548
2C	1.44828
2C	1.69345
2C	-2.21609
2C	0.0848057
2C	-3.4422
2C	-1.95737
2C	-0.750461
2C	-2.52878
2C	-0.479343
2C	-2.30252
2C	1.81823
2C	1.60055
2C	1.63156
2C	1.47329
2C	1.08806
2C	-0.294132
2C	1.85949
2C	-8.01676
2C	1.68359
2C	0.318166
2C	-1.18912
2C	-2.53935
2C	0.950861
2C	0.976469
2C	2.373
2C	-2.05058
2C	-8.58934
2C	-5.61265
2C	-6.23812
2C	-9.11986
2C	0.0930231
2C	-2.59223
2C	-2.64112
2C	-4.73519
2C	-2.3859
2C	-5.25636
2C	-5.9032
2C	-1.71078
2C	-7.92055
2C	0.102358
2C	-5.65557
2C	-6.46535
2C	-6.12655
2C	-4.28416
2C	-6.85238
2C	-0.315845
2C	-2.56016
2C	-8.1743
2C	-6.06096
2C	-6.45689
2C	-4.32592
2C	-3.57439
2C	-0.629934
2C	-4.94401
2C	-1.98296
2C	-2.4051
2C	2.17897
2C	0.765727
2C	1.05743
2C	-2.82967
2C	-8.83035
2C	-8.66529
2C	1.8523
2C	-6.1605
2C	-5.39496
2C	-2.10491
2C	-0.625186
2C	1.773
2C	1.54716
2C	2.30887
2C	1.87693
2C	-0.733115
2C	-0.108939
2C	-0.130225
2C	-3.02143
2C	-1.64052
2C	-4.20232
2C	0.406462
2C	0.394237
2C	-8.83035
2C	-1.41916
2C	0.625849
2C	-2.69173
2C	-1.42122
2C	-5.22729
2C	-6.95588
2C	-2.30394
2C	-2.25544
2C	-6.46535
2C	-4.70232
2C	-5.57096
2C	-5.08358
2C	-2.61324
2C	-4.86631
2C	0.735532
2C	-0.76149
2C	-3.73136
2C	-0.624445
2C	-1.56726
2C	-2.16093
2C	-7.92055
2C	-0.324357
2C	-2.89675
2C	1.586
2C	-6.26741
2C	-4.7584
2C	-2.26372
2C	0.154457
2C	-5.74032
2C	-6.42353
2C	-1.64442
2C	0.0707003
2C	-0.0969745
2C	-0.648482
2C	-2.46059
2C	0.161774
2C	2.53495
2C	-0.67891
2C	0.833748
2C	-8.44848
2C	-7.57096
2C	1.51516
2C	-4.37291
2C	1.38856
2C	0.346617
2C	2.55954
2C	0.969619
2C	-7.32015
2C	-2.22818
2C	0.721854
2C	-7.4318
2C	-3.11652
2C	1.82894
2C	-0.776053
2C	-5.44848
2C	-6.71487
2C	2.08691
2C	-5.25269
2C	1.31632
2C	1.17119
2C	3.74518
2C	2.33486
2C	0.35069
2C	-1.15194
2C	-8.48243
2C	1.75626
2C	-1.08277
2C	-6.80865
2C	-1.51445
2C	-3.59746
2C	1.53239
2C	0.386764
2C	-1.08053
2C	2.22055
2C	0.315776
2C	-4.06417
2C	0.0878814
2C	-2.91402
2C	-3.60095
2C	-1.156
2C	-0.862468
2C	-6.58934
2C	-4.43387
2C	-1.48216
2C	-1.42947
2C	1.39902
2C	-1.89104
2C	-7.14682
2C	-1.48807
2C	0.278888
2C	0.251558
2C	-0.0830718
2C	-1.45927
2C	0.029703
2C	-4.32592
2C	-0.821836
2C	-2.95365
2C	-2.42611
2C	-6.79793
2C	0.313536
2C	-8.74546
2C	-8.06739
2C	-5.84684
2C	-3.50842
2C	-3.31537
2C	-3.43699
2C	-1.48565
2C	-2.72817
2C	-1.937
2C	1.16336
2C	1.41873
2C	1.18109
2C	-1.18868
2C	0.455123
2C	0.148058
2C	-0.90914
2C	-7.53489
2C	-7.70482
2C	-5.08684
2C	-6.67507
2C	-1.39068
2C	-8.26003
2C	-7.36695
2C	-7.23089
2C	-2.95588
2C	0.182571
2C	0.43821
2C	1.57547
2C	1.92977
2C	-3.25178
2C	-0.825065
2C	-8.1743
2C	2.76151
2C	-1.23201
2C	-3.20055
2C	-7.06739
2C	-3.9104
2C	-3.86772
2C	-0.790766
2C	-3.33268
2C	-2.55169
2C	-4.55507
2C	-9.70482
2C	-7.44848
2C	1.94371
2C	1.04779
2C	-5.60796
2C	-2.03554
2C	-0.76035
2C	-0.636637
2C	-3.17604
2C	0.688989
2C	-2.7067
2C	1.08331
2C	0.043188
2C	-2.5905
2C	-4.44012
2C	-4.58242
2C	0.456873
2C	0.868092
2C	-5.54383
2C	-8.20232
2C	-4.34922
2C	1.45263
2C	-3.65316
2C	-0.742887
2C	-6.46535
2C	-2.34093
2C	1.70954
2C	-2.48135
2C	-0.069705
2C	-2.31489
2C	0.890646
2C	-0.301096
2C	-4.84684
2C	-7.10656
2C	-5.55282
2C	-2.83514
2C	-0.670937
2C	3.05814
2C	-0.562853
2C	-2.66895
2C	0.910964
2C	3.07069
2C	-2.05816
2C	-8.92055
2C	-2.14597
2C	2.31506
2C	-3.79393
2C	-4.53489
2C	-3.29731
2C	1.66538
2C	-5.39093
2C	-0.184855
2C	-7.27483
2C	-4.41531
2C	-3.0787
2C	-4.07384
2C	0.60819
2C	2.86018
2C	-0.748362
2C	-5.78199
2C	-2.76165
2C	-7.94401
2C	-8.48243
2C	-4.54607
2C	-3.56868
2C	0.939288
2C	-0.374275
2C	-1.84926
2C	-0.107801
2C	-5.95588
2C	-2.83926
2C	-2.59629
2C	-2.69483
2C	-3.11153
2C	-2.49428
2C	3.32179
2C	-6.40714
2C	1.55483
2C	2.31292
2C	-2.42766
2C	-7.4997
2C	-3.18912
2C	-4.85238
2C	0.401744
2C	-2.34093
2C	-5.74546
2C	-4.58703
2C	-0.407902
2C	0.636824
2C	-1.0226
2C	-2.70733
2C	1.62117
2C	0.491784
2C	-2.50951
2C	-2.81608
2C	0.0439334
2C	-2.9822
2C	-1.9359
2C	0.178504
2C	0.813889
2C	-1.75548
2C	-4.23812
2C	-4.23269
2C	-5.59397
2C	-2.29637
2C	-1.73009
2C	2.10736
2C	-4.35707
2C	-3.41531
2C	-0.630826
2C	-2.82967
2C	-2.40256
2C	-6.1605
2C	-0.140775
2C	-0.518154
2C	-0.898716
2C	-1.99095
2C	-2.20099
2C	-4.2992
2C	-4.77146
2C	-4.85794
2C	-0.349835
2C	-1.80027
2C	-2.24858
2C	-6.35904
2C	-1.69483
2C	-1.17409
2C	0.49819
2C	-1.06016
2C	0.687439
2C	2.15816
2C	1.4331
2C	-2.74546
2C	1.6776
2C	-1.08033
2C	-0.758887
2C	-1.5992
2C	-1.67538
2C	-5.41122
2C	0.0397351
2C	-1.84995
2C	-1.28299
2C	-1.8215
2C	-3.20586
2C	-1.43076
2C	2.11112
2C	-3.58819
2C	-6.29731
2C	-0.432189
2C	-0.76035
2C	1.24054
2C	-0.644273
2C	-0.0790082
2C	-0.266142
2C	0.0610661
2C	1.79583
2C	-3.36003
2C	-0.727062
2C	-8.28978
2C	-6.68492
2C	-2.49808
2C	-3.38289
2C	-6.33558
2C	-1.77146
2C	-4.33171
2C	-1.33923
2C	-0.368684
2C	-1.9429
2C	-0.684765
2C	2.2826
2C	2.56281
2C	-0.532669
2C	0.0854395
2C	0.685709
2C	-4.77408
2C	-3.96335
2C	-1.40307
2C	-3.7754
2C	2.32387
2C	-5.24539
2C	-2.09461
2C	-1.43361
2C	2.49873
2C	-3.8946
2C	-6.62682
2C	0.947379
2C	-0.322074
2C	-0.0115251
2C	-0.70341
2C	0.883428
2C	1.75042
2C	-2.43128
2C	-1.57611
2C	1.90528
2C	-4.62208
2C	-4.78994
2C	0.676724
2C	-2.22324
2C	-1.43543
2C	1.23786
2C	0.305554
2C	-1.19658
2C	0.180793
2C	-2.36992
2C	-7.58934
2C	-1.20874
2C	-2.49645
2C	-0.180386
2C	-2.12991
2C	-8.38289
2C	1.44228
2C	-0.694213
2C	1.75082
2C	-6.55282
2C	0.711334
2C	0.640032
2C	0.663082
2C	-1.14534
2C	0.43203
2C	-1.57525
2C	-2.08155
2C	-1.57582
2C	1.79411
2C	1.50155
2C	1.1201
2C	1.11177
2C	1.37914
2C	-0.917823
2C	-1.82116
2C	0.604532
2C	-0.0415569
2C	0.801158
2C	-2.08399
2C	-3.87193
2C	-1.67876
2C	-2.4225
2C	-1.2083
2C	-0.0140445
2C	0.0415092
2C	0.776869
2C	-6.06096
2C	0.80655
2C	-2.55903
2C	0.25872
2C	0.626098
2C	-1.41199
2C	1.36299
2C	0.742265
2C	1.05812
2C	1.69318
2C	1.62289
2C	1.98117
2C	1.81252
2C	2.6162
2C	-2.03475
2C	0.70416
2C	1.42375
2C	0.638059
2C	1.65377
2C	1.96861
2C	-5.15707
2C	2.70699
2C	1.29201
2C	-5.53489
2C	-1.14173
2C	-0.53392
2C	0.771084
2C	-2.69359
2C	0.358052
2C	-0.189995
2C	-0.666967
2C	-2.86072
2C	-0.582853
2C	0.22961
2C	-1.18082
2C	-1.68801
2C	-3.60445
2C	0.725227
2C	-1.46774
2C	-0.887835
2C	-0.414672
2C	-9.01676
2C	0.94154
2C	2.86213
2C	0.261767
2C	-1.6206
2C	-1.40739
2C	0.152471
2C	-0.744817
2C	0.557472
2C	1.02843
2C	0.817872
2C	0.155837
2C	-2.7174
2C	-0.753048
2C	-1.9626
2C	1.51731
2C	0.906975
2C	2.53984
2C	-0.226835
2C	0.209899
2C	-2.14767
2C	-2.09093
2C	0.01723
2C	2.20138
2C	-4.98905
2C	1.40925
2C	-0.0731362
2C	0.114474
2C	-0.753048
2C	0.590185
2C	0.728187
2C	0.055347
2C	-1.15621
2C	1.05354
2C	2.15111
2C	1.3354
2C	-7.51719
2C	-5.09996
2C	-4.19702
2C	-2.40053
2C	-1.43232
2C	-0.171056
2C	-2.57554
2C	-0.587464
2C	-0.675378
2C	-1.30394
2C	-2.79926
2C	0.838374
2C	0.478817
2C	0.81956
2C	-2.0013
2C	1.44563
2C	-1.11091
2C	0.264328
2C	-1.91366
2C	-5.50842
2C	-4.89746
2C	0.0939233
2C	-2.2926
2C	-7.60796
2C	-9.35118
2C	-8.96785
2C	0.593626
2C	0.0663041
2C	2.37907
2C	-5.33947
2C	0.639539
2C	2.01547
2C	2.77139
2C	-1.68894
2C	2.18962
2C	0.557276
2C	-9.11986
2C	-8.70482
2C	-2.89746
2C	-4.0787
2C	-8.28978
2C	-2.59513
2C	-2.46801
2C	-0.818444
2C	1.80336
2C	0.85578
2C	2.71579
2C	1.89852
2C	0.544822
2C	1.91754
2C	3.40894
2C	-5.73519
2C	-2.69359
2C	-4.18475
2C	-0.505419
2C	-4.48673
2C	-1.02085
2C	0.548766
2C	-0.369676
2C	-0.790433
2C	-2.96485
2C	-0.0487909
2C	-0.933879
2C	-6.4997
2C	-0.255326
2C	2.27607
2C	-2.97993
2C	-2.92638
2C	0.965494
2C	2.31574
2C	1.89716
2C	-3.29072
2C	0.0494195
2C	-3.37689
2C	1.20387
2C	-6.06739
2C	-4.35904
2C	-4.94993
2C	-4.5128
2C	-0.65044
2C	-4.324
2C	-3.55394
2C	-7.10656
2C	1.41243
2C	-0.510335
2C	0.639169
2C	0.116601
2C	-1.34093
2C	-0.0391865
2C	-2.13159
2C	-2.5227
2C	-4.06578
2C	-0.944745
2C	0.460577
2C	-0.44416
2C	1.73082
2C	-3.65437
2C	0.866302
2C	-5.92638
2C	-7.94401
2C	1.13386
2C	-4.08358
2C	0.0812696
2C	-1.21007
2C	-0.258884
2C	-6.52602
2C	-0.896569
2C	-3.54159
2C	-1.73232
2C	0.677085
2C	-0.906617
2C	-2.45636
2C	-3.9032
2C	0.734782
2C	2.56216
2C	-5.12655
2C	-1.318
2C	-0.465353
2C	-6.33558
2C	0.959974
2C	-2.27855
2C	2.2994
2C	-7.36695
2C	-1.36472
2C	-2.29354
2C	1.52947
2C	0.540404
2C	-1.1447
2C	-4.92638
2C	-3.58703
2C	1.21587
2C	-2.9656
2C	-4.11319
2C	1.49206
2C	-4.31059
2C	-0.602551
2C	0.209317
2C	-0.874391
2C	-7.14682
2C	-3.46641
2C	-6.85238
2C	0.667382
1U	-8.42577
1U	-1.10948
1U	-0.778577
1U	-0.322335
1U	-5.48718
1U	-0.807762
1U	0.289516
1U	0.750236
1U	2.19313
1U	-4.60504
1U	-0.666924
1U	-0.96563
1U	-3.16143
1U	0.945386
1U	-5.4389
1U	-0.253166
1U	-1.42676
1U	2.53056
1U	-0.917291
1U	-2.84736
1U	-6.31998
1U	-5.64556
1U	-4.89949
1U	-6.44684
1U	-3.89315
1U	-3.00976
1U	-3.58229
1U	-4.67943
1U	-4.33708
1U	-0.416737
1U	-7.66393
1U	-5.60356
1U	-2.69431
1U	-3.62141
1U	-7.26751
1U	-7.44684
1U	-1.90905
1U	0.225277
1U	-6.79959
1U	-1.71352
1U	-4.31634
1U	2.47538
1U	-2.91362
1U	-2.20366
1U	-1.56114
1U	-3.57792
1U	-2.07359
1U	-0.932064
1U	-1.96753
1U	-1.14198
1U	-0.296118
1U	-0.0719247
1U	-2.10124
1U	2.09131
1U	1.03529
1U	-0.243632
1U	-0.236953
1U	-6.64556
1U	0.889703
1U	-5.44684
1U	1.76055
1U	-0.709738
1U	-1.46771
1U	-1.89949
1U	1.73548
1U	1.32899
1U	0.408719
1U	-1.21237
1U	-2.47225
1U	-5.87252
1U	-3.0525
1U	-1.32104
1U	-1.37585
1U	-3.75622
1U	1.3802
1U	-4.20114
1U	-0.94828
1U	-1.7468
1U	-6.99514
1U	-0.322867
1U	-3.77858
1U	-1.0573
1U	-8.38455
1U	-3.68724
1U	-1.54686
1U	-0.1081
1U	-1.05515
1U	2.86816
1U	1.98943
1U	-8.70141
1U	-3.10019
1U	-9.67632
1U	0.774253
1U	-3.3519
1U	-0.741306
1U	-1.70418
1U	-9.77941
1U	-4.34324
1U	-8.62741
1U	0.238067
1U	0.333366
1U	-0.70418
1U	-5.19222
1U	-0.848784
1U	-2.97779
1U	1.44985
1U	1.53817
1U	-0.294999
1U	-0.434623
1U	-0.664127
1U	-0.111249
1U	1.03535
1U	0.670998
1U	1.22202
1U	2.43343
1U	-1.8683
1U	2.56451
1U	-0.367822
1U	-2.7468
1U	-0.241978
1U	-2.94044
1U	-4.26868
1U	-9.44684
1U	-0.335854
1U	-0.778681
1U	-0.118689
1U	-3.8478
1U	-0.629665
1U	0.981431
1U	-0.241402
1U	-2.75335
1U	-1.61506
1U	-0.230875
1U	1.95125
1U	-5.88325
1U	-1.96136
1U	1.94632
1U	1.47966
1U	1.26248
1U	-7.41536
1U	-6.49538
1U	2.98486
1U	-6.46821
1U	1.00761
1U	0.349537
1U	1.71528
1U	1.05889
1U	-0.238674
1U	-0.178054
1U	0.117257
1U	-0.335777
1U	0.357532
1U	1.89573
1U	-7.05857
1U	1.48746
1U	-0.0707109
1U	1.52956
1U	-0.923274
1U	0.888981
1U	-5.39731
1U	-0.280009
1U	-5.66393
1U	-4.72052
1U	3.05151
1U	-1.0006
1U	-0.94617
1U	-5.35688
1U	-2.73017
1U	0.303329
1U	2.1672
1U	-6.02255
1U	-0.590228
1U	-7.37443
1U	-1.72212
1U	-5.21463
1U	-7.05048
1U	-4.87966
1U	-0.040819
1U	-0.13629
1U	-0.346792
1U	-5.72052
1U	-7.56851
1U	-2.97923
1U	-1.74497
1U	-8.12491
1U	0.710994
1U	1.25618
1U	-0.272278
1U	-7.17675
1U	-3.95687
1U	-0.120605
1U	0.880947
1U	-1.34154
1U	-6.95687
1U	-2.44584
1U	-7.67632
1U	-0.190489
1U	0.754026
1U	-1.84824
[truncated: 1,601 more rows]

## Sheet: Fig. 3d
Adapter	Frequency	Sequence	color_group
2C	205804	ACTC	Selected
2C	182306	ACTG	Other
2C	170491	CCTC	Other
2C	166353	ACCG	Other
2C	159319	ACCC	Other
2C	158670	CCTG	Other
2C	155366	CCGG	Other
2C	136816	CCCT	Other
2C	127354	ACTA	Other
2C	126337	CCCG	Other
2C	125205	ACCT	Other
2C	125166	CCAT	Other
2C	121135	CCTA	Other
2C	113941	CCCC	Other
2C	113711	CCAG	Other
2C	111957	ACCA	Other
2C	105136	CCTT	Other
2C	97405	ACAG	Other
2C	93498	ACTT	Other
2C	91208	CCGT	Other
2C	91088	CCAC	Other
2C	90026	ACAC	Other
2C	86489	CCCA	Other
2C	84248	ACGG	Other
2C	82741	ACAT	Other
2C	81011	GCCC	G/T starting
2C	64812	CCGC	Other
2C	63428	GCTC	G/T starting
2C	46805	CCGA	Other
2C	45509	TCCC	G/T starting
2U	283959	CTCC	Selected
2U	281023	CTAT	Other
2U	275018	CTAG	Other
2U	270977	CTGG	Other
2U	260262	CTCT	Other
2U	256308	CTAC	Other
2U	245202	ATCC	Other
2U	242565	ATAG	Other
2U	230039	ATAT	Other
2U	221618	CTTC	Other
2U	212803	CTCG	Other
2U	212272	ATAC	Other
2U	206990	CTTG	Other
2U	198836	ATTC	Other
2U	193115	ATGG	Other
2U	179660	CTGT	Other
2U	158503	ATCT	Other
2U	143367	ATCG	Other
2U	138478	ATTG	Other
2U	132597	CTTA	Other
2U	129980	CTCA	Other
2U	125820	CTGC	Other
2U	104733	GTCC	G/T starting
2U	95080	CTGA	Other
2U	91905	CTAA	Other
2U	88151	GTAC	G/T starting
2U	87326	GTAG	G/T starting
2U	86253	GTAT	G/T starting
2U	86083	CTTT	Other
2U	78774	GTGG	G/T starting

## Sheet: Fig. S5a
R1_1C	R1_1U	R1_2C	R1_2U	R2_1C	R2_1U	R2_2C	R2_2U
22	0	35	44	26	5	17	34
3331	4441	2245	3519	3914	5768	1856	3725
2383	1491	2516	3240	3205	1986	2523	3619
7298	408	3065	4017	8645	490	2210	4105
64	84	136	273	87	112	90	280
3534	6254	2273	6094	5603	6465	1878	7381
339	13233	1115	4297	441	11779	890	4643
5693	1832	3342	4220	8380	1548	2919	4741
1357	48734	4505	15921	1828	47078	3694	19013
16	426	136	148	11	484	96	184
4728	3036	2608	3340	6241	3464	1956	3834
3559	5708	5408	8013	4209	5846	4830	8406
672	766	1204	1838	807	987	907	2009
8101	9226	5757	4189	11422	9433	4690	4956
7	65	28	122	14	76	25	124
7761	8131	6869	8545	8875	11126	5304	10432
2571	2508	1462	3032	3682	2269	1146	3379
27736	57760	25585	46502	33119	69672	24602	52789
3	0	7	1	4	0	2	3
4978	4199	5587	5373	6671	3549	4535	5972
639	1630	1187	1919	1019	1548	1056	2477
35	102	45	108	48	85	37	154
5	217	38	75	12	223	26	84
148	366	119	484	255	347	108	583
43	73	64	230	66	119	52	224
944	63	548	820	1201	96	406	954
964	1279	686	1291	1101	1473	501	1486
817	345	391	536	1064	359	315	769
182	357	222	454	197	479	169	471
524	440	604	887	739	673	465	974
3648	4771	4361	8232	4424	6337	3259	9071
38	29	61	85	70	59	48	100
147	216	100	243	217	202	74	308
7	148	16	63	6	143	18	61
560	1264	1042	1325	622	1989	717	1384
409	727	260	804	519	913	233	1046
33	64	59	138	46	75	40	123
63	48	42	112	56	65	34	122
1308	2748	1546	2582	1887	2830	1235	2724
2861	2901	2888	4300	4113	3458	2597	4762
145	80	172	163	163	101	123	170
606	3274	326	753	902	3231	317	753
67	40	93	129	82	51	66	158
16506	55045	9301	19909	24329	57572	7922	23906
217	107	332	408	238	165	234	380
1260	2207	1972	3184	1726	2508	1479	3702
630	504	761	1171	890	591	675	1221
983	570	988	1448	1163	727	720	1608
1767	1692	1999	3130	2333	1752	1674	3495
1961	1619	2359	3443	2755	2220	1904	3993
2500	2272	3659	4304	2942	3319	2725	4767
3602	4793	5794	6642	4557	4994	4533	7597
3635	8501	6650	5355	5377	8536	6065	6903
4785	9257	9316	6865	6964	10682	8387	8656
2639	1335	1855	1617	3560	1577	1600	2119
9143	30042	12553	20466	14075	28947	11773	27974
5510	13346	7054	11204	8569	13631	6348	14210
15925	2394	6892	6419	23581	2775	5753	7690
3990	7374	3845	6912	5601	8052	3123	9069
17	17	14	38	15	27	9	23
2705	4375	8476	9925	4305	4416	8090	12784
117	243	100	202	165	275	57	286
0	3	0	1	2	2	1	1
0	0	0	0	0	0	0	0
1748	10660	8489	12657	2665	10982	7512	16069
1946	2663	3941	5462	3317	2958	3495	7126
1333	1573	2059	3771	1933	1743	1714	4394
234	679	747	709	382	673	623	722
8431	5941	16025	25270	8435	6992	14996	24596
7479	4876	13288	20935	7857	6150	12746	20660
12665	7558	8181	7872	17506	7193	6811	9458
3941	2999	4958	4925	5357	3147	4001	5648
700	1593	700	2616	1200	1754	756	2933
34	76	50	176	33	130	53	221
340	486	633	733	371	734	497	680
5021	2830	3217	4840	8054	3035	3067	5853
266	831	2218	3773	292	1009	1840	4441
597	606	688	1104	747	777	575	1436
11795	29594	11162	18003	19478	30336	10099	24502
33	24	324	445	41	31	220	517
5162	4756	4918	5808	6331	5656	4079	7186
1252	2879	1323	2134	1675	3361	1059	2533
2	85	16	20	2	89	25	29
5552	4020	4039	4308	7066	4612	3075	4771
5	27	40	79	15	37	21	88
475	664	1416	1522	531	834	1041	1504
2575	6226	1611	2074	3646	4193	1314	2106
23	28	31	51	21	36	26	53
146	323	582	845	189	312	518	928
1672	4047	1827	2573	2349	3661	1505	2939
238	11276	1649	3005	293	9656	1356	3508
107	5524	744	1937	162	5535	658	2251
2185	86271	5795	28349	3143	72252	5088	32940
2795	4337	7254	9725	3507	5479	6129	10794
4969	4983	7729	10565	6186	6132	5816	12434
1878	545	1294	2039	2236	688	920	2512
1478	904	2374	2387	1756	1210	1848	2882
1248	46166	3798	14317	1849	41038	3234	17533
26	37	33	35	33	14	33	38
165	260	516	742	277	277	491	908
10	10	9	18	19	12	3	21
15995	43026	28708	22660	21114	48620	30934	25714
3362	4479	15112	18833	4851	5294	16502	22259
3251	1880	3544	3634	4149	2435	2990	4296
222	91	283	185	279	76	215	222
1901	6573	5364	5994	2851	7074	4710	6845
91	1217	866	724	129	959	687	806
15	5	8	10	10	6	10	10
231	256	130	310	224	335	86	344
88	314	175	158	197	429	195	301
10	13	10	15	12	26	14	11
125	6998	900	2673	219	6068	756	3106
14446	10333	13590	14618	21066	11797	11594	18704
406	1990	1992	3902	639	1957	1752	4739
42	144	85	101	49	156	73	147
1333	4365	2885	2957	1637	4760	2413	3251
181	41	136	233	275	33	138	257
36581	3982	16009	22268	44910	5304	11257	25757
7	4	2	4	4	5	1	5
14033	15837	12704	15282	25288	15610	11571	20930
626	7993	2933	3006	734	10842	2200	3170
3573	8179	3595	6859	4628	8846	2721	7739
6571	1087	3502	4597	7979	894	2910	4922
278	10004	1211	3221	403	10315	925	3935
14065	2069	4785	8992	15312	2512	3796	10237
6731	14675	3485	9125	7827	17744	2731	8684
2144	2620	9832	15249	3092	3279	9688	19182
35343	57292	40489	54563	46298	66372	38267	58685
2481	1841	1720	2910	3173	2624	1591	3045
3	5	22	21	7	4	15	20
1	1	11	0	0	1	9	4
44510	49926	38468	54226	65907	54840	33414	68530
972	256	1185	1600	1312	314	906	1907
422	1165	947	1615	517	1248	669	1764
280	2850	3223	2732	428	3017	2623	2986
59	333	446	582	69	324	351	701
148	38	132	148	173	26	101	142
0	3	0	1	2	4	2	2
3672	8468	3753	7021	5031	9846	2849	8112
9517	3320	6863	5894	11529	4684	5510	6992
382	391	3257	5604	441	540	2619	6249
743	470	1429	1201	667	786	883	1157
3345	3648	4109	2489	4181	3452	3605	2925
7598	16730	16062	27947	10298	19609	16015	32963
565	203	824	347	677	198	803	403
585	806	1010	1496	780	802	792	1754
1702	3655	1579	2880	2054	3888	1203	3217
2095	9958	2881	5208	2906	9602	2254	6327
7065	15157	16139	28298	11431	15924	13799	35469
20	75	74	69	34	101	70	90
1040	2318	2379	2422	1398	2801	1773	2805
36594	22319	25231	24364	48969	25809	18878	29379
27011	16640	21979	22150	38673	20190	17897	28455
17567	17306	19120	17686	22162	19134	15684	19213
85	27	65	72	67	46	47	57
145	52	118	200	143	66	84	189
79817	39071	40168	43212	114738	41172	38334	50895
176	4	80	39	149	12	84	48
288	23843	2186	5985	444	22069	2068	7384
1774	1298	1034	2309	2668	1279	1005	2610
1352	1733	2151	3797	1971	1901	2049	3888
318	521	914	1642	486	667	848	1816
1369	12384	4590	9601	2193	9759	4396	11257
27483	18509	17922	19955	35271	23728	15501	23570
4302	9040	5866	6560	6724	10261	5382	7431
5323	8927	6504	7767	7457	10839	5608	8847
2714	2090	3425	2983	4037	1972	2880	3489
1055	1533	2057	2762	1694	1609	1950	3352
1328	498	1437	2557	1497	689	1244	2767
30474	16812	14694	16836	42389	18447	14040	20139
19	1	14	3	16	2	8	2
1744	541	1095	1496	2378	619	787	1663
2200	2258	3333	3044	3008	2621	2746	3511
0	5	2	2	0	5	2	4
15115	2019	7587	15178	19828	2424	5994	18059
2982	6170	3260	4999	4322	6715	2665	5595
719	1469	8264	14393	1065	1659	7015	18365
1	0	4	0	1	0	1	0
3884	1840	1429	3027	5973	1801	1272	3779
7584	16136	9364	24085	9429	24376	7176	29645
71	7	42	53	90	12	29	60
183	9488	863	2717	236	7611	794	2891
173	74	282	386	174	94	214	432
604	18	243	172	494	16	197	190
4111	80319	9375	33218	5265	104686	8063	42148
1735	5587	3052	5655	2769	5002	2852	6465
5154	2579	7352	4319	6761	3513	5618	4912
42	130	122	296	51	197	93	318
849	3059	752	1568	1042	3379	575	1726
89	1184	271	795	143	1254	216	891
1305	1007	1472	1837	1563	1502	1168	1889
7006	8008	9841	6879	8647	8545	8776	7306
1888	16956	7515	13017	2145	20160	7899	13482
4	17	57	60	4	28	49	82
783	455	1404	1556	949	529	1104	1702
42	50	45	78	50	69	40	76
1902	2250	3677	2927	1954	3256	2814	3270
174	183	260	208	194	281	166	233
63	61	54	118	51	91	53	104
148	231	302	225	186	344	242	315
5	11	26	13	8	22	9	18
2393	3370	4087	4422	2408	4779	3648	4578
11231	4260	13386	5006	15897	4240	12569	6025
4527	7853	3591	5362	5831	9600	4333	6626
11	88	46	166	18	102	42	177
0	0	1	0	0	0	0	0
8	1	7	4	9	0	1	9
616	752	982	1737	881	1094	816	2094
1841	2223	5449	5759	2340	2866	4543	6536
15	30	32	32	23	50	25	36
569	3595	4447	7831	707	4359	3799	9359
4625	6035	6633	9138	6590	7040	6488	11420
5210	6713	7226	13753	6433	8970	5655	14493
0	0	1	1	2	0	3	2
47	8	34	20	26	12	18	32
122	33	53	159	165	38	47	197
1228	449	668	2085	1896	429	548	2502
4962	1363	1546	3522	7141	1468	1466	4364
3188	2760	1242	2415	4022	3174	1048	2731
249	27	96	125	232	67	79	112
1214	1873	1965	2298	1475	2089	1468	2666
33	51	47	66	33	59	33	64
4683	9847	7151	8259	7016	9829	6333	9901
7675	191	1374	1661	8449	215	1129	1790
64	98	1006	1375	71	125	749	1587
284	800	897	1062	359	769	687	1120
3861	7662	6738	8597	5513	7288	5962	10209
900	2902	370	1329	1129	2963	289	1427
772	3260	1358	4525	1148	3048	1171	5292
20	18	30	51	22	15	17	66
85	127	119	379	89	158	89	385
52	77	90	140	62	80	87	132
0	0	0	0	0	0	0	0
469	4085	1891	4766	745	3583	1629	5568
1641	6009	1081	1677	2269	5180	877	1922
2956	509	1601	2638	3083	571	1211	2363
39812	72980	32709	67942	60892	71928	32014	79747
65	874	506	946	106	677	390	1053
411	360	299	403	631	317	239	413
152	126	110	157	258	137	98	151
31	37	22	29	45	25	13	25
11	8	86	58	9	7	86	68
9	66	42	43	7	107	42	59
7106	1079	2300	3331	9503	969	1866	4168
11380	2008	3931	5322	14807	1918	3100	6328
2675	3204	3021	5652	3426	3772	2405	6117
21	425	109	160	13	580	87	199
110	3854	385	1643	116	3890	291	1783
17958	27383	16986	24519	27143	30419	16757	30322
0	1	2	6	0	1	3	5
663	708	6139	9491	829	1018	4889	12189
91	64	268	263	161	75	225	300
2995	3869	6096	4756	4310	5520	5054	5790
50	347	152	229	53	398	115	197
504	821	1101	1225	592	1146	717	1424
5489	463	2676	2575	6647	662	1987	3103
756	452	823	1492	824	803	563	1700
4848	9171	4155	10102	6964	9617	3507	12208
1006	1888	945	2521	1308	1632	745	2804
14371	2389	5818	9157	18576	3121	4827	10844
597	45602	6949	13722	817	47518	5872	16383
14465	17152	15387	13060	18002	14913	12477	14768
10144	68131	6840	22494	15949	66605	6030	28702
15231	10476	13163	11843	21843	10149	11669	14907
6797	3706	5051	4320	9691	3832	4569	5315
0	0	0	0	0	1	0	1
24418	44542	23062	32366	34728	49751	18590	40674
0	40	10	10	0	38	4	8
1670	4842	8508	10286	2290	5895	7046	12584
3059	2985	1544	3099	4427	2351	1285	3453
1	3	4	8	1	1	7	4
1587	2773	2742	3002	2120	2356	2530	3420
327	1130	959	906	411	1217	883	1035
9572	11887	10909	11001	13909	12545	10102	14033
14997	9091	9578	12808	21474	8485	8709	13667
4000	1369	6597	9668	5436	1339	6194	12494
7	2	6	9	9	5	7	10
660	987	1454	2319	752	1415	1002	2616
10	6	10	29	10	9	9	32
26	55	71	120	30	60	55	161
23	34	67	147	37	66	48	188
10	8	9	21	3	12	9	17
7016	3602	6991	9331	7530	5343	4894	9998
543	836	1089	1643	629	694	875	1707
827	1103	985	1351	972	1003	917	1441
185	63	164	269	239	90	119	331
176	326	682	1489	225	247	539	1715
148	110	119	82	120	118	101	58
110	46	60	81	105	43	55	75
165	133	805	701	211	119	744	770
0	4	8	4	1	5	5	6
5262	13371	5842	15364	8636	11929	4856	18698
71	22	100	141	57	36	52	123
8	0	4	8	17	2	2	8
87	62	84	97	84	75	65	135
68	53	175	154	50	29	121	171
8	54	15	26	7	69	17	32
3846	2664	4630	3672	5221	2693	3879	4444
503	1376	949	1577	576	1504	712	1714
0	0	4	5	1	0	6	4
55	63	54	94	50	70	66	95
11	46	34	105	19	69	32	120
92	181	246	373	114	152	201	409
242	300	314	619	282	341	295	644
1732	2406	3493	5071	2511	2621	3064	6148
84	112	135	283	86	139	131	321
968	723	1665	2230	1007	1050	1181	2142
92	924	368	734	98	810	285	752
9370	19060	15434	22630	10764	25471	10905	26156
2056	13100	4061	10476	3107	11802	3579	12506
5401	3135	9888	13691	5470	5178	6932	14372
584	693	607	703	837	887	520	837
2	3	9	4	0	5	9	11
3	4	6	2	1	3	2	4
1071	85615	7677	19762	1798	73838	7099	24426
23	62	69	180	46	82	63	211
8	62	54	66	18	68	41	62
24	21	26	59	28	26	22	57
530	479	773	815	629	384	612	839
3134	1908	1159	2087	4258	2243	1005	2450
24775	52562	21113	35722	35870	52514	18211	44583
14360	31091	12132	28124	18289	26249	10733	30006
6671	1527	5062	8168	10075	1584	5453	10541
28919	2337	16409	11927	34972	2083	14777	13382
3240	1198	1487	2652	3644	1391	1289	2719
711	640	1756	3163	815	948	1458	3581
759	881	1490	2639	1097	1064	1364	2987
1232	261	699	869	1465	397	464	966
166	2790	575	1488	245	2678	447	1737
25	55	203	232	35	58	173	344
4684	6390	7023	12855	7353	6002	6045	15314
8966	23364	3424	8921	9499	26671	2994	8832
4	12	5	23	4	12	8	21
7	3	38	10	12	5	17	17
1	0	0	0	1	0	1	0
2668	1610	2213	2243	2905	2381	1444	2319
62	287	692	671	75	457	483	700
3623	1438	1889	3079	4970	1433	1474	3197
9312	19458	9081	13844	13371	22095	7524	17860
1056	1007	997	1787	1052	1613	602	1681
377	133	505	1016	493	121	443	1033
162	62	163	141	141	72	131	198
47	22	43	47	43	28	47	40
511	893	1260	855	674	918	1030	962
1392	690	1307	1498	1482	864	1038	1696
31	70	59	90	48	72	52	88
16	40	62	101	28	32	52	105
54	65	93	239	75	113	81	228
59	114	141	138	76	116	109	167
727	99	450	378	959	107	322	396
87	928	223	327	106	1045	164	428
446	623	863	1629	570	597	738	1925
101	35	194	160	120	61	150	173
1	0	1	1	1	0	1	0
1258	1897	2979	5910	1619	2029	2449	6765
6086	570	2846	3861	7781	692	2416	4606
339	1	115	106	371	2	72	126
2350	5193	3863	3965	3715	5653	3393	4875
1772	1827	2414	1782	2582	2205	2038	1870
1	4	6	7	3	7	6	7
759	308	597	739	838	251	465	731
1	87	7	28	3	103	1	42
3760	12525	4182	7261	4253	11624	3220	7665
212	269	315	487	356	242	263	561
9138	7048	17208	27331	13693	9188	16573	32608
30	41	84	81	44	52	56	86
108	428	63	124	225	524	57	186
69	2841	285	902	66	2986	225	908
0	12	0	5	2	16	0	6
627	845	1710	1945	930	833	1654	2175
165	55	89	80	196	70	86	110
117	32	55	66	123	42	49	72
1013	1467	1607	1745	1209	2094	1213	1843
372	556	912	2272	625	529	926	3103
648	308	704	1387	999	304	705	1455
3658	2703	2721	2979	4670	3366	2213	3833
1158	535	791	597	1553	577	699	819
6158	3089	4833	4004	8265	3375	3779	5134
34174	63193	21524	26961	53553	83520	19562	35116
3849	6517	3464	5737	4539	8359	2761	6103
14006	25497	9823	21632	21461	28536	8250	28323
6	13	6	15	8	12	8	30
7	4	7	20	12	2	6	14
13856	23663	17922	29350	15554	29028	12840	30112
160	248	176	389	189	285	134	437
3277	733	3490	4420	4867	923	3167	5526
600	3700	4121	6035	856	3935	3419	6843
46490	57568	29569	34395	62037	53911	23702	39701
5890	23364	9014	21283	8248	25458	7404	25380
55	31	33	38	54	20	28	44
149	93	178	328	194	96	156	453
6462	6966	9505	12310	7869	10288	8235	13257
43	28	41	41	29	27	23	48
311	736	538	926	402	778	609	1047
34353	13358	23415	18984	38313	19736	20343	20670
284	3750	1765	3042	390	4789	1353	3448
1	16	4	24	6	9	2	22
2	2	3	10	1	4	0	8
28228	72479	24463	45109	39019	76476	22040	54641
0	0	0	1	0	1	0	2
20	230	52	156	13	393	39	136
2	1	2	4	2	1	3	2
2447	1946	5304	7482	3168	2775	4836	8722
1402	1643	5163	6189	2071	2068	4964	8051
1920	1090	16806	15626	2281	1348	15553	19101
38667	98297	20606	34178	59226	96983	20318	43244
9251	20723	8108	15397	10936	15861	6182	16775
2445	7357	2468	4207	2912	5897	1940	4445
10	0	15	8	17	2	8	9
10	1	7	0	7	0	8	5
5580	11943	13672	26864	7320	16018	12847	33614
263	977	1299	2256	301	1132	1039	2815
40	36	37	61	56	25	32	69
2211	2301	2627	2597	3494	2928	2066	2593
661	202	540	412	969	238	417	358
709	1189	6659	12724	848	1449	5942	15858
241	450	3173	5888	402	651	2759	7290
5052	700	2148	2685	6072	788	1766	3100
31952	87754	26049	51532	34480	76137	21522	48805
2847	5404	3691	4835	4120	5702	3030	5926
16	8	31	57	20	19	31	60
572	1252	3177	4436	790	1470	2658	5487
1180	1364	809	1273	1017	1831	606	1319
17	81	153	363	24	128	121	315
1555	2808	2151	3448	1615	3315	1652	3553
2195	3929	3241	5120	2165	4716	2427	5172
28	2	12	28	31	9	8	21
25	62	83	144	42	93	100	196
3906	3942	2149	3231	5237	3740	1755	3470
2352	2557	2248	4249	2874	3372	1867	4812
26794	1564	12433	11739	30380	1993	9771	14465
240	215	548	505	364	273	473	528
65	6	35	26	101	9	20	41
215	1487	1939	2763	265	1779	1410	2558
749	4311	4394	6906	640	5652	3139	5821
1135	4274	3762	8648	1282	5178	2858	9059
1159	2015	2666	4684	1636.5	1736.5	2357	5125
1112	499	2065	3614	1147	983	1454	3786
9520	782	4360	4985	12912	748	3663	6057
38	27	89	152	71	32	60	116
145	3075	1620	3350	187	2844	1488	3914
92	60	317	248	133	75	319	242
742	2333	943	1843	981	2723	622	2314
10	29	13	21	6	36	3	11
267	10374	2215	3534	334	12121	1737	4089
4	0	4	18	1	3	1	19
1	0	9	11	1	0	8	14
81	143	95	211	93	125	79	281
88	75	242	143	105	90	182	137
445	563	557	741	532	496	422	880
131	22	203	162	137	44	147	209
1285	2714	2000	2515	1979	2552	1789	2845
742	1658	795	2302	887	1712	673	2742
185	177	321	803	239	239	272	928
12643	8807	14401	16180	14477	10777	10469	17282
20164	18364	17172	19237	27150	18629	14549	22008
19111	15510	14060	16847	25229	16244	12953	20788
273	541	1190	1424	452	497	992	1743
2538	3861	4334	7109	4072	3890	3968	8526
2137	3040	3864	6129	3130	3342	3287	7183
356	467	1802	1708	486	566	1551	1999
39	20	37	75	58	25	28	100
6	5	9	15	20	9	11	27
15	7	12	16	13	11	9	18
3	9	44	133	3	6	36	160
3	3	7	9	8	0	4	9
0	0	2	4	0	0	1	9
12	24	55	54	12	31	32	47
124	6859	988	2936	126	9565	691	3174
0	2	0	0	0	2	0	0
5	1	11	35	9	15	15	43
0	0	0	0	1	0	0	0
14	0	8	9	20	2	4	7
22	35	41	46	11	34	30	62
565	761	804	1035	857	999	771	1376
9455	20465	5127	15202	12343	22743	4399	16909
1608	931	3035	4051	2657	1138	2996	5036
9491	42348	13150	20441	14840	49443	11661	26736
12045	25994	19428	35475	19890	23046	18495	44972
421	106	391	201	491	152	336	217
3148	7301	2950	5534	4300	7923	2559	6784
1	0	1	2	0	1	0	1
1	0	11	10	1	0	8	8
31304	19301	40286	29920	46052	22775	35559	37202
0	0	0	0	0	0	0	0
0	2	1	7	3	6	3	12
3257	501	1688	1802	3701	776	1505	1994
35	4260	148	1854	53	4786	102	2087
3	183	17	70	5	231	12	77
9	4	5	8	17	15	6	16
22	1545	150	369	44	1509	123	439
382	50	264	249	482	81	228	298
215	319	873	1237	301	358	839	1330
36	46	345	250	50	51	237	256
217	162	477	530	305	191	399	688
21	15	71	103	13	19	65	93
1	2	1	2	1	1	0	4
2	5	28	27	1	7	26	40
11	110	66	201	8	91	61	251
0	40	10	24	3	38	13	26
15815	3473	24169	12398	16423	5371	18700	14379
7609	2176	12732	7548	8299	3193	9427	8330
27	3	13	16	14	11	12	21
712	549	812	1215	960	649	677	1338
1499	1140	1911	2595	2172	1393	1732	3110
4	3	8	9	11	2	0	4
174	1103	1488	1768	223	1275	1362	1843
206	176	814	177	234	185	608	215
8810	1347	5012	2907	10636	1473	4553	3362
0	1	2	0	0	1	0	2
296	229	167	601	409	296	171	765
17406	11536	14495	13709	22736	12471	12248	15763
8948	7600	7036	8553	12089	7259	5798	9801
153	294	762	876	232	330	696	950
51	98	226	216	70	76	193	249
21	5	63	33	16	10	55	45
2374	6603	7152	6275	3256	8138	6084	7918
7805	22495	11837	18976	11841	23742	10342	22052
122	17	41	71	166	18	32	71
6	5	15	29	7	17	17	35
6	3	4	11	5	4	6	5
749	52	214	323	647	70	159	330
12796	18013	16664	26057	19446	16752	15630	30622
289	554	527	952	390	652	428	1186
4113	1595	1417	1920	5460	2025	1076	2315
3	114	18	60	3	136	9	88
1509	1120	998	1221	1720	1380	670	1271
42270	35946	24216	29694	59156	40097	20626	38202
0	9	1	8	0	19	0	6
693	961	1220	1148	913	1207	960	1222
37634	13622	14129	14113	37696	15386	10807	13723
1685	36529	3657	16175	1742	42861	2941	15593
1352	18739	3934	19138	1688	24095	2923	21709
1106	2168	1093	2487	1658	2561	916	2869
0	0	0	0	1	0	0	0
5186	1975	5176	9355	4965	2464	4621	8067
0	1	0	1	0	1	1	1
0	0	1	4	0	1	0	2
10076	3507	4596	5276	11990	4677	4034	6068
9	21	98	172	16	27	87	237
1	96	14	84	2	92	21	122
60	73	114	92	81	102	98	125
2	3	4	6	3	5	5	6
488	1353	716	1368	494	1965	511	1460
3803	20369	3045	6982	5669	22011	2443	8539
27947	21845	39431	66220	34353	27810	38656	66188
2891	2811	1861	4769	3586	3162	1798	5571
1003	511	1115	1301	1145	742	705	1263
0	0	0	0	0	0	0	0
717	538	3230	5649	893	627	3557	6784
66748	39580	44085	51437	66843	52589	43957	52083
2108	1493	1282	2549	2493	2137	1044	2848
2	24	4	8	1	13	5	9
3	0	0	2	0	1	0	0
280	328	1010	1530	319	406	757	1628
47566	32571	21924	28629	62058	36777	22284	33392
541	1170	459	974	798	1319	330	1241
47	10	41	34	61	12	39	32
244	214	443	1313	301	242	372	1447
11579	15202	15166	27985	14021	17742	14897	31201
98	125	141	189	177	162	112	233
1805	1540	3066	4188	2733	2021	2957	5520
5	25	11	53	2	19	9	47
115834	167234	75987	130062	155529	186165	66165	155303
49495	119491	36045	78980	65828	133117	31742	94955
219	724	270	451	284	982	201	628
972	486	483	640	1400	560	420	837
38	358	152	547	84	384	147	659
3543	731	2219	2362	4432	979	1775	2831
1844	5262	20009	29814	2547	6834	18153	36266
1090	2082	2415	6092	1548	2133	2255	7457
9	7	66	117	7	6	41	148
1048	1210	965	1540	1343	1462	789	1607
2	4	7	37	18	9	8	38
0	0	1	3	1	0	1	0
3	4	3	12	3	1	0	11
51	59	131	190	63	67	99	174
34	1375	221	546	43	1591	157	538
11986	16971	9035	11057	17246	15607	7510	13096
5346	27691	2652	7106	7988	21936	2309	7945
322	495	433	1146	510	461	438	1327
2385	4704	1440	4702	3233	4090	1130	5532
6	67	23	52	1	106	9	53
67	1239	165	768	81	1660	141	883
188	930	575	1151	214	1239	405	1148
194	922	516	1162	164	1083	359	1134
783	474	702	757	870	417	624	824
1258	694	1122	1631	1304	976	820	1590
28325	68569	51269	67398	43271	74131	56305	82773
57	52	68	93	82	33	41	94
13562	38427	11910	21609	19247	40157	13710	28660
18541	90510	9856	29662	28888	79165	8304	36114
564	1074	1100	1605	708	1141	986	1795
28	22	24	31	24	10	17	37
446	694	658	1208	508	738	557	1293
73	101	164	232	110	118	133	254
9786	21094	7517	14554	13171	22285	6439	16885
411	1283	1226	1875	614	1323	1038	2375
1	2	32	44	2	1	25	56
5	16	79	105	4	18	73	114
1262	2187	3057	3964	1516	2668	2433	4235
8477	12429	10137	15422	12406	14098	8967	19647
858	931	633	541	1408	792	542	631
723	190	257	393	1034	209	212	472
909	27714	5947	7229	1223	33799	5982	8612
583	8704	2880	2689	606	11912	2358	2952
1244	298	843	807	1509	376	742	852
450	375	611	920	660	402	524	1036
0	0	2	1	0	0	0	0
1574	5187	3973	7471	2135	5437	3104	9181
176	531	496	809	241	539	366	1002
3806	177	1642	1179	3353	278	1214	1127
3035	2598	5183	9627	4186	2830	4970	10938
1453	2834	3960	8114	2259	2997	3830	9464
372	71	315	241	485	50	324	262
17	220	152	271	23	194	132	343
85	167	233	533	111	190	176	663
62	71	91	186	50	68	97	198
617	501	1245	1655	834	620	1042	1835
57	111	858	1548	86	113	741	1884
1381	94159	9316	22194	2099	85541	8317	28063
51	6	18	60	50	12	27	55
24	8	14	18	28	21	20	35
1050	6741	2154	4985	1318	6214	1813	5888
27	60	57	168	19	57	56	168
1312	2233	855	2396	1483	2438	692	2332
381	1463	1002	2060	562	1458	805	2363
4	46	20	76	32	47	15	67
1527	1631	3093	2618	2019	1606	2776	3231
1255	2760	1793	2817	1838	2913	1473	3163
2272	2005	2691	3930	2409	2411	2019	4020
1175	886	1090	2084	1334	864	807	1975
857	447	1237	1444	845	655	840	1440
36	23	115	75	43	16	97	91
160	311	196	409	275	395	149	515
82	162	204	266	73	144	158	291
1712	5736	3730	4041	2489	5179	3375	4857
263	245	346	399	288	295	329	410
59	92	185	254	74	111	149	226
44	48	54	75	50	63	41	59
2022	1085	1051	2045	2084	1019	728	1989
1339	1427	1839	1461	1841	1625	1418	1518
161	1456	834	1044	198	1512	708	1317
5367	528	2147	1715	7452	700	1786	2204
343	1546	1736	2919	534	1780	1434	3451
3185	1422	2629	5099	4894	1290	2391	6036
12355	41244	17078	29455	19665	42788	15763	40835
7843	27709	10253	20051	13191	29860	9161	27928
566	458	436	700	630	363	296	637
27327	20570	16033	17367	40974	17858	13277	21727
1053	1176	2453	3877	1563	1216	2089	4679
913	481	2566	1863	1017	464	2060	2040
109	2142	442	878	128	1746	406	974
1092	546	420	476	1493	524	348	546
28	73	84	192	37	92	67	218
2891	2173	1542	1905	4141	1896	1353	2252
781	668	606	728	1028	513	492	783
883	454	2040	1349	1165	600	1611	1688
169	2534	460	1213	195	2300	317	1302
711	479	745	961	745	655	563	909
2174	2230	2401	3328	2967	2450	1973	3959
2755	14748	13491	21544	4003	16857	11912	27203
71	73	227	283	102	86	174	319
10	5	47	24	5	2	38	27
2366	1321	1218	1545	3109	1362	1001	1699
679	480	632	960	1047	499	512	1115
1192	9077	8042	10576	1687	9433	6338	12023
1150	1419	1590	2084	1746	1428	1357	2664
1737	1121	2636	3104	2322	1388	2256	3774
201	3426	1947	3083	293	3038	1676	3661
2427	13623	1987	5214	3610	12453	1744	6207
1879	10660	4765	7058	3016	10628	4090	8413
92	490	242	490	81	427	200	513
175	3113	849	1501	232	2906	691	1572
0	23	6	10	1	28	8	14
4	32	26	12	8	21	20	19
1102	18	482	515	1586	23	341	601
554	291	451	521	774	238	421	543
29	61	29	47	28	59	24	62
638	225	456	933	953	191	373	1037
98	13	30	44	143	13	26	50
631	498	1847	1662	848	705	1681	1839
1130	989	3469	3159	1422	1382	2769	3817
1515	104	663	390	2001	84	466	470
3	1	0	0	2	0	0	1
436	569	1145	1552	629	651	1018	1775
1454	1366	6953	14373	2048	1642	6442	19251
8819	3548	13622	18196	12872	4381	12455	21456
3242	5585	3939	6625	5385	4791	3709	8425
5083	5260	6060	10001	7218	6336	5191	12482
6364	11557	9015	14156	10326	10452	8458	17960
46	25	64	66	63	31	46	74
143	92	41	110	196	93	52	135
749	209	730	672	1022	388	672	911
222	447	423	604	292	514	352	746
10148	12732	23065	34903	15542	14157	22929	42308
29	50	33	62	30	56	31	73
1258	806	1217	1461	1674	935	1109	1663
336	742	907	1161	386	917	730	1392
21368	59050	28503	42698	32790	56827	25759	56978
87	69	230	220	118	98	176	242
2	20	16	40	3	26	18	43
16034	7566	10102	9021	17446	10987	8295	10292
3679	810	1338	1736	4554	836	1290	2025
3105	2025	1223	2230	3875	1769	1025	2457
902	1522	1768	1999	1094	1561	1495	2306
12223	2134	4401	5458	14867	2456	4609	6808
3816	16213	10914	19343	5088	17187	9544	23014
1004	898	1151	742	1102	950	846	941
3494	670	1593	1633	4507	541	1286	1845
9716	49349	20519	24066	17899	36265	23295	26920
52	55	67	124	85	63	60	156
63	43	62	79	58	41	72	104
14486	1222	7349	9904	18655	984	6042	11442
41	3555	266	1158	53	2904	214	1389
79	7569	407	2070	109	6787	354	2463
1749	46268	3515	16949	2464	43143	2928	20302
576	26082	1872	7578	873	25202	1771	9317
594	597	659	813	704	506	600	823
512	13137	1964	6579	533	16713	1610	7436
66	1474	230	748	75	1846	216	888
3	13	6	10	2	10	9	9
279	2996	1378	4525	427	2506	1193	5131
116	832	554	1163	130	690	413	1357
3752	6169	2534	3357	4843	6170	2131	4011
363	1417	371	845	441	1379	271	1016
7	2	5	0	6	1	3	3
33024	9721	13648	18000	44929	10920	13414	22172
1023	2417	1910	3053	1679	2421	1933	3624
1651	4029	4221	7931	2716	3927	4375	10268
6	30	16	32	10	29	15	46
1685	5642	6016	10183	2391	5326	5290	11770
4189	15272	6305	10176	5964	12398	5679	12102
1462	6074	5744	9466	2486	5365	5408	12097
572	293	354	261	841	255	342	317
3851	12617	7301	13643	5386	15065	5789	16945
307	1574	1293	2053	429	1741	1043	2110
1018	3281	1387	3279	1545	3644	1101	4046
712	278	600	796	859	222	460	870
8641	4434	15236	10755	10450	5836	12967	11617
17818	7100	17617	16465	27066	13327	14141	21886
8795	36161	5250	11882	12833	31206	4708	14354
2997	1409	3180	5135	4165	1810	3018	6199
11109	59990	5845	14488	16887	48660	5418	16368
804	2043	2506	3851	1106	2134	2105	4798
1290	5124	1208	3086	1787	4773	1053	3300
10696	2786	4410	5592	13451	2407	3431	5672
1532	17308	3175	7187	1347	19901	2629	6434
1877	32822	5078	14122	1606	37617	3486	13214
228	174	602	908	291	282	477	1128
20	196	172	260	49	192	146	293
6	2	6	11	9	1	3	5
1189	1589	2358	2989	1461	2119	1567	3266
4439	1241	2238	2888	5709	1481	1812	3291
184	6	11	23	249	12	8	20
88	2217	254	820	79	1905	175	882
1643	872	2351	4474	1768	1110	1868	4706
5828	10771	6243	6578	9077	10469	5245	7855
6418	11236	6526	7470	9308	11478	5518	8469
1085	1842	5506	9676	1486	2034	4908	11657
0	0	1	0	0	0	0	2
187	65	80	121	300	65	46	153
95	207	208	240	128	218	169	317
15	28	83	69	28	23	68	98
15159	23154	10164	19055	15998	26086	8141	18580
742	828	933	1744	1204	998	725	2141
588	823	2108	3050	843	1036	1835	3932
1202	1858	3088	5937	1926	2231	2702	7172
2058	5299	4758	6069	3074	6702	4312	8238
6183	26335	19325	38911	8725	35635	16954	51480
478	191	813	1126	700	300	570	1235
625	44322	4250	15832	758	52491	3273	17612
21880	1154	8367	10116	28466	1401	7325	12465
23131	1468	8443	10262	30245	1776	7947	12895
37306	3648	15353	17212	48617	4354	12434	22039
32198	2212	13708	13946	45208	1868	11625	17174
8652	10506	16037	36399	13301	11082	16705	42547
19055	46889	10492	18486	30744	52530	9771	24695
1739	104796	10900	29493	2579	109819	10912	35080
181	574	785	1231	189	624	578	1442
234	12277	4336	4304	391	11212	4117	5419
9839	16816	16802	32400	9986	22794	12338	31530
5877	17180	9807	18552	8011	21287	8250	23643
25182	17908	22589	23466	34753	18129	18491	27760
27016	16254	20290	15377	34139	13183	16505	17026
14	2	12	13	14	2	15	18
20641	38052	39213	50002	30100	45549	38020	63651
14506	24050	12134	22199	20161	26516	10313	26721
31	21	81	70	56	28	83	98
2086	1911	2433	3745	2183	3070	2033	3958
1034	144	744	684	1154	147	640	861
6908	748	3147	5091	8716	820	2827	5661
172	82	290	538	246	69	225	711
1823	2381	3434	5639	2816	2966	3126	6963
2350	2172	3808	7160	3458	2255	3166	8594
261	750	626	852	291	705	495	851
203	191	305	372	288	232	282	473
1	0	0	3	0	1	1	1
2896	6778	1821	4249	3736	8115	1559	4494
3902	8576	5226	8832	5980	9225	5112	10139
173	1300	974	2046	231	1344	833	2355
348	327	1021	1213	421	364	751	1270
123	105	279	347	137	104	238	369
0	0	0	1	0	0	0	0
1028	5022	5939	9656	1073	6203	4627	9136
1564	1006	1378	1417	1893	1366	1143	1801
3539	8847	3325	6008	4974	9797	2671	7327
8037	5390	4542	6534	11065	5686	3748	7888
1	11	2	7	1	15	3	5
5678	15744	8205	13110	9428	15335	8050	17099
8071	19409	25833	42696	11903	18745	27847	52412
5808	11778	7388	16121	7299	11485	6166	17819
763	958	1278	1596	1090	1037	1088	1700
2210	2414	1577	1343	2771	2757	1267	1583
6873	11714	5137	6573	7789	15015	4029	7205
330	655	752	1052	491	634	718	1426
640	1112	4776	10194	928	1312	4161	13197
828	1350	6352	12525	1168	1593	5455	15714
10090	17668	10014	13419	16206	15975	8962	16990
3742	4051	4901	7625	4591	5609	3985	8973
404	527	775	1735	689	568	903	1968
2248	2007	2628	3680	3110	2156	2144	4480
1524	920	1098	1102	1646	1150	708	1262
11618	31783	13814	22031	13197	32152	11044	25665
359	28927	2465	9199	457	28924	2104	11528
34408	52528	33862	48959	43820	73804	26122	57672
621	791	1386	1531	863	784	1222	2041
6807	8305	6533	7533	10017	9620	5940	8502
1188	207	551	622	1598	285	418	766
466	108	308	499	613	176	245	571
305	78	258	256	386	98	181	258
271	232	712	666	382	219	663	795
3494	8265	5275	5820	5301	6055	4464	6555
39521	76666	20304	34487	49472	92578	20844	38145
10	335	39	130	19	372	33	140
757	40756	5818	12371	1059	42209	5555	14226
471	19320	2273	3714	752	15972	2111	4584
298	19690	2332	5090	439	17297	2166	6333
190	10838	1358	3349	335	10908	1213	3937
342	30141	2500	9675	553	31655	2347	11583
305	31894	2547	10566	472	33052	2473	11826
408	25925	2263	7617	573	29186	1950	9629
275	9617	1157	1986	394	9661	1088	2454
980	3142	2481	5598	1414	3519	2306	6282
940	87	318	343	1110	88	262	414
640	1401	533	911	808	1648	395	1049
26022	39522	15865	35913	34770	37828	15927	38196
4425	7124	8485	18897	6812	7550	7339	24297
31	26	39	25	35	36	24	36
74	91	138	164	80	115	141	160
111	130	272	350	107	157	224	344
0	0	2	4	0	2	2	2
46	1890	361	803	62	2386	337	733
130	6037	838	1691	175	6480	678	1973
5475	15295	5144	11012	7183	17254	4082	13982
1004	1083	908	2234	1328	1371	682	2454
1639	2780	2912	5354	2307	3232	2470	5976
1760	1745	3528	4370	2800	1905	3374	5599
204	867	1196	2763	259	1019	956	3181
23	272	472	931	24	287	391	1068
5857	9185	9330	19147	9962	9340	8960	23208
1238	1562	2333	4831	2016	1763	2131	6084
0	0	0	0	0	0	0	0
887	4785	2179	3864	1446	5107	2023	4718
293	959	717	1050	442	997	628	1044
1568	8496	8715	14295	2418	8650	7067	17811
2702	2259	2850	3851	3534	2164	2201	4095
10876	8422	6073	5274	11666	9112	5113	5253
2516	297	987	1300	3364	367	880	1806
52	63	107	153	72	103	85	144
36	209	125	326	55	271	87	353
4478	634	2408	2871	5395	789	2488	3265
105	182	447	1026	99	189	307	1052
21	44	16	18	27	41	19	17
18	12	12	28	24	32	8	20
6	9	12	32	8	15	10	20
6126	16223	6114	16183	9148	18728	5334	20608
4115	9687	4186	9281	6198	11719	3491	12374
17578	15810	28113	40230	25605	19283	29430	46460
24	138	49	125	41	147	48	178
1324	8702	4413	12460	2126	7915	4026	14884
2286	8778	8808	16051	3576	7199	8852	19509
21714	45040	27793	49237	32756	54671	26699	57794
145	627	509	409	169	625	408	481
3587	11318	14337	26738	4562	12406	13790	28534
1333	2985	4472	8496	2136	2703	4527	10185
13	9	10	16	9	16	4	18
683	53	320	326	602	85	227	310
109	312	141	291	71	469	99	310
13	0	5	17	15	2	8	4
108	750	776	1347	138	1040	604	1463
204	358	370	501	247	425	333	540
1	0	3	4	5	1	5	3
395	707	897	2798	625	896	708	3308
105	1365	394	716	129	1549	345	748
3402	6678	3874	5785	3878	8250	2859	5356
19461	37848	20505	32812	31114	35394	18552	42435
450	917	4514	6368	511	1041	4158	8206
11603	14414	22932	35321	18355	15709	23837	43440
19882	38881	21717	34050	30517	36795	20370	45391
4393	5470	9267	9289	5547	7328	7464	10586
948	8508	8202	11778	1238	10060	8222	14257
22626	27061	32106	37854	31327	34167	32647	49768
21	67	24	87	28	61	11	85
221	793	271	821	328	756	240	887
239	148	282	320	352	188	231	347
600	2152	855	1461	666	1566	803	1459
273	255	255	660	329	363	186	729
719	3280	2120	4963	1034	3077	1559	6205
7181	4166	8479	18376	8167	5660	6489	20289
0	4	0	0	2	4	2	3
4845	3668	5067	5711	6754	4285	4015	6738
2293	1504	3346	6221	2543	2005	2741	6656
476	204	692	1528	466	294	613	1679
991	778	1849	2840	1444	982	1664	3569
361	467	1142	940	506	663	1014	1079
43	10	27	42	40	24	24	33
4059	8943	5529	12170	5372	10018	4424	13944
68132	6458	24133	32338	92463	7211	19983	40383
114	61	100	205	166	87	78	248
173	64	194	277	268	83	148	354
15217	28162	12058	23079	18175	29690	9948	23882
36197	67907	29063	47085	43216	71829	26156	53207
35295	63478	23061	46116	42263	66817	18771	50573
426	674	669	1229	525	778	481	1293
1261	450	1720	3411	1548	466	1444	3919
524	625	399	847	635	697	331	945
8244	8085	8227	14776	11829	8917	7615	19561
41	10	34	47	42	21	25	33
19	351	175	564	26	308	130	677
19	34	72	32	12	49	65	34
19	28	109	50	14	58	110	41
2080	517	1051	2220	2361	616	957	2871
64	118	169	344	52	178	146	395
11	290	150	442	18	284	125	484
6	32	26	60	3	31	30	87
9061	9440	7779	11042	12485	8668	6600	12585
3924	6661	2731	3895	4393	6762	2134	3851
5275	17223	7187	14615	7391	12862	6216	16632
2382	6030	3810	3795	3783	6108	3889	4838
809	2306	1449	1384	1214	2236	1419	1866
1447	1285	1574	2951	2302	1105	1418	3635
1934	1409	1150	2257	2021	1473	853	2330
1349	1918	1191	1788	1815	2168	1115	2145
139	228	576	419	165	299	476	453
13	472	124	115	17	506	110	115
128	1208	1168	1394	170	1086	988	1537
6486	4615	8170	5158	8760	5003	7703	6356
5423	4262	3422	3929	8004	3758	3081	4927
8356	7875	22699	26005	11717	9543	22069	32325
165	183	361	606	248	218	334	744
4990	942	3413	3310	6835	914	3017	4240
7	92	35	32	15	90	31	48
2	9	5	17	1	12	5	10
177	146	172	232	318	164	136	273
40	25	93	78	85	26	63	84
9725	11296	15160	14860	14146	12601	13851	16526
56	31	90	84	94	15	78	79
3118	5583	5800	6098	3839	5062	4632	6958
3330	2217	2750	4253	3145	2789	1971	3969
2000	197	1396	848	2641	162	1097	1009
63	114	55	132	92	109	53	135
221	406	412	533	219	578	320	529
28	544	183	299	19	890	136	292
4258	4151	1605	6242	5458	4285	1371	7092
14405	28518	7895	24261	20468	26523	8175	25803
5054	9358	2816	9132	6728	8869	2519	10051
0	0	0	0	0	0	0	0
106	388	600	1029	117	499	509	1134
814	98	425	479	976	156	288	461
8129	5546	6872	8095	9027	7165	4931	8739
20690	44009	28353	54125	30428	49108	26440	67155
33	41	36	66	37	27	29	80
460	784	556	1058	516	828	419	1024
140	231	1857	2935	149	286	1638	3431
96	27	41	45	80	44	40	47
7177	10539	10235	17050	11148	11747	9239	22915
1172	462	1350	1591	1269	549	1115	1655
1971	97589	10887	25284	2722	84446	9576	30469
0	13	2	19	1	12	8	26
837	2052	1618	3399	928	2445	1317	3812
1384	2590	1480	2172	1775	1868	1123	2199
4143	13141	9002	14788	5437	14485	7990	17528
1891	6576	4823	7285	2339	7300	3793	8659
134	623	1559	2172	162	616	1351	2534
19	23	20	41	32	16	24	51
46	29	64	97	63	46	55	143
27569	7125	10237	13071	32564	8834	9774	15776
261	509	646	515	277	477	580	607
236	1055	123	304	263	608	84	229
21897	48675	16725	34897	30946	51278	14758	44174
665	25	116	150	1136	33	95	178
3872	12446	4987	6116	6546	11126	4619	8075
270	582	301	652	345	558	225	829
11	116	57	84	24	82	33	103
29	310	101	270	54	284	80	345
10800	559	3243	3992	11961	579	2515	4458
776	2185	2044	3021	1085	2163	1873	3754
267	3205	1026	1481	379	2119	954	1453
4	4	6	9	4	0	11	11
69	424	187	182	103	352	148	258
39	42	35	39	30	32	33	55
2995	4048	1820	3677	4067	3326	1537	4033
997	5061	2774	6442	1337	4252	2308	7559
6820	26589	8652	13297	9325	23418	7527	17091

## Sheet: Fig. S5c
Library	CPM threshold	Detected miRNA, %
1C	0	99.1579
2C	0	99.0526
1U	0	99.0526
2U	0	99.1579
1C	0.5	97.2632
2C	0.5	97.3684
1U	0.5	96.3158
2U	0.5	97.2632
1C	1	95.7895
2C	1	95.7895
1U	1	95.2632
2U	1	96
1C	2	93.7895
2C	2	94.3158
1U	2	93.0526
2U	2	94.5263
1C	3	92.3158
2C	3	93.0526
1U	3	91.1579
2U	3	93.3684
1C	5	89.6842
2C	5	91.0526
1U	5	89.2632
2U	5	91.2632

## Sheet: Fig. S6d
subset	value	Library	Library_subset	feature
n	22	1C	1C_n	length
n	22	1C	1C_n	length
n	22	1C	1C_n	length
n	21	1C	1C_n	length
n	22	1C	1C_n	length
n	22	1C	1C_n	length
n	22	1C	1C_n	length
n	22	1C	1C_n	length
l	22	1C	1C_l	length
l	22	1C	1C_l	length
l	22	1C	1C_l	length
l	23	1C	1C_l	length
l	23	1C	1C_l	length
l	22	1C	1C_l	length
l	22	1C	1C_l	length
l	22	1C	1C_l	length
l	21	1C	1C_l	length
l	22	1C	1C_l	length
l	21	1C	1C_l	length
l	20	1C	1C_l	length
l	21	1C	1C_l	length
l	20	1C	1C_l	length
l	22	1C	1C_l	length
l	22	1C	1C_l	length
l	23	1C	1C_l	length
l	22	1C	1C_l	length
l	22	1C	1C_l	length
l	22	1C	1C_l	length
l	22	1C	1C_l	length
l	20	1C	1C_l	length
l	22	1C	1C_l	length
l	22	1C	1C_l	length
l	22	1C	1C_l	length
l	22	1C	1C_l	length
l	23	1C	1C_l	length
l	24	1C	1C_l	length
l	22	1C	1C_l	length
l	23	1C	1C_l	length
l	22	1C	1C_l	length
l	22	1C	1C_l	length
l	22	1C	1C_l	length
l	21	1C	1C_l	length
l	23	1C	1C_l	length
l	22	1C	1C_l	length
l	22	1C	1C_l	length
l	23	1C	1C_l	length
l	22	1C	1C_l	length
l	21	1C	1C_l	length
l	22	1C	1C_l	length
l	22	1C	1C_l	length
l	22	1C	1C_l	length
l	22	1C	1C_l	length
l	22	1C	1C_l	length
l	22	1C	1C_l	length
l	23	1C	1C_l	length
l	23	1C	1C_l	length
l	22	1C	1C_l	length
l	22	1C	1C_l	length
l	21	1C	1C_l	length
l	24	1C	1C_l	length
l	22	1C	1C_l	length
l	22	1C	1C_l	length
l	22	1C	1C_l	length
l	22	1C	1C_l	length
l	22	1C	1C_l	length
l	23	1C	1C_l	length
l	21	1C	1C_l	length
l	23	1C	1C_l	length
l	25	1C	1C_l	length
l	22	1C	1C_l	length
l	22	1C	1C_l	length
l	22	1C	1C_l	length
l	21	1C	1C_l	length
l	21	1C	1C_l	length
l	22	1C	1C_l	length
l	22	1C	1C_l	length
l	22	1C	1C_l	length
l	22	1C	1C_l	length
l	20	1C	1C_l	length
l	21	1C	1C_l	length
l	21	1C	1C_l	length
l	22	1C	1C_l	length
l	22	1C	1C_l	length
l	23	1C	1C_l	length
l	22	1C	1C_l	length
l	22	1C	1C_l	length
l	22	1C	1C_l	length
l	22	1C	1C_l	length
l	22	1C	1C_l	length
l	22	1C	1C_l	length
l	22	1C	1C_l	length
l	22	1C	1C_l	length
l	22	1C	1C_l	length
l	21	1C	1C_l	length
l	22	1C	1C_l	length
l	22	1C	1C_l	length
l	18	1C	1C_l	length
l	22	1C	1C_l	length
l	22	1C	1C_l	length
l	20	1C	1C_l	length
l	22	1C	1C_l	length
l	21	1C	1C_l	length
l	21	1C	1C_l	length
a	23	1C	1C_a	length
a	21	1C	1C_a	length
a	22	1C	1C_a	length
a	22	1C	1C_a	length
a	22	1C	1C_a	length
a	21	1C	1C_a	length
a	21	1C	1C_a	length
a	22	1C	1C_a	length
a	22	1C	1C_a	length
a	22	1C	1C_a	length
a	22	1C	1C_a	length
a	22	1C	1C_a	length
a	23	1C	1C_a	length
a	22	1C	1C_a	length
a	21	1C	1C_a	length
a	21	1C	1C_a	length
a	22	1C	1C_a	length
a	22	1C	1C_a	length
a	22	1C	1C_a	length
a	22	1C	1C_a	length
a	21	1C	1C_a	length
a	22	1C	1C_a	length
a	20	1C	1C_a	length
a	23	1C	1C_a	length
a	22	1C	1C_a	length
a	21	1C	1C_a	length
a	21	1C	1C_a	length
a	22	1C	1C_a	length
a	21	1C	1C_a	length
a	23	1C	1C_a	length
a	22	1C	1C_a	length
a	22	1C	1C_a	length
a	22	1C	1C_a	length
a	21	1C	1C_a	length
a	22	1C	1C_a	length
a	22	1C	1C_a	length
a	22	1C	1C_a	length
a	24	1C	1C_a	length
a	21	1C	1C_a	length
a	21	1C	1C_a	length
a	22	1C	1C_a	length
a	22	1C	1C_a	length
a	21	1C	1C_a	length
a	22	1C	1C_a	length
a	23	1C	1C_a	length
a	22	1C	1C_a	length
a	19	1C	1C_a	length
a	22	1C	1C_a	length
a	22	1C	1C_a	length
a	22	1C	1C_a	length
a	22	1C	1C_a	length
a	22	1C	1C_a	length
a	22	1C	1C_a	length
a	21	1C	1C_a	length
a	21	1C	1C_a	length
a	23	1C	1C_a	length
a	23	1C	1C_a	length
a	22	1C	1C_a	length
a	22	1C	1C_a	length
a	22	1C	1C_a	length
a	21	1C	1C_a	length
a	22	1C	1C_a	length
a	22	1C	1C_a	length
a	22	1C	1C_a	length
a	22	1C	1C_a	length
a	23	1C	1C_a	length
a	21	1C	1C_a	length
a	22	1C	1C_a	length
a	22	1C	1C_a	length
a	22	1C	1C_a	length
a	22	1C	1C_a	length
a	22	1C	1C_a	length
a	22	1C	1C_a	length
a	21	1C	1C_a	length
a	21	1C	1C_a	length
a	23	1C	1C_a	length
a	22	1C	1C_a	length
a	21	1C	1C_a	length
a	23	1C	1C_a	length
a	22	1C	1C_a	length
a	23	1C	1C_a	length
a	21	1C	1C_a	length
a	22	1C	1C_a	length
a	21	1C	1C_a	length
a	19	1C	1C_a	length
a	26	1C	1C_a	length
a	23	1C	1C_a	length
a	23	1C	1C_a	length
a	22	1C	1C_a	length
a	24	1C	1C_a	length
a	22	1C	1C_a	length
a	21	1C	1C_a	length
a	22	1C	1C_a	length
a	22	1C	1C_a	length
a	22	1C	1C_a	length
a	22	1C	1C_a	length
h	22	1C	1C_h	length
h	22	1C	1C_h	length
h	22	1C	1C_h	length
h	22	1C	1C_h	length
h	22	1C	1C_h	length
h	22	1C	1C_h	length
h	22	1C	1C_h	length
h	21	1C	1C_h	length
h	22	1C	1C_h	length
h	22	1C	1C_h	length
h	20	1C	1C_h	length
h	22	1C	1C_h	length
h	21	1C	1C_h	length
h	22	1C	1C_h	length
h	22	1C	1C_h	length
h	22	1C	1C_h	length
h	21	1C	1C_h	length
h	22	1C	1C_h	length
h	22	1C	1C_h	length
h	22	1C	1C_h	length
h	23	1C	1C_h	length
h	22	1C	1C_h	length
h	22	1C	1C_h	length
h	23	1C	1C_h	length
h	18	1C	1C_h	length
h	22	1C	1C_h	length
h	21	1C	1C_h	length
h	22	1C	1C_h	length
h	22	1C	1C_h	length
h	21	1C	1C_h	length
h	21	1C	1C_h	length
h	22	1C	1C_h	length
h	22	1C	1C_h	length
h	21	1C	1C_h	length
h	25	1C	1C_h	length
h	21	1C	1C_h	length
h	21	1C	1C_h	length
h	23	1C	1C_h	length
h	23	1C	1C_h	length
h	22	1C	1C_h	length
h	22	1C	1C_h	length
h	22	1C	1C_h	length
h	20	1C	1C_h	length
h	19	1C	1C_h	length
h	22	1C	1C_h	length
h	22	1C	1C_h	length
h	22	1C	1C_h	length
h	22	1C	1C_h	length
h	22	1C	1C_h	length
h	26	1C	1C_h	length
h	23	1C	1C_h	length
h	22	1C	1C_h	length
h	22	1C	1C_h	length
h	21	1C	1C_h	length
h	23	1C	1C_h	length
h	23	1C	1C_h	length
h	22	1C	1C_h	length
h	23	1C	1C_h	length
h	22	1C	1C_h	length
h	22	1C	1C_h	length
h	22	1C	1C_h	length
h	22	1C	1C_h	length
h	23	1C	1C_h	length
h	23	1C	1C_h	length
h	22	1C	1C_h	length
h	22	1C	1C_h	length
h	22	1C	1C_h	length
h	21	1C	1C_h	length
h	23	1C	1C_h	length
h	22	1C	1C_h	length
h	24	1C	1C_h	length
h	22	1C	1C_h	length
h	20	1C	1C_h	length
h	23	1C	1C_h	length
h	21	1C	1C_h	length
h	23	1C	1C_h	length
h	22	1C	1C_h	length
h	23	1C	1C_h	length
h	22	1C	1C_h	length
h	23	1C	1C_h	length
h	21	1C	1C_h	length
h	22	1C	1C_h	length
h	22	1C	1C_h	length
h	21	1C	1C_h	length
h	22	1C	1C_h	length
h	23	1C	1C_h	length
h	22	1C	1C_h	length
h	24	1C	1C_h	length
h	23	1C	1C_h	length
h	23	1C	1C_h	length
h	21	1C	1C_h	length
h	23	1C	1C_h	length
h	22	1C	1C_h	length
h	23	1C	1C_h	length
h	22	1C	1C_h	length
n	22	1U	1U_n	length
n	22	1U	1U_n	length
n	22	1U	1U_n	length
n	22	1U	1U_n	length
n	22	1U	1U_n	length
n	22	1U	1U_n	length
n	22	1U	1U_n	length
n	22	1U	1U_n	length
n	21	1U	1U_n	length
l	21	1U	1U_l	length
l	22	1U	1U_l	length
l	22	1U	1U_l	length
l	22	1U	1U_l	length
l	23	1U	1U_l	length
l	23	1U	1U_l	length
l	22	1U	1U_l	length
l	22	1U	1U_l	length
l	22	1U	1U_l	length
l	21	1U	1U_l	length
l	22	1U	1U_l	length
l	21	1U	1U_l	length
l	20	1U	1U_l	length
l	20	1U	1U_l	length
l	22	1U	1U_l	length
l	22	1U	1U_l	length
l	23	1U	1U_l	length
l	22	1U	1U_l	length
l	22	1U	1U_l	length
l	22	1U	1U_l	length
l	22	1U	1U_l	length
l	20	1U	1U_l	length
l	22	1U	1U_l	length
l	22	1U	1U_l	length
l	22	1U	1U_l	length
l	22	1U	1U_l	length
l	23	1U	1U_l	length
l	24	1U	1U_l	length
l	22	1U	1U_l	length
l	23	1U	1U_l	length
l	22	1U	1U_l	length
l	22	1U	1U_l	length
l	23	1U	1U_l	length
l	21	1U	1U_l	length
l	23	1U	1U_l	length
l	22	1U	1U_l	length
l	23	1U	1U_l	length
l	22	1U	1U_l	length
l	21	1U	1U_l	length
l	22	1U	1U_l	length
l	23	1U	1U_l	length
l	22	1U	1U_l	length
l	22	1U	1U_l	length
l	22	1U	1U_l	length
l	22	1U	1U_l	length
l	22	1U	1U_l	length
l	22	1U	1U_l	length
l	23	1U	1U_l	length
l	23	1U	1U_l	length
l	21	1U	1U_l	length
l	22	1U	1U_l	length
l	21	1U	1U_l	length
l	24	1U	1U_l	length
l	22	1U	1U_l	length
l	22	1U	1U_l	length
l	22	1U	1U_l	length
l	22	1U	1U_l	length
l	22	1U	1U_l	length
l	23	1U	1U_l	length
l	21	1U	1U_l	length
l	23	1U	1U_l	length
l	25	1U	1U_l	length
l	22	1U	1U_l	length
l	22	1U	1U_l	length
l	21	1U	1U_l	length
l	22	1U	1U_l	length
l	22	1U	1U_l	length
l	22	1U	1U_l	length
l	20	1U	1U_l	length
l	21	1U	1U_l	length
l	21	1U	1U_l	length
l	22	1U	1U_l	length
l	23	1U	1U_l	length
l	22	1U	1U_l	length
l	22	1U	1U_l	length
l	22	1U	1U_l	length
l	22	1U	1U_l	length
l	22	1U	1U_l	length
l	22	1U	1U_l	length
l	22	1U	1U_l	length
l	22	1U	1U_l	length
l	22	1U	1U_l	length
l	22	1U	1U_l	length
l	22	1U	1U_l	length
l	18	1U	1U_l	length
l	22	1U	1U_l	length
l	22	1U	1U_l	length
l	20	1U	1U_l	length
l	22	1U	1U_l	length
l	23	1U	1U_l	length
l	22	1U	1U_l	length
l	21	1U	1U_l	length
l	22	1U	1U_l	length
l	21	1U	1U_l	length
l	22	1U	1U_l	length
a	22	1U	1U_a	length
a	22	1U	1U_a	length
a	22	1U	1U_a	length
a	21	1U	1U_a	length
a	21	1U	1U_a	length
a	22	1U	1U_a	length
a	22	1U	1U_a	length
a	22	1U	1U_a	length
a	19	1U	1U_a	length
a	24	1U	1U_a	length
a	22	1U	1U_a	length
a	23	1U	1U_a	length
a	21	1U	1U_a	length
a	22	1U	1U_a	length
a	22	1U	1U_a	length
a	23	1U	1U_a	length
a	20	1U	1U_a	length
a	23	1U	1U_a	length
a	21	1U	1U_a	length
a	22	1U	1U_a	length
a	22	1U	1U_a	length
a	21	1U	1U_a	length
a	22	1U	1U_a	length
a	21	1U	1U_a	length
a	21	1U	1U_a	length
a	23	1U	1U_a	length
a	21	1U	1U_a	length
a	22	1U	1U_a	length
a	21	1U	1U_a	length
a	21	1U	1U_a	length
a	22	1U	1U_a	length
a	21	1U	1U_a	length
a	21	1U	1U_a	length
a	22	1U	1U_a	length
a	22	1U	1U_a	length
a	21	1U	1U_a	length
a	21	1U	1U_a	length
a	22	1U	1U_a	length
a	22	1U	1U_a	length
a	22	1U	1U_a	length
a	22	1U	1U_a	length
a	22	1U	1U_a	length
a	23	1U	1U_a	length
a	22	1U	1U_a	length
a	23	1U	1U_a	length
a	19	1U	1U_a	length
a	22	1U	1U_a	length
a	21	1U	1U_a	length
a	21	1U	1U_a	length
a	22	1U	1U_a	length
a	22	1U	1U_a	length
a	23	1U	1U_a	length
a	23	1U	1U_a	length
a	22	1U	1U_a	length
a	23	1U	1U_a	length
a	22	1U	1U_a	length
a	22	1U	1U_a	length
a	22	1U	1U_a	length
a	22	1U	1U_a	length
a	21	1U	1U_a	length
a	22	1U	1U_a	length
a	22	1U	1U_a	length
a	22	1U	1U_a	length
a	23	1U	1U_a	length
a	21	1U	1U_a	length
a	22	1U	1U_a	length
a	21	1U	1U_a	length
a	22	1U	1U_a	length
a	22	1U	1U_a	length
a	22	1U	1U_a	length
a	23	1U	1U_a	length
a	22	1U	1U_a	length
a	22	1U	1U_a	length
a	23	1U	1U_a	length
a	23	1U	1U_a	length
a	22	1U	1U_a	length
a	23	1U	1U_a	length
a	22	1U	1U_a	length
a	21	1U	1U_a	length
a	22	1U	1U_a	length
a	23	1U	1U_a	length
a	22	1U	1U_a	length
a	23	1U	1U_a	length
a	22	1U	1U_a	length
a	19	1U	1U_a	length
a	26	1U	1U_a	length
a	22	1U	1U_a	length
a	19	1U	1U_a	length
a	22	1U	1U_a	length
a	23	1U	1U_a	length
a	22	1U	1U_a	length
a	22	1U	1U_a	length
a	22	1U	1U_a	length
a	22	1U	1U_a	length
a	22	1U	1U_a	length
a	22	1U	1U_a	length
h	22	1U	1U_h	length
h	22	1U	1U_h	length
h	22	1U	1U_h	length
h	22	1U	1U_h	length
h	22	1U	1U_h	length
h	22	1U	1U_h	length
h	21	1U	1U_h	length
h	22	1U	1U_h	length
h	20	1U	1U_h	length
h	22	1U	1U_h	length
h	21	1U	1U_h	length
h	22	1U	1U_h	length
h	22	1U	1U_h	length
h	21	1U	1U_h	length
h	22	1U	1U_h	length
h	23	1U	1U_h	length
h	22	1U	1U_h	length
h	22	1U	1U_h	length
h	18	1U	1U_h	length
h	22	1U	1U_h	length
h	22	1U	1U_h	length
h	21	1U	1U_h	length
h	22	1U	1U_h	length
h	22	1U	1U_h	length
h	23	1U	1U_h	length
h	21	1U	1U_h	length
h	21	1U	1U_h	length
h	22	1U	1U_h	length
h	25	1U	1U_h	length
h	21	1U	1U_h	length
h	21	1U	1U_h	length
h	23	1U	1U_h	length
h	23	1U	1U_h	length
h	22	1U	1U_h	length
h	22	1U	1U_h	length
h	22	1U	1U_h	length
h	22	1U	1U_h	length
h	20	1U	1U_h	length
h	19	1U	1U_h	length
h	22	1U	1U_h	length
h	22	1U	1U_h	length
h	22	1U	1U_h	length
h	22	1U	1U_h	length
h	22	1U	1U_h	length
h	26	1U	1U_h	length
h	23	1U	1U_h	length
h	22	1U	1U_h	length
h	21	1U	1U_h	length
h	23	1U	1U_h	length
h	23	1U	1U_h	length
h	22	1U	1U_h	length
h	23	1U	1U_h	length
h	22	1U	1U_h	length
h	22	1U	1U_h	length
h	22	1U	1U_h	length
h	22	1U	1U_h	length
h	22	1U	1U_h	length
h	23	1U	1U_h	length
h	23	1U	1U_h	length
h	22	1U	1U_h	length
h	22	1U	1U_h	length
h	22	1U	1U_h	length
h	21	1U	1U_h	length
h	22	1U	1U_h	length
h	21	1U	1U_h	length
h	22	1U	1U_h	length
h	21	1U	1U_h	length
h	23	1U	1U_h	length
h	22	1U	1U_h	length
h	24	1U	1U_h	length
h	22	1U	1U_h	length
h	23	1U	1U_h	length
h	23	1U	1U_h	length
h	22	1U	1U_h	length
h	23	1U	1U_h	length
h	22	1U	1U_h	length
h	23	1U	1U_h	length
h	21	1U	1U_h	length
h	21	1U	1U_h	length
h	22	1U	1U_h	length
h	22	1U	1U_h	length
h	21	1U	1U_h	length
h	22	1U	1U_h	length
h	22	1U	1U_h	length
h	22	1U	1U_h	length
h	23	1U	1U_h	length
h	22	1U	1U_h	length
h	24	1U	1U_h	length
h	23	1U	1U_h	length
h	23	1U	1U_h	length
h	21	1U	1U_h	length
h	23	1U	1U_h	length
h	22	1U	1U_h	length
h	22	1U	1U_h	length
h	22	1U	1U_h	length
n	22	2C	2C_n	length
n	22	2C	2C_n	length
n	21	2C	2C_n	length
n	22	2C	2C_n	length
n	22	2C	2C_n	length
n	22	2C	2C_n	length
n	22	2C	2C_n	length
n	22	2C	2C_n	length
n	21	2C	2C_n	length
l	22	2C	2C_l	length
l	22	2C	2C_l	length
l	22	2C	2C_l	length
l	22	2C	2C_l	length
l	23	2C	2C_l	length
l	23	2C	2C_l	length
l	22	2C	2C_l	length
l	22	2C	2C_l	length
l	22	2C	2C_l	length
l	21	2C	2C_l	length
l	22	2C	2C_l	length
l	21	2C	2C_l	length
l	20	2C	2C_l	length
l	22	2C	2C_l	length
l	21	2C	2C_l	length
l	20	2C	2C_l	length
l	22	2C	2C_l	length
l	22	2C	2C_l	length
l	23	2C	2C_l	length
l	22	2C	2C_l	length
l	22	2C	2C_l	length
l	22	2C	2C_l	length
l	22	2C	2C_l	length
l	20	2C	2C_l	length
l	22	2C	2C_l	length
l	22	2C	2C_l	length
l	22	2C	2C_l	length
l	22	2C	2C_l	length
l	23	2C	2C_l	length
l	24	2C	2C_l	length
l	22	2C	2C_l	length
l	22	2C	2C_l	length
l	22	2C	2C_l	length
l	22	2C	2C_l	length
l	21	2C	2C_l	length
l	23	2C	2C_l	length
l	22	2C	2C_l	length
l	22	2C	2C_l	length
l	22	2C	2C_l	length
l	23	2C	2C_l	length
l	22	2C	2C_l	length
l	21	2C	2C_l	length
l	22	2C	2C_l	length
l	22	2C	2C_l	length
l	22	2C	2C_l	length
l	22	2C	2C_l	length
l	22	2C	2C_l	length
l	22	2C	2C_l	length
l	22	2C	2C_l	length
l	23	2C	2C_l	length
l	22	2C	2C_l	length
l	22	2C	2C_l	length
l	21	2C	2C_l	length
l	24	2C	2C_l	length
l	22	2C	2C_l	length
l	22	2C	2C_l	length
l	22	2C	2C_l	length
l	22	2C	2C_l	length
l	22	2C	2C_l	length
l	22	2C	2C_l	length
l	23	2C	2C_l	length
l	21	2C	2C_l	length
l	23	2C	2C_l	length
l	25	2C	2C_l	length
l	22	2C	2C_l	length
l	22	2C	2C_l	length
l	21	2C	2C_l	length
l	22	2C	2C_l	length
l	22	2C	2C_l	length
l	22	2C	2C_l	length
l	22	2C	2C_l	length
l	20	2C	2C_l	length
l	21	2C	2C_l	length
l	21	2C	2C_l	length
l	22	2C	2C_l	length
l	23	2C	2C_l	length
l	22	2C	2C_l	length
l	22	2C	2C_l	length
l	22	2C	2C_l	length
l	22	2C	2C_l	length
l	22	2C	2C_l	length
l	22	2C	2C_l	length
l	22	2C	2C_l	length
l	22	2C	2C_l	length
l	22	2C	2C_l	length
l	22	2C	2C_l	length
l	22	2C	2C_l	length
l	18	2C	2C_l	length
l	22	2C	2C_l	length
l	22	2C	2C_l	length
l	20	2C	2C_l	length
l	22	2C	2C_l	length
l	21	2C	2C_l	length
l	22	2C	2C_l	length
l	21	2C	2C_l	length
a	22	2C	2C_a	length
a	22	2C	2C_a	length
a	23	2C	2C_a	length
a	21	2C	2C_a	length
a	21	2C	2C_a	length
a	22	2C	2C_a	length
a	22	2C	2C_a	length
a	21	2C	2C_a	length
a	21	2C	2C_a	length
a	22	2C	2C_a	length
a	22	2C	2C_a	length
a	22	2C	2C_a	length
a	22	2C	2C_a	length
a	23	2C	2C_a	length
a	20	2C	2C_a	length
a	23	2C	2C_a	length
a	23	2C	2C_a	length
a	22	2C	2C_a	length
a	22	2C	2C_a	length
a	22	2C	2C_a	length
a	22	2C	2C_a	length
a	22	2C	2C_a	length
a	22	2C	2C_a	length
a	21	2C	2C_a	length
a	20	2C	2C_a	length
a	21	2C	2C_a	length
a	22	2C	2C_a	length
a	21	2C	2C_a	length
a	21	2C	2C_a	length
a	22	2C	2C_a	length
a	20	2C	2C_a	length
a	22	2C	2C_a	length
a	22	2C	2C_a	length
a	22	2C	2C_a	length
a	22	2C	2C_a	length
a	21	2C	2C_a	length
a	22	2C	2C_a	length
a	22	2C	2C_a	length
a	22	2C	2C_a	length
a	22	2C	2C_a	length
a	24	2C	2C_a	length
a	21	2C	2C_a	length
a	22	2C	2C_a	length
a	21	2C	2C_a	length
a	22	2C	2C_a	length
a	19	2C	2C_a	length
a	22	2C	2C_a	length
a	20	2C	2C_a	length
a	22	2C	2C_a	length
a	21	2C	2C_a	length
a	23	2C	2C_a	length
a	23	2C	2C_a	length
a	22	2C	2C_a	length
a	22	2C	2C_a	length
a	22	2C	2C_a	length
a	22	2C	2C_a	length
a	21	2C	2C_a	length
a	22	2C	2C_a	length
a	22	2C	2C_a	length
a	22	2C	2C_a	length
a	22	2C	2C_a	length
a	23	2C	2C_a	length
a	21	2C	2C_a	length
a	22	2C	2C_a	length
a	22	2C	2C_a	length
a	22	2C	2C_a	length
a	22	2C	2C_a	length
a	22	2C	2C_a	length
a	22	2C	2C_a	length
a	23	2C	2C_a	length
a	22	2C	2C_a	length
a	21	2C	2C_a	length
a	22	2C	2C_a	length
a	21	2C	2C_a	length
a	23	2C	2C_a	length
a	21	2C	2C_a	length
a	22	2C	2C_a	length
a	20	2C	2C_a	length
a	22	2C	2C_a	length
a	23	2C	2C_a	length
a	22	2C	2C_a	length
a	22	2C	2C_a	length
a	21	2C	2C_a	length
a	21	2C	2C_a	length
a	19	2C	2C_a	length
a	26	2C	2C_a	length
a	22	2C	2C_a	length
a	23	2C	2C_a	length
a	23	2C	2C_a	length
a	23	2C	2C_a	length
a	22	2C	2C_a	length
a	22	2C	2C_a	length
a	22	2C	2C_a	length
a	22	2C	2C_a	length
a	22	2C	2C_a	length
a	22	2C	2C_a	length
h	22	2C	2C_h	length
h	22	2C	2C_h	length
h	22	2C	2C_h	length
h	22	2C	2C_h	length
h	22	2C	2C_h	length
h	22	2C	2C_h	length
h	21	2C	2C_h	length
h	20	2C	2C_h	length
h	22	2C	2C_h	length
h	21	2C	2C_h	length
h	22	2C	2C_h	length
h	22	2C	2C_h	length
h	21	2C	2C_h	length
h	22	2C	2C_h	length
h	22	2C	2C_h	length
h	22	2C	2C_h	length
h	23	2C	2C_h	length
h	22	2C	2C_h	length
h	22	2C	2C_h	length
h	23	2C	2C_h	length
h	18	2C	2C_h	length
h	22	2C	2C_h	length
h	21	2C	2C_h	length
h	21	2C	2C_h	length
h	22	2C	2C_h	length
h	22	2C	2C_h	length
h	22	2C	2C_h	length
h	21	2C	2C_h	length
h	21	2C	2C_h	length
h	22	2C	2C_h	length
h	22	2C	2C_h	length
h	21	2C	2C_h	length
h	22	2C	2C_h	length
h	25	2C	2C_h	length
h	21	2C	2C_h	length
h	21	2C	2C_h	length
h	23	2C	2C_h	length
h	23	2C	2C_h	length
h	22	2C	2C_h	length
h	22	2C	2C_h	length
h	22	2C	2C_h	length
h	22	2C	2C_h	length
h	20	2C	2C_h	length
h	19	2C	2C_h	length
h	24	2C	2C_h	length
h	22	2C	2C_h	length
h	22	2C	2C_h	length
h	22	2C	2C_h	length
h	22	2C	2C_h	length
h	20	2C	2C_h	length
h	22	2C	2C_h	length
h	26	2C	2C_h	length
h	23	2C	2C_h	length
h	22	2C	2C_h	length
h	22	2C	2C_h	length
h	21	2C	2C_h	length
h	23	2C	2C_h	length
h	22	2C	2C_h	length
h	23	2C	2C_h	length
h	22	2C	2C_h	length
h	22	2C	2C_h	length
h	22	2C	2C_h	length
h	22	2C	2C_h	length
h	22	2C	2C_h	length
h	23	2C	2C_h	length
h	22	2C	2C_h	length
h	23	2C	2C_h	length
h	21	2C	2C_h	length
h	21	2C	2C_h	length
h	23	2C	2C_h	length
h	22	2C	2C_h	length
h	24	2C	2C_h	length
h	22	2C	2C_h	length
h	21	2C	2C_h	length
h	20	2C	2C_h	length
h	23	2C	2C_h	length
h	23	2C	2C_h	length
h	22	2C	2C_h	length
h	23	2C	2C_h	length
h	23	2C	2C_h	length
h	21	2C	2C_h	length
h	22	2C	2C_h	length
h	22	2C	2C_h	length
h	21	2C	2C_h	length
h	22	2C	2C_h	length
h	22	2C	2C_h	length
h	22	2C	2C_h	length
h	23	2C	2C_h	length
h	22	2C	2C_h	length
h	24	2C	2C_h	length
h	23	2C	2C_h	length
h	23	2C	2C_h	length
h	22	2C	2C_h	length
h	23	2C	2C_h	length
h	22	2C	2C_h	length
n	22	2U	2U_n	length
n	22	2U	2U_n	length
n	22	2U	2U_n	length
n	22	2U	2U_n	length
n	22	2U	2U_n	length
n	22	2U	2U_n	length
n	21	2U	2U_n	length
n	22	2U	2U_n	length
l	22	2U	2U_l	length
l	22	2U	2U_l	length
l	22	2U	2U_l	length
l	23	2U	2U_l	length
l	23	2U	2U_l	length
l	22	2U	2U_l	length
l	22	2U	2U_l	length
l	22	2U	2U_l	length
l	21	2U	2U_l	length
l	22	2U	2U_l	length
l	21	2U	2U_l	length
l	20	2U	2U_l	length
l	21	2U	2U_l	length
l	20	2U	2U_l	length
l	22	2U	2U_l	length
l	22	2U	2U_l	length
l	22	2U	2U_l	length
l	23	2U	2U_l	length
l	22	2U	2U_l	length
l	22	2U	2U_l	length
l	22	2U	2U_l	length
l	22	2U	2U_l	length
l	20	2U	2U_l	length
l	22	2U	2U_l	length
l	22	2U	2U_l	length
l	22	2U	2U_l	length
l	22	2U	2U_l	length
l	23	2U	2U_l	length
l	24	2U	2U_l	length
l	22	2U	2U_l	length
l	23	2U	2U_l	length
l	22	2U	2U_l	length
l	22	2U	2U_l	length
l	22	2U	2U_l	length
l	21	2U	2U_l	length
l	23	2U	2U_l	length
l	22	2U	2U_l	length
l	22	2U	2U_l	length
l	22	2U	2U_l	length
l	23	2U	2U_l	length
l	22	2U	2U_l	length
l	21	2U	2U_l	length
l	22	2U	2U_l	length
l	22	2U	2U_l	length
l	22	2U	2U_l	length
l	22	2U	2U_l	length
l	22	2U	2U_l	length
l	22	2U	2U_l	length
l	23	2U	2U_l	length
l	21	2U	2U_l	length
l	22	2U	2U_l	length
l	22	2U	2U_l	length
l	21	2U	2U_l	length
l	24	2U	2U_l	length
l	22	2U	2U_l	length
l	22	2U	2U_l	length
l	22	2U	2U_l	length
l	22	2U	2U_l	length
l	22	2U	2U_l	length
l	23	2U	2U_l	length
l	21	2U	2U_l	length
l	23	2U	2U_l	length
l	25	2U	2U_l	length
l	22	2U	2U_l	length
l	22	2U	2U_l	length
l	21	2U	2U_l	length
l	22	2U	2U_l	length
l	22	2U	2U_l	length
l	20	2U	2U_l	length
l	21	2U	2U_l	length
l	21	2U	2U_l	length
l	22	2U	2U_l	length
l	22	2U	2U_l	length
l	23	2U	2U_l	length
l	22	2U	2U_l	length
l	22	2U	2U_l	length
l	22	2U	2U_l	length
l	22	2U	2U_l	length
l	22	2U	2U_l	length
l	22	2U	2U_l	length
l	22	2U	2U_l	length
l	22	2U	2U_l	length
l	22	2U	2U_l	length
l	22	2U	2U_l	length
l	22	2U	2U_l	length
l	22	2U	2U_l	length
l	22	2U	2U_l	length
l	18	2U	2U_l	length
l	22	2U	2U_l	length
l	22	2U	2U_l	length
l	20	2U	2U_l	length
l	22	2U	2U_l	length
l	21	2U	2U_l	length
l	21	2U	2U_l	length
l	22	2U	2U_l	length
a	23	2U	2U_a	length
a	22	2U	2U_a	length
a	23	2U	2U_a	length
a	21	2U	2U_a	length
a	21	2U	2U_a	length
a	22	2U	2U_a	length
a	22	2U	2U_a	length
a	22	2U	2U_a	length
a	21	2U	2U_a	length
a	22	2U	2U_a	length
a	22	2U	2U_a	length
a	23	2U	2U_a	length
a	20	2U	2U_a	length
a	23	2U	2U_a	length
a	20	2U	2U_a	length
a	23	2U	2U_a	length
a	22	2U	2U_a	length
a	22	2U	2U_a	length
a	22	2U	2U_a	length
a	21	2U	2U_a	length
a	22	2U	2U_a	length
a	21	2U	2U_a	length
a	21	2U	2U_a	length
a	22	2U	2U_a	length
a	20	2U	2U_a	length
a	22	2U	2U_a	length
a	21	2U	2U_a	length
a	21	2U	2U_a	length
a	22	2U	2U_a	length
a	21	2U	2U_a	length
a	20	2U	2U_a	length
a	22	2U	2U_a	length
a	22	2U	2U_a	length
a	21	2U	2U_a	length
a	22	2U	2U_a	length
a	22	2U	2U_a	length
a	22	2U	2U_a	length
a	24	2U	2U_a	length
a	21	2U	2U_a	length
a	22	2U	2U_a	length
a	22	2U	2U_a	length
a	22	2U	2U_a	length
a	22	2U	2U_a	length
a	22	2U	2U_a	length
a	22	2U	2U_a	length
a	22	2U	2U_a	length
a	22	2U	2U_a	length
a	22	2U	2U_a	length
a	19	2U	2U_a	length
a	22	2U	2U_a	length
a	22	2U	2U_a	length
a	22	2U	2U_a	length
a	23	2U	2U_a	length
a	22	2U	2U_a	length
a	22	2U	2U_a	length
a	22	2U	2U_a	length
a	22	2U	2U_a	length
a	22	2U	2U_a	length
a	22	2U	2U_a	length
a	22	2U	2U_a	length
a	22	2U	2U_a	length
a	22	2U	2U_a	length
a	23	2U	2U_a	length
a	21	2U	2U_a	length
a	22	2U	2U_a	length
a	22	2U	2U_a	length
a	22	2U	2U_a	length
a	22	2U	2U_a	length
a	22	2U	2U_a	length
a	23	2U	2U_a	length
a	22	2U	2U_a	length
a	21	2U	2U_a	length
a	24	2U	2U_a	length
a	22	2U	2U_a	length
a	21	2U	2U_a	length
a	23	2U	2U_a	length
a	19	2U	2U_a	length
a	20	2U	2U_a	length
a	22	2U	2U_a	length
a	23	2U	2U_a	length
a	22	2U	2U_a	length
a	23	2U	2U_a	length
a	22	2U	2U_a	length
a	22	2U	2U_a	length
a	19	2U	2U_a	length
a	26	2U	2U_a	length
a	21	2U	2U_a	length
a	22	2U	2U_a	length
a	21	2U	2U_a	length
a	23	2U	2U_a	length
a	22	2U	2U_a	length
a	22	2U	2U_a	length
a	22	2U	2U_a	length
a	22	2U	2U_a	length
a	22	2U	2U_a	length
a	22	2U	2U_a	length
h	22	2U	2U_h	length
h	22	2U	2U_h	length
h	22	2U	2U_h	length
h	22	2U	2U_h	length
h	22	2U	2U_h	length
h	22	2U	2U_h	length
h	22	2U	2U_h	length
h	21	2U	2U_h	length
h	22	2U	2U_h	length
h	22	2U	2U_h	length
h	20	2U	2U_h	length
h	22	2U	2U_h	length
h	19	2U	2U_h	length
h	21	2U	2U_h	length
h	22	2U	2U_h	length
h	22	2U	2U_h	length
h	22	2U	2U_h	length
h	22	2U	2U_h	length
h	22	2U	2U_h	length
h	23	2U	2U_h	length
h	22	2U	2U_h	length
h	22	2U	2U_h	length
h	23	2U	2U_h	length
h	18	2U	2U_h	length
h	22	2U	2U_h	length
h	22	2U	2U_h	length
h	21	2U	2U_h	length
h	22	2U	2U_h	length
h	22	2U	2U_h	length
h	21	2U	2U_h	length
h	21	2U	2U_h	length
h	22	2U	2U_h	length
h	22	2U	2U_h	length
h	22	2U	2U_h	length
h	25	2U	2U_h	length
h	22	2U	2U_h	length
h	21	2U	2U_h	length
h	23	2U	2U_h	length
h	23	2U	2U_h	length
h	22	2U	2U_h	length
h	22	2U	2U_h	length
h	21	2U	2U_h	length
h	22	2U	2U_h	length
h	22	2U	2U_h	length
h	20	2U	2U_h	length
h	19	2U	2U_h	length
h	22	2U	2U_h	length
h	22	2U	2U_h	length
h	22	2U	2U_h	length
h	22	2U	2U_h	length
h	20	2U	2U_h	length
h	22	2U	2U_h	length
h	26	2U	2U_h	length
h	22	2U	2U_h	length
h	21	2U	2U_h	length
h	23	2U	2U_h	length
h	23	2U	2U_h	length
h	23	2U	2U_h	length
h	22	2U	2U_h	length
h	22	2U	2U_h	length
h	22	2U	2U_h	length
h	22	2U	2U_h	length
h	22	2U	2U_h	length
h	23	2U	2U_h	length
h	22	2U	2U_h	length
h	23	2U	2U_h	length
h	22	2U	2U_h	length
h	22	2U	2U_h	length
h	21	2U	2U_h	length
h	23	2U	2U_h	length
h	22	2U	2U_h	length
h	24	2U	2U_h	length
h	22	2U	2U_h	length
h	21	2U	2U_h	length
h	23	2U	2U_h	length
h	23	2U	2U_h	length
h	22	2U	2U_h	length
h	22	2U	2U_h	length
h	23	2U	2U_h	length
h	23	2U	2U_h	length
h	21	2U	2U_h	length
h	21	2U	2U_h	length
h	22	2U	2U_h	length
h	22	2U	2U_h	length
h	21	2U	2U_h	length
h	22	2U	2U_h	length
h	22	2U	2U_h	length
h	22	2U	2U_h	length
h	22	2U	2U_h	length
h	24	2U	2U_h	length
h	23	2U	2U_h	length
h	23	2U	2U_h	length
h	23	2U	2U_h	length
h	22	2U	2U_h	length
h	22	2U	2U_h	length
reference	21	Ref	Ref_reference	length
reference	21	Ref	Ref_reference	length
reference	22	Ref	Ref_reference	length
reference	22	Ref	Ref_reference	length
reference	23	Ref	Ref_reference	length
reference	22	Ref	Ref_reference	length
reference	22	Ref	Ref_reference	length
reference	20	Ref	Ref_reference	length
reference	22	Ref	Ref_reference	length
reference	22	Ref	Ref_reference	length
reference	22	Ref	Ref_reference	length
reference	21	Ref	Ref_reference	length
reference	23	Ref	Ref_reference	length
reference	24	Ref	Ref_reference	length
reference	21	Ref	Ref_reference	length
reference	25	Ref	Ref_reference	length
reference	22	Ref	Ref_reference	length
reference	22	Ref	Ref_reference	length
reference	22	Ref	Ref_reference	length
reference	20	Ref	Ref_reference	length
reference	22	Ref	Ref_reference	length
reference	22	Ref	Ref_reference	length
reference	22	Ref	Ref_reference	length
reference	22	Ref	Ref_reference	length
reference	22	Ref	Ref_reference	length
reference	24	Ref	Ref_reference	length
reference	24	Ref	Ref_reference	length
reference	24	Ref	Ref_reference	length
reference	23	Ref	Ref_reference	length
reference	23	Ref	Ref_reference	length
reference	23	Ref	Ref_reference	length
reference	22	Ref	Ref_reference	length
reference	22	Ref	Ref_reference	length
reference	22	Ref	Ref_reference	length
reference	22	Ref	Ref_reference	length
reference	22	Ref	Ref_reference	length
reference	22	Ref	Ref_reference	length
reference	22	Ref	Ref_reference	length
reference	22	Ref	Ref_reference	length
reference	22	Ref	Ref_reference	length
reference	22	Ref	Ref_reference	length
reference	22	Ref	Ref_reference	length
reference	22	Ref	Ref_reference	length
reference	22	Ref	Ref_reference	length
reference	23	Ref	Ref_reference	length
reference	21	Ref	Ref_reference	length
reference	21	Ref	Ref_reference	length
reference	21	Ref	Ref_reference	length
reference	21	Ref	Ref_reference	length
reference	22	Ref	Ref_reference	length
reference	23	Ref	Ref_reference	length
reference	23	Ref	Ref_reference	length
reference	23	Ref	Ref_reference	length
reference	22	Ref	Ref_reference	length
reference	22	Ref	Ref_reference	length
reference	22	Ref	Ref_reference	length
reference	21	Ref	Ref_reference	length
reference	22	Ref	Ref_reference	length
reference	22	Ref	Ref_reference	length
reference	22	Ref	Ref_reference	length
reference	22	Ref	Ref_reference	length
reference	22	Ref	Ref_reference	length
reference	22	Ref	Ref_reference	length
reference	22	Ref	Ref_reference	length
reference	22	Ref	Ref_reference	length
reference	22	Ref	Ref_reference	length
reference	22	Ref	Ref_reference	length
reference	22	Ref	Ref_reference	length
reference	22	Ref	Ref_reference	length
reference	22	Ref	Ref_reference	length
reference	19	Ref	Ref_reference	length
reference	22	Ref	Ref_reference	length
reference	21	Ref	Ref_reference	length
reference	22	Ref	Ref_reference	length
reference	24	Ref	Ref_reference	length
reference	22	Ref	Ref_reference	length
reference	23	Ref	Ref_reference	length
reference	25	Ref	Ref_reference	length
reference	21	Ref	Ref_reference	length
reference	22	Ref	Ref_reference	length
reference	23	Ref	Ref_reference	length
reference	22	Ref	Ref_reference	length
reference	22	Ref	Ref_reference	length
reference	19	Ref	Ref_reference	length
reference	21	Ref	Ref_reference	length
reference	22	Ref	Ref_reference	length
reference	21	Ref	Ref_reference	length
reference	21	Ref	Ref_reference	length
reference	22	Ref	Ref_reference	length
reference	22	Ref	Ref_reference	length
reference	21	Ref	Ref_reference	length
reference	22	Ref	Ref_reference	length
reference	23	Ref	Ref_reference	length
reference	23	Ref	Ref_reference	length
reference	23	Ref	Ref_reference	length
reference	22	Ref	Ref_reference	length
reference	22	Ref	Ref_reference	length
reference	22	Ref	Ref_reference	length
reference	22	Ref	Ref_reference	length
reference	22	Ref	Ref_reference	length
reference	22	Ref	Ref_reference	length
reference	22	Ref	Ref_reference	length
reference	22	Ref	Ref_reference	length
reference	21	Ref	Ref_reference	length
reference	23	Ref	Ref_reference	length
reference	20	Ref	Ref_reference	length
reference	20	Ref	Ref_reference	length
reference	22	Ref	Ref_reference	length
reference	22	Ref	Ref_reference	length
reference	22	Ref	Ref_reference	length
reference	22	Ref	Ref_reference	length
reference	21	Ref	Ref_reference	length
reference	21	Ref	Ref_reference	length
reference	21	Ref	Ref_reference	length
reference	22	Ref	Ref_reference	length
reference	22	Ref	Ref_reference	length
reference	22	Ref	Ref_reference	length
reference	22	Ref	Ref_reference	length
reference	20	Ref	Ref_reference	length
reference	22	Ref	Ref_reference	length
reference	22	Ref	Ref_reference	length
reference	24	Ref	Ref_reference	length
reference	20	Ref	Ref_reference	length
reference	21	Ref	Ref_reference	length
reference	21	Ref	Ref_reference	length
reference	21	Ref	Ref_reference	length
reference	21	Ref	Ref_reference	length
reference	21	Ref	Ref_reference	length
reference	22	Ref	Ref_reference	length
reference	21	Ref	Ref_reference	length
reference	24	Ref	Ref_reference	length
reference	23	Ref	Ref_reference	length
reference	19	Ref	Ref_reference	length
reference	23	Ref	Ref_reference	length
reference	22	Ref	Ref_reference	length
reference	23	Ref	Ref_reference	length
reference	23	Ref	Ref_reference	length
reference	21	Ref	Ref_reference	length
reference	22	Ref	Ref_reference	length
reference	20	Ref	Ref_reference	length
reference	22	Ref	Ref_reference	length
reference	22	Ref	Ref_reference	length
reference	21	Ref	Ref_reference	length
reference	22	Ref	Ref_reference	length
reference	22	Ref	Ref_reference	length
reference	22	Ref	Ref_reference	length
reference	21	Ref	Ref_reference	length
reference	22	Ref	Ref_reference	length
reference	20	Ref	Ref_reference	length
reference	21	Ref	Ref_reference	length
reference	22	Ref	Ref_reference	length
reference	22	Ref	Ref_reference	length
reference	22	Ref	Ref_reference	length
reference	22	Ref	Ref_reference	length
reference	22	Ref	Ref_reference	length
reference	22	Ref	Ref_reference	length
reference	22	Ref	Ref_reference	length
reference	24	Ref	Ref_reference	length
reference	22	Ref	Ref_reference	length
reference	22	Ref	Ref_reference	length
reference	22	Ref	Ref_reference	length
reference	22	Ref	Ref_reference	length
reference	21	Ref	Ref_reference	length
reference	23	Ref	Ref_reference	length
reference	23	Ref	Ref_reference	length
reference	23	Ref	Ref_reference	length
reference	19	Ref	Ref_reference	length
reference	23	Ref	Ref_reference	length
reference	20	Ref	Ref_reference	length
reference	23	Ref	Ref_reference	length
reference	22	Ref	Ref_reference	length
reference	21	Ref	Ref_reference	length
reference	22	Ref	Ref_reference	length
reference	25	Ref	Ref_reference	length
reference	19	Ref	Ref_reference	length
reference	22	Ref	Ref_reference	length
reference	21	Ref	Ref_reference	length
reference	20	Ref	Ref_reference	length
reference	23	Ref	Ref_reference	length
reference	23	Ref	Ref_reference	length
reference	22	Ref	Ref_reference	length
reference	23	Ref	Ref_reference	length
reference	22	Ref	Ref_reference	length
reference	20	Ref	Ref_reference	length
reference	22	Ref	Ref_reference	length
reference	19	Ref	Ref_reference	length
reference	25	Ref	Ref_reference	length
reference	21	Ref	Ref_reference	length
reference	22	Ref	Ref_reference	length
reference	21	Ref	Ref_reference	length
reference	25	Ref	Ref_reference	length
reference	21	Ref	Ref_reference	length
reference	20	Ref	Ref_reference	length
reference	20	Ref	Ref_reference	length
reference	22	Ref	Ref_reference	length
reference	23	Ref	Ref_reference	length
reference	22	Ref	Ref_reference	length
reference	19	Ref	Ref_reference	length
reference	24	Ref	Ref_reference	length
reference	23	Ref	Ref_reference	length
reference	23	Ref	Ref_reference	length
reference	22	Ref	Ref_reference	length
reference	23	Ref	Ref_reference	length
reference	22	Ref	Ref_reference	length
reference	22	Ref	Ref_reference	length
reference	22	Ref	Ref_reference	length
reference	23	Ref	Ref_reference	length
reference	22	Ref	Ref_reference	length
reference	19	Ref	Ref_reference	length
reference	21	Ref	Ref_reference	length
reference	21	Ref	Ref_reference	length
reference	22	Ref	Ref_reference	length
reference	19	Ref	Ref_reference	length
reference	22	Ref	Ref_reference	length
reference	22	Ref	Ref_reference	length
reference	22	Ref	Ref_reference	length
reference	22	Ref	Ref_reference	length
reference	22	Ref	Ref_reference	length
reference	21	Ref	Ref_reference	length
reference	22	Ref	Ref_reference	length
reference	22	Ref	Ref_reference	length
reference	22	Ref	Ref_reference	length
reference	22	Ref	Ref_reference	length
reference	23	Ref	Ref_reference	length
reference	21	Ref	Ref_reference	length
reference	21	Ref	Ref_reference	length
reference	21	Ref	Ref_reference	length
reference	22	Ref	Ref_reference	length
reference	21	Ref	Ref_reference	length
reference	22	Ref	Ref_reference	length
reference	22	Ref	Ref_reference	length
reference	23	Ref	Ref_reference	length
reference	22	Ref	Ref_reference	length
reference	23	Ref	Ref_reference	length
reference	21	Ref	Ref_reference	length
reference	23	Ref	Ref_reference	length
reference	21	Ref	Ref_reference	length
reference	21	Ref	Ref_reference	length
reference	22	Ref	Ref_reference	length
reference	22	Ref	Ref_reference	length
reference	18	Ref	Ref_reference	length
reference	22	Ref	Ref_reference	length
reference	21	Ref	Ref_reference	length
reference	22	Ref	Ref_reference	length
reference	21	Ref	Ref_reference	length
reference	21	Ref	Ref_reference	length
reference	22	Ref	Ref_reference	length
reference	21	Ref	Ref_reference	length
reference	22	Ref	Ref_reference	length
reference	22	Ref	Ref_reference	length
reference	21	Ref	Ref_reference	length
reference	22	Ref	Ref_reference	length
reference	20	Ref	Ref_reference	length
reference	22	Ref	Ref_reference	length
reference	22	Ref	Ref_reference	length
reference	16	Ref	Ref_reference	length
reference	22	Ref	Ref_reference	length
reference	20	Ref	Ref_reference	length
reference	22	Ref	Ref_reference	length
reference	22	Ref	Ref_reference	length
reference	23	Ref	Ref_reference	length
reference	22	Ref	Ref_reference	length
reference	22	Ref	Ref_reference	length
reference	23	Ref	Ref_reference	length
reference	22	Ref	Ref_reference	length
reference	22	Ref	Ref_reference	length
reference	22	Ref	Ref_reference	length
reference	23	Ref	Ref_reference	length
reference	22	Ref	Ref_reference	length
reference	22	Ref	Ref_reference	length
reference	21	Ref	Ref_reference	length
reference	22	Ref	Ref_reference	length
reference	22	Ref	Ref_reference	length
reference	22	Ref	Ref_reference	length
reference	22	Ref	Ref_reference	length
reference	22	Ref	Ref_reference	length
reference	22	Ref	Ref_reference	length
reference	22	Ref	Ref_reference	length
reference	21	Ref	Ref_reference	length
reference	22	Ref	Ref_reference	length
reference	22	Ref	Ref_reference	length
reference	23	Ref	Ref_reference	length
reference	22	Ref	Ref_reference	length
reference	23	Ref	Ref_reference	length
reference	23	Ref	Ref_reference	length
reference	23	Ref	Ref_reference	length
reference	23	Ref	Ref_reference	length
reference	22	Ref	Ref_reference	length
reference	22	Ref	Ref_reference	length
reference	22	Ref	Ref_reference	length
reference	23	Ref	Ref_reference	length
reference	22	Ref	Ref_reference	length
reference	22	Ref	Ref_reference	length
reference	23	Ref	Ref_reference	length
reference	24	Ref	Ref_reference	length
reference	21	Ref	Ref_reference	length
reference	22	Ref	Ref_reference	length
reference	21	Ref	Ref_reference	length
reference	22	Ref	Ref_reference	length
reference	22	Ref	Ref_reference	length
reference	21	Ref	Ref_reference	length
reference	22	Ref	Ref_reference	length
reference	22	Ref	Ref_reference	length
reference	21	Ref	Ref_reference	length
reference	22	Ref	Ref_reference	length
reference	22	Ref	Ref_reference	length
reference	22	Ref	Ref_reference	length
reference	23	Ref	Ref_reference	length
reference	22	Ref	Ref_reference	length
reference	22	Ref	Ref_reference	length
reference	21	Ref	Ref_reference	length
reference	22	Ref	Ref_reference	length
reference	22	Ref	Ref_reference	length
reference	21	Ref	Ref_reference	length
reference	22	Ref	Ref_reference	length
reference	21	Ref	Ref_reference	length
reference	21	Ref	Ref_reference	length
reference	23	Ref	Ref_reference	length
reference	23	Ref	Ref_reference	length
reference	22	Ref	Ref_reference	length
reference	23	Ref	Ref_reference	length
reference	22	Ref	Ref_reference	length
reference	21	Ref	Ref_reference	length
reference	22	Ref	Ref_reference	length
reference	21	Ref	Ref_reference	length
reference	22	Ref	Ref_reference	length
reference	21	Ref	Ref_reference	length
reference	22	Ref	Ref_reference	length
reference	22	Ref	Ref_reference	length
reference	22	Ref	Ref_reference	length
reference	22	Ref	Ref_reference	length
reference	22	Ref	Ref_reference	length
reference	22	Ref	Ref_reference	length
reference	22	Ref	Ref_reference	length
reference	21	Ref	Ref_reference	length
reference	22	Ref	Ref_reference	length
reference	19	Ref	Ref_reference	length
reference	22	Ref	Ref_reference	length
reference	22	Ref	Ref_reference	length
reference	23	Ref	Ref_reference	length
reference	21	Ref	Ref_reference	length
reference	21	Ref	Ref_reference	length
reference	21	Ref	Ref_reference	length
reference	22	Ref	Ref_reference	length
reference	22	Ref	Ref_reference	length
reference	20	Ref	Ref_reference	length
reference	20	Ref	Ref_reference	length
reference	21	Ref	Ref_reference	length
reference	21	Ref	Ref_reference	length
reference	23	Ref	Ref_reference	length
reference	23	Ref	Ref_reference	length
reference	23	Ref	Ref_reference	length
reference	25	Ref	Ref_reference	length
reference	21	Ref	Ref_reference	length
reference	23	Ref	Ref_reference	length
reference	23	Ref	Ref_reference	length
reference	22	Ref	Ref_reference	length
reference	22	Ref	Ref_reference	length
reference	21	Ref	Ref_reference	length
reference	21	Ref	Ref_reference	length
reference	21	Ref	Ref_reference	length
reference	21	Ref	Ref_reference	length
reference	21	Ref	Ref_reference	length
reference	22	Ref	Ref_reference	length
reference	22	Ref	Ref_reference	length
reference	19	Ref	Ref_reference	length
reference	22	Ref	Ref_reference	length
reference	22	Ref	Ref_reference	length
reference	21	Ref	Ref_reference	length
reference	22	Ref	Ref_reference	length
reference	22	Ref	Ref_reference	length
reference	22	Ref	Ref_reference	length
reference	23	Ref	Ref_reference	length
reference	23	Ref	Ref_reference	length
reference	21	Ref	Ref_reference	length
reference	22	Ref	Ref_reference	length
reference	20	Ref	Ref_reference	length
reference	22	Ref	Ref_reference	length
reference	23	Ref	Ref_reference	length
reference	22	Ref	Ref_reference	length
reference	22	Ref	Ref_reference	length
reference	22	Ref	Ref_reference	length
reference	21	Ref	Ref_reference	length
reference	22	Ref	Ref_reference	length
reference	22	Ref	Ref_reference	length
reference	22	Ref	Ref_reference	length
reference	23	Ref	Ref_reference	length
reference	22	Ref	Ref_reference	length
reference	20	Ref	Ref_reference	length
reference	21	Ref	Ref_reference	length
reference	21	Ref	Ref_reference	length
reference	22	Ref	Ref_reference	length
reference	22	Ref	Ref_reference	length
reference	22	Ref	Ref_reference	length
reference	22	Ref	Ref_reference	length
reference	22	Ref	Ref_reference	length
reference	22	Ref	Ref_reference	length
reference	22	Ref	Ref_reference	length
reference	21	Ref	Ref_reference	length
reference	21	Ref	Ref_reference	length
reference	21	Ref	Ref_reference	length
reference	21	Ref	Ref_reference	length
reference	22	Ref	Ref_reference	length
reference	22	Ref	Ref_reference	length
reference	21	Ref	Ref_reference	length
reference	22	Ref	Ref_reference	length
reference	22	Ref	Ref_reference	length
reference	22	Ref	Ref_reference	length
reference	22	Ref	Ref_reference	length
reference	23	Ref	Ref_reference	length
reference	19	Ref	Ref_reference	length
reference	24	Ref	Ref_reference	length
reference	21	Ref	Ref_reference	length
reference	21	Ref	Ref_reference	length
reference	21	Ref	Ref_reference	length
reference	22	Ref	Ref_reference	length
reference	21	Ref	Ref_reference	length
reference	22	Ref	Ref_reference	length
reference	23	Ref	Ref_reference	length
reference	22	Ref	Ref_reference	length
reference	22	Ref	Ref_reference	length
reference	22	Ref	Ref_reference	length
reference	22	Ref	Ref_reference	length
reference	22	Ref	Ref_reference	length
reference	21	Ref	Ref_reference	length
reference	21	Ref	Ref_reference	length
reference	22	Ref	Ref_reference	length
reference	22	Ref	Ref_reference	length
reference	22	Ref	Ref_reference	length
reference	22	Ref	Ref_reference	length
reference	21	Ref	Ref_reference	length
reference	22	Ref	Ref_reference	length
reference	22	Ref	Ref_reference	length
reference	22	Ref	Ref_reference	length
reference	22	Ref	Ref_reference	length
reference	22	Ref	Ref_reference	length
reference	22	Ref	Ref_reference	length
reference	22	Ref	Ref_reference	length
reference	21	Ref	Ref_reference	length
reference	22	Ref	Ref_reference	length
reference	23	Ref	Ref_reference	length
reference	23	Ref	Ref_reference	length
reference	21	Ref	Ref_reference	length
reference	21	Ref	Ref_reference	length
reference	22	Ref	Ref_reference	length
reference	22	Ref	Ref_reference	length
reference	22	Ref	Ref_reference	length
reference	21	Ref	Ref_reference	length
reference	23	Ref	Ref_reference	length
reference	21	Ref	Ref_reference	length
reference	22	Ref	Ref_reference	length
reference	22	Ref	Ref_reference	length
reference	20	Ref	Ref_reference	length
reference	23	Ref	Ref_reference	length
reference	22	Ref	Ref_reference	length
reference	24	Ref	Ref_reference	length
reference	22	Ref	Ref_reference	length
reference	19	Ref	Ref_reference	length
reference	22	Ref	Ref_reference	length
reference	22	Ref	Ref_reference	length
reference	22	Ref	Ref_reference	length
reference	22	Ref	Ref_reference	length
reference	22	Ref	Ref_reference	length
reference	22	Ref	Ref_reference	length
reference	21	Ref	Ref_reference	length
reference	22	Ref	Ref_reference	length
reference	22	Ref	Ref_reference	length
reference	22	Ref	Ref_reference	length
reference	22	Ref	Ref_reference	length
reference	22	Ref	Ref_reference	length
reference	22	Ref	Ref_reference	length
reference	22	Ref	Ref_reference	length
reference	24	Ref	Ref_reference	length
reference	24	Ref	Ref_reference	length
reference	22	Ref	Ref_reference	length
reference	23	Ref	Ref_reference	length
reference	23	Ref	Ref_reference	length
reference	22	Ref	Ref_reference	length
reference	22	Ref	Ref_reference	length
reference	22	Ref	Ref_reference	length
reference	22	Ref	Ref_reference	length
reference	23	Ref	Ref_reference	length
reference	21	Ref	Ref_reference	length
reference	21	Ref	Ref_reference	length
reference	21	Ref	Ref_reference	length
reference	22	Ref	Ref_reference	length
reference	22	Ref	Ref_reference	length
reference	21	Ref	Ref_reference	length
reference	22	Ref	Ref_reference	length
reference	20	Ref	Ref_reference	length
reference	21	Ref	Ref_reference	length
reference	21	Ref	Ref_reference	length
reference	23	Ref	Ref_reference	length
reference	20	Ref	Ref_reference	length
reference	18	Ref	Ref_reference	length
reference	21	Ref	Ref_reference	length
reference	22	Ref	Ref_reference	length
reference	22	Ref	Ref_reference	length
reference	22	Ref	Ref_reference	length
reference	22	Ref	Ref_reference	length
reference	25	Ref	Ref_reference	length
reference	21	Ref	Ref_reference	length
reference	22	Ref	Ref_reference	length
reference	22	Ref	Ref_reference	length
reference	22	Ref	Ref_reference	length
reference	19	Ref	Ref_reference	length
reference	22	Ref	Ref_reference	length
reference	22	Ref	Ref_reference	length
reference	23	Ref	Ref_reference	length
reference	23	Ref	Ref_reference	length
reference	21	Ref	Ref_reference	length
reference	25	Ref	Ref_reference	length
reference	21	Ref	Ref_reference	length
reference	22	Ref	Ref_reference	length
reference	22	Ref	Ref_reference	length
reference	22	Ref	Ref_reference	length
reference	21	Ref	Ref_reference	length
reference	19	Ref	Ref_reference	length
reference	22	Ref	Ref_reference	length
reference	20	Ref	Ref_reference	length
reference	22	Ref	Ref_reference	length
reference	22	Ref	Ref_reference	length
reference	22	Ref	Ref_reference	length
reference	22	Ref	Ref_reference	length
reference	21	Ref	Ref_reference	length
reference	22	Ref	Ref_reference	length
reference	19	Ref	Ref_reference	length
reference	20	Ref	Ref_reference	length
reference	22	Ref	Ref_reference	length
reference	20	Ref	Ref_reference	length
reference	22	Ref	Ref_reference	length
reference	23	Ref	Ref_reference	length
reference	22	Ref	Ref_reference	length
reference	23	Ref	Ref_reference	length
reference	22	Ref	Ref_reference	length
reference	22	Ref	Ref_reference	length
reference	20	Ref	Ref_reference	length
reference	22	Ref	Ref_reference	length
reference	22	Ref	Ref_reference	length
reference	22	Ref	Ref_reference	length
reference	22	Ref	Ref_reference	length
reference	22	Ref	Ref_reference	length
reference	20	Ref	Ref_reference	length
reference	21	Ref	Ref_reference	length
reference	23	Ref	Ref_reference	length
reference	21	Ref	Ref_reference	length
reference	21	Ref	Ref_reference	length
reference	20	Ref	Ref_reference	length
reference	19	Ref	Ref_reference	length
reference	21	Ref	Ref_reference	length
reference	22	Ref	Ref_reference	length
reference	22	Ref	Ref_reference	length
reference	21	Ref	Ref_reference	length
reference	21	Ref	Ref_reference	length
reference	21	Ref	Ref_reference	length
reference	22	Ref	Ref_reference	length
reference	26	Ref	Ref_reference	length
reference	20	Ref	Ref_reference	length
reference	23	Ref	Ref_reference	length
reference	22	Ref	Ref_reference	length
reference	21	Ref	Ref_reference	length
reference	21	Ref	Ref_reference	length
reference	21	Ref	Ref_reference	length
reference	23	Ref	Ref_reference	length
reference	23	Ref	Ref_reference	length
reference	22	Ref	Ref_reference	length
reference	23	Ref	Ref_reference	length
reference	22	Ref	Ref_reference	length
reference	22	Ref	Ref_reference	length
reference	23	Ref	Ref_reference	length
reference	22	Ref	Ref_reference	length
reference	22	Ref	Ref_reference	length
reference	22	Ref	Ref_reference	length
reference	22	Ref	Ref_reference	length
reference	22	Ref	Ref_reference	length
reference	20	Ref	Ref_reference	length
reference	22	Ref	Ref_reference	length
reference	22	Ref	Ref_reference	length
reference	22	Ref	Ref_reference	length
reference	22	Ref	Ref_reference	length
reference	22	Ref	Ref_reference	length
reference	21	Ref	Ref_reference	length
reference	20	Ref	Ref_reference	length
reference	24	Ref	Ref_reference	length
reference	23	Ref	Ref_reference	length
reference	23	Ref	Ref_reference	length
reference	23	Ref	Ref_reference	length
reference	22	Ref	Ref_reference	length
reference	21	Ref	Ref_reference	length
reference	22	Ref	Ref_reference	length
reference	22	Ref	Ref_reference	length
reference	22	Ref	Ref_reference	length
reference	23	Ref	Ref_reference	length
reference	23	Ref	Ref_reference	length
reference	23	Ref	Ref_reference	length
reference	23	Ref	Ref_reference	length
reference	22	Ref	Ref_reference	length
reference	22	Ref	Ref_reference	length
reference	22	Ref	Ref_reference	length
reference	23	Ref	Ref_reference	length
reference	22	Ref	Ref_reference	length
reference	22	Ref	Ref_reference	length
reference	21	Ref	Ref_reference	length
reference	21	Ref	Ref_reference	length
reference	21	Ref	Ref_reference	length
reference	21	Ref	Ref_reference	length
reference	20	Ref	Ref_reference	length
reference	23	Ref	Ref_reference	length
reference	23	Ref	Ref_reference	length
reference	24	Ref	Ref_reference	length
reference	22	Ref	Ref_reference	length
reference	22	Ref	Ref_reference	length
reference	23	Ref	Ref_reference	length
reference	23	Ref	Ref_reference	length
reference	21	Ref	Ref_reference	length
reference	22	Ref	Ref_reference	length
reference	22	Ref	Ref_reference	length
reference	22	Ref	Ref_reference	length
reference	22	Ref	Ref_reference	length
reference	22	Ref	Ref_reference	length
reference	22	Ref	Ref_reference	length
reference	21	Ref	Ref_reference	length
reference	21	Ref	Ref_reference	length
reference	22	Ref	Ref_reference	length
reference	22	Ref	Ref_reference	length
reference	22	Ref	Ref_reference	length
reference	22	Ref	Ref_reference	length
reference	23	Ref	Ref_reference	length
reference	22	Ref	Ref_reference	length
reference	22	Ref	Ref_reference	length
reference	22	Ref	Ref_reference	length
reference	22	Ref	Ref_reference	length
reference	22	Ref	Ref_reference	length
reference	23	Ref	Ref_reference	length
reference	23	Ref	Ref_reference	length
reference	21	Ref	Ref_reference	length
reference	22	Ref	Ref_reference	length
reference	22	Ref	Ref_reference	length
reference	21	Ref	Ref_reference	length
reference	22	Ref	Ref_reference	length
reference	23	Ref	Ref_reference	length
reference	22	Ref	Ref_reference	length
reference	22	Ref	Ref_reference	length
reference	21	Ref	Ref_reference	length
reference	22	Ref	Ref_reference	length
reference	22	Ref	Ref_reference	length
reference	22	Ref	Ref_reference	length
reference	23	Ref	Ref_reference	length
reference	23	Ref	Ref_reference	length
reference	21	Ref	Ref_reference	length
reference	22	Ref	Ref_reference	length
reference	22	Ref	Ref_reference	length
reference	22	Ref	Ref_reference	length
reference	22	Ref	Ref_reference	length
reference	22	Ref	Ref_reference	length
reference	22	Ref	Ref_reference	length
reference	22	Ref	Ref_reference	length
reference	22	Ref	Ref_reference	length
reference	22	Ref	Ref_reference	length
reference	21	Ref	Ref_reference	length
reference	23	Ref	Ref_reference	length
reference	22	Ref	Ref_reference	length
reference	22	Ref	Ref_reference	length
reference	22	Ref	Ref_reference	length
reference	22	Ref	Ref_reference	length
reference	22	Ref	Ref_reference	length
reference	23	Ref	Ref_reference	length
reference	22	Ref	Ref_reference	length
reference	22	Ref	Ref_reference	length
reference	22	Ref	Ref_reference	length
reference	21	Ref	Ref_reference	length
reference	22	Ref	Ref_reference	length
reference	23	Ref	Ref_reference	length
reference	23	Ref	Ref_reference	length
reference	22	Ref	Ref_reference	length
reference	22	Ref	Ref_reference	length
reference	22	Ref	Ref_reference	length
reference	23	Ref	Ref_reference	length
reference	23	Ref	Ref_reference	length
reference	22	Ref	Ref_reference	length
reference	22	Ref	Ref_reference	length
reference	22	Ref	Ref_reference	length
reference	22	Ref	Ref_reference	length
reference	22	Ref	Ref_reference	length
reference	22	Ref	Ref_reference	length
reference	22	Ref	Ref_reference	length
reference	22	Ref	Ref_reference	length
reference	22	Ref	Ref_reference	length
reference	22	Ref	Ref_reference	length
reference	23	Ref	Ref_reference	length
reference	23	Ref	Ref_reference	length
reference	22	Ref	Ref_reference	length
reference	22	Ref	Ref_reference	length
reference	22	Ref	Ref_reference	length
reference	22	Ref	Ref_reference	length
reference	23	Ref	Ref_reference	length
reference	23	Ref	Ref_reference	length
reference	22	Ref	Ref_reference	length
reference	22	Ref	Ref_reference	length
reference	22	Ref	Ref_reference	length
reference	22	Ref	Ref_reference	length
reference	23	Ref	Ref_reference	length
reference	23	Ref	Ref_reference	length
reference	23	Ref	Ref_reference	length
reference	22	Ref	Ref_reference	length
reference	21	Ref	Ref_reference	length
reference	28	Ref	Ref_reference	length
reference	21	Ref	Ref_reference	length
reference	23	Ref	Ref_reference	length
reference	22	Ref	Ref_reference	length
reference	22	Ref	Ref_reference	length
reference	21	Ref	Ref_reference	length
reference	20	Ref	Ref_reference	length
reference	21	Ref	Ref_reference	length
reference	21	Ref	Ref_reference	length
reference	24	Ref	Ref_reference	length
reference	24	Ref	Ref_reference	length
reference	22	Ref	Ref_reference	length
reference	22	Ref	Ref_reference	length
reference	22	Ref	Ref_reference	length
reference	21	Ref	Ref_reference	length
reference	22	Ref	Ref_reference	length
reference	22	Ref	Ref_reference	length
reference	21	Ref	Ref_reference	length
reference	22	Ref	Ref_reference	length
reference	22	Ref	Ref_reference	length
reference	22	Ref	Ref_reference	length
reference	21	Ref	Ref_reference	length
reference	22	Ref	Ref_reference	length
reference	24	Ref	Ref_reference	length
reference	23	Ref	Ref_reference	length
reference	22	Ref	Ref_reference	length
reference	23	Ref	Ref_reference	length
reference	23	Ref	Ref_reference	length
reference	21	Ref	Ref_reference	length
reference	23	Ref	Ref_reference	length
reference	22	Ref	Ref_reference	length
reference	24	Ref	Ref_reference	length
reference	22	Ref	Ref_reference	length
reference	22	Ref	Ref_reference	length
reference	22	Ref	Ref_reference	length
reference	21	Ref	Ref_reference	length
reference	23	Ref	Ref_reference	length
reference	21	Ref	Ref_reference	length
reference	20	Ref	Ref_reference	length
reference	21	Ref	Ref_reference	length
reference	23	Ref	Ref_reference	length
reference	22	Ref	Ref_reference	length
reference	23	Ref	Ref_reference	length
reference	21	Ref	Ref_reference	length
reference	22	Ref	Ref_reference	length
reference	21	Ref	Ref_reference	length
reference	22	Ref	Ref_reference	length
reference	22	Ref	Ref_reference	length
reference	22	Ref	Ref_reference	length
reference	19	Ref	Ref_reference	length
reference	21	Ref	Ref_reference	length
reference	22	Ref	Ref_reference	length
reference	22	Ref	Ref_reference	length
reference	23	Ref	Ref_reference	length
reference	22	Ref	Ref_reference	length
reference	20	Ref	Ref_reference	length
reference	20	Ref	Ref_reference	length
reference	22	Ref	Ref_reference	length
reference	23	Ref	Ref_reference	length
reference	22	Ref	Ref_reference	length
reference	23	Ref	Ref_reference	length
reference	23	Ref	Ref_reference	length
reference	22	Ref	Ref_reference	length
reference	24	Ref	Ref_reference	length
reference	23	Ref	Ref_reference	length
reference	21	Ref	Ref_reference	length
reference	23	Ref	Ref_reference	length
reference	22	Ref	Ref_reference	length
reference	22	Ref	Ref_reference	length
reference	23	Ref	Ref_reference	length
reference	23	Ref	Ref_reference	length
reference	22	Ref	Ref_reference	length
reference	21	Ref	Ref_reference	length
reference	21	Ref	Ref_reference	length
reference	23	Ref	Ref_reference	length
reference	22	Ref	Ref_reference	length
reference	22	Ref	Ref_reference	length
reference	22	Ref	Ref_reference	length
reference	22	Ref	Ref_reference	length
reference	22	Ref	Ref_reference	length
reference	23	Ref	Ref_reference	length
reference	22	Ref	Ref_reference	length
reference	23	Ref	Ref_reference	length
reference	21	Ref	Ref_reference	length
reference	19	Ref	Ref_reference	length
reference	23	Ref	Ref_reference	length
reference	22	Ref	Ref_reference	length
reference	22	Ref	Ref_reference	length
reference	22	Ref	Ref_reference	length
reference	22	Ref	Ref_reference	length
reference	22	Ref	Ref_reference	length
reference	22	Ref	Ref_reference	length
reference	22	Ref	Ref_reference	length
reference	22	Ref	Ref_reference	length
reference	22	Ref	Ref_reference	length
reference	23	Ref	Ref_reference	length
reference	23	Ref	Ref_reference	length
reference	21	Ref	Ref_reference	length
reference	22	Ref	Ref_reference	length
reference	22	Ref	Ref_reference	length
reference	22	Ref	Ref_reference	length
reference	22	Ref	Ref_reference	length
reference	21	Ref	Ref_reference	length
reference	21	Ref	Ref_reference	length
reference	21	Ref	Ref_reference	length
reference	23	Ref	Ref_reference	length
reference	23	Ref	Ref_reference	length
reference	22	Ref	Ref_reference	length
reference	21	Ref	Ref_reference	length
reference	21	Ref	Ref_reference	length
reference	22	Ref	Ref_reference	length
reference	23	Ref	Ref_reference	length
reference	21	Ref	Ref_reference	length
reference	22	Ref	Ref_reference	length
reference	22	Ref	Ref_reference	length
[truncated: 12,897 more rows]

## Sheet: Fig. S7
Nucleotide	Possition	1C	1U	2C	2U
A	Pos1	-0.0261963	-0.0184245	-0.0264714	-0.0247742
C	Pos1	-0.0257368	-0.0284018	-0.0392507	-0.0350385
G	Pos1	0.0812707	0.069373	0.0998408	0.0837958
T	Pos1	-0.0293376	-0.0225467	-0.0341187	-0.0239831
A	Pos2	0.0236667	0.030002	0.0309246	0.0230101
C	Pos2	-0.0319575	-0.0322093	-0.0326434	-0.025872
G	Pos2	0.0608453	0.0559075	0.0589472	0.0512357
T	Pos2	-0.0525546	-0.0537002	-0.0572283	-0.0483738
A	Pos3	-0.0180975	-0.0302797	-0.00853055	-0.0149643
C	Pos3	-0.0282948	-0.0255573	-0.0286463	-0.0258799
G	Pos3	0.125456	0.122604	0.127891	0.117659
T	Pos3	-0.0790634	-0.0667666	-0.0907141	-0.0768149
A	Pos4	0.00129177	0.0152659	-0.00420163	0.00537701
C	Pos4	-0.0485133	-0.0561663	-0.0561639	-0.0585945
G	Pos4	0.0769382	0.0751524	0.0919634	0.0809952
T	Pos4	-0.0297167	-0.034252	-0.0315979	-0.0277777
A	Pos5	-0.0425276	-0.0301112	-0.0334527	-0.0323074
C	Pos5	-0.016703	-0.0152352	-0.021923	-0.0126465
G	Pos5	0.103065	0.0921553	0.0969182	0.0934821
T	Pos5	-0.0438346	-0.046809	-0.0415425	-0.0485283
A	Pos6	-0.0150712	-0.0201296	-0.00976023	-0.0105562
C	Pos6	-0.0336329	-0.0297622	-0.0301106	-0.0284517
G	Pos6	0.0645835	0.0607595	0.0528432	0.0494021
T	Pos6	-0.0158794	-0.0108677	-0.0129724	-0.0103941
A	Pos7	-0.0641047	-0.067095	-0.0506792	-0.0609469
C	Pos7	0.0114772	0.0150356	-0.00186167	0.00244362
G	Pos7	0.111796	0.0932953	0.119349	0.102328
T	Pos7	-0.0591687	-0.0412358	-0.0668086	-0.0438248
A	Pos8	-0.0104517	-0.00252258	0.00470562	0.00359252
C	Pos8	0.00437823	-0.00421932	0.00122354	0.00494811
G	Pos8	0.0777445	0.0715522	0.0785429	0.0638258
T	Pos8	-0.071671	-0.0648103	-0.0844721	-0.0723665
A	Pos9	0.0242213	0.0330328	0.0387537	0.0318666
C	Pos9	0.0231189	0.0221031	0.00492039	0.0159821
G	Pos9	0.0394108	0.0418555	0.0345405	0.0381637
T	Pos9	-0.0867511	-0.0969913	-0.0782147	-0.0860124
A	Pos10	-0.0319267	-0.0360866	-0.0314514	-0.0353119
C	Pos10	0.00914615	0.0016876	0.0243218	0.0130382
G	Pos10	-0.00359814	-0.0077969	0.00287107	-0.00188485
T	Pos10	0.0263786	0.0421959	0.00425851	0.0241585
A	Pos11	0.00585302	0.00466424	0.0213001	0.0161634
C	Pos11	-0.0104207	0.00240028	-0.0203799	-0.0128022
G	Pos11	0.00144612	-0.0124688	-0.00177435	-0.00648528
T	Pos11	0.00312155	0.00540424	0.000854134	0.00312409
A	Pos12	-0.0356442	-0.0375992	-0.0294157	-0.0359898
C	Pos12	0.0270179	0.0256564	0.00449947	0.0195865
G	Pos12	-0.0108868	-0.0339855	-0.00383143	-0.0171321
T	Pos12	0.019513	0.0459284	0.0287477	0.0335353
A	Pos13	-0.023079	-0.0280052	-0.0321454	-0.0331034
C	Pos13	0.0430052	0.0552745	0.0270813	0.0312116
G	Pos13	-0.00434682	-0.0159662	0.0226994	0.0161644
T	Pos13	-0.0155795	-0.0113031	-0.0176354	-0.0142726
A	Pos14	-0.0126552	-0.0370884	0.00347078	-0.00757389
C	Pos14	0.0207386	0.00781072	-0.0102181	-0.00409846
G	Pos14	0.0024802	0.006526	0.0184655	0.0191182
T	Pos14	-0.0105637	0.0227517	-0.0117181	-0.00744584
A	Pos15	-0.0452841	-0.0659541	-0.0160015	-0.0274735
C	Pos15	0.059969	0.0375094	0.00455897	0.00461138
G	Pos15	-0.0982984	-0.112589	-0.0410715	-0.0413411
T	Pos15	0.0836134	0.141034	0.052514	0.0642032
A	Pos16	-0.074197	-0.102435	-0.0888319	-0.0967775
C	Pos16	0.018113	-0.001414	0.0325654	-0.00450492
G	Pos16	0.0430664	0.0413905	0.0603102	0.0542248
T	Pos16	0.0130176	0.062458	-0.00404369	0.0470576

## Sheet: Fig. S8
3' adapter-alkyne	Fold change, log2
ACTC	-4.48149
ACTC	-0.760088
ACTC	-0.109298
ACTC	-1.06812
ACTC	-3.66892
ACTC	-2.17126
ACTC	-0.474104
ACTC	0.415027
ACTC	1.46222
ACTC	-2.8534
ACTC	-0.946852
ACTC	-0.195507
ACTC	-1.43677
ACTC	-0.172657
ACTC	-5.72743
ACTC	-0.53109
ACTC	-1.12339
ACTC	2.19585
ACTC	-8.40919
ACTC	-0.573219
ACTC	-1.56692
ACTC	-7.17402
ACTC	-5.58271
ACTC	-4.92948
ACTC	-6.27654
ACTC	-3.99564
ACTC	-3.63283
ACTC	-5.01981
ACTC	-5.72743
ACTC	-3.66892
ACTC	-0.103113
ACTC	-5.01981
ACTC	-4.68816
ACTC	-2.0834
ACTC	-3.34318
ACTC	-6.0694
ACTC	-6.51848
ACTC	-1.56692
ACTC	0.667435
ACTC	-5.33066
ACTC	-2.21062
ACTC	-3.8643
ACTC	1.75901
ACTC	-2.75314
ACTC	-0.913997
ACTC	-1.30314
ACTC	-1.92227
ACTC	-1.23393
ACTC	-0.564694
ACTC	-0.232161
ACTC	0.238751
ACTC	0.720711
ACTC	1.04422
ACTC	-0.35908
ACTC	0.988829
ACTC	0.647397
ACTC	-0.403996
ACTC	-1.43677
ACTC	-4.84448
ACTC	1.74279
ACTC	-5.72743
ACTC	-10.0398
ACTC	-10.0398
ACTC	1.17849
ACTC	0.453303
ACTC	-0.656819
ACTC	-0.702845
ACTC	2.79196
ACTC	2.45884
ACTC	0.194241
ACTC	-0.702845
ACTC	-2.44084
ACTC	-4.54714
ACTC	-1.61892
ACTC	-0.638812
ACTC	-1.31739
ACTC	-2.77264
ACTC	1.52447
ACTC	-3.37264
ACTC	-0.202102
ACTC	-1.83767
ACTC	-7.66327
ACTC	-0.897846
ACTC	-0.799552
ACTC	-1.63668
ACTC	-8.40919
ACTC	-1.82744
ACTC	-1.90065
ACTC	-0.225427
ACTC	-0.698176
ACTC	1.79837
ACTC	1.03443
ACTC	-6.80933
ACTC	-1.33904
ACTC	-8.40919
ACTC	0.722454
ACTC	-2.48842
ACTC	1.19364
ACTC	-1.22719
ACTC	-6.51848
ACTC	-3.99564
ACTC	-7.17402
ACTC	-0.881874
ACTC	0.92519
ACTC	-0.169422
ACTC	-4.84448
ACTC	-0.245724
ACTC	-3.23102
ACTC	0.98593
ACTC	-10.0398
ACTC	0.874374
ACTC	0.286648
ACTC	-0.881874
ACTC	-0.466144
ACTC	-0.693522
ACTC	0.627076
ACTC	0.755166
ACTC	1.63868
ACTC	2.62128
ACTC	-1.67287
ACTC	2.42178
ACTC	-0.14063
ACTC	-1.0091
ACTC	1.08406
ACTC	-1.80719
ACTC	-3.52968
ACTC	-10.0398
ACTC	-0.745563
ACTC	-0.266311
ACTC	0.564338
ACTC	-2.01213
ACTC	-0.426989
ACTC	2.72401
ACTC	0.905385
ACTC	-1.50038
ACTC	-1.60138
ACTC	-0.603458
ACTC	1.78676
ACTC	-3.82305
ACTC	-0.974815
ACTC	1.75646
ACTC	1.38071
ACTC	1.71155
ACTC	-6.27654
ACTC	-5.11617
ACTC	3.05621
ACTC	-5.58271
ACTC	0.0928166
ACTC	0.323852
ACTC	1.10024
ACTC	0.96253
ACTC	-0.0847136
ACTC	0.098195
ACTC	-0.36647
ACTC	0.260502
ACTC	-0.0367669
ACTC	1.99571
ACTC	-7.66327
ACTC	-10.0398
ACTC	0.78215
ACTC	-0.242322
ACTC	1.55119
ACTC	-10.0398
ACTC	-1.52497
ACTC	0.598897
ACTC	-5.01981
ACTC	-1.05612
ACTC	-2.93895
ACTC	-3.82305
ACTC	2.30221
ACTC	-0.698176
ACTC	1.03303
ACTC	-3.4648
ACTC	-1.00333
ACTC	1.01608
ACTC	1.97685
ACTC	-5.11617
ACTC	-0.510479
ACTC	-5.72743
ACTC	-0.684258
ACTC	-4.48149
ACTC	-4.92948
ACTC	-4.61593
ACTC	-8.40919
ACTC	-0.205411
ACTC	2.10126
ACTC	-0.634345
ACTC	-4.84448
ACTC	-10.0398
ACTC	-10.0398
ACTC	-1.72891
ACTC	0.168907
ACTC	-6.80933
ACTC	0.736318
ACTC	0.715471
ACTC	0.911508
ACTC	-10.0398
ACTC	-6.51848
ACTC	-5.72743
ACTC	-2.14561
ACTC	-0.56895
ACTC	-0.470119
ACTC	-4.61593
ACTC	-2.62354
ACTC	-7.17402
ACTC	0.108892
ACTC	0.606465
ACTC	-1.71942
ACTC	-2.42532
ACTC	0.023838
ACTC	-2.35015
ACTC	-1.83767
ACTC	-6.80933
ACTC	-5.33066
ACTC	-5.45119
ACTC	-10.0398
ACTC	-1.09856
ACTC	-1.10473
ACTC	-1.23393
ACTC	2.63198
ACTC	-1.12339
ACTC	-2.69617
ACTC	-4.09035
ACTC	-7.66327
ACTC	-0.913997
ACTC	0.137906
ACTC	-0.297753
ACTC	-3.52968
ACTC	-1.77733
ACTC	2.05844
ACTC	-10.0398
ACTC	1.31409
ACTC	-2.32114
ACTC	0.869664
ACTC	-2.93895
ACTC	-1.64564
ACTC	-1.38332
ACTC	-2.23747
ACTC	-0.634345
ACTC	-2.07128
ACTC	1.38731
ACTC	1.58892
ACTC	0.98738
ACTC	1.49521
ACTC	1.99354
ACTC	0.871236
ACTC	-10.0398
ACTC	1.3917
ACTC	-8.40919
ACTC	1.7133
ACTC	0.357881
ACTC	-8.40919
ACTC	-1.08022
ACTC	-3.05355
ACTC	1.01892
ACTC	0.916083
ACTC	1.67602
ACTC	-6.80933
ACTC	-2.89554
ACTC	-6.51848
ACTC	-4.14014
ACTC	-4.68816
ACTC	-7.66327
ACTC	0.199255
ACTC	-2.23747
ACTC	-2.40997
ACTC	-4.76421
ACTC	-2.69617
ACTC	-6.80933
ACTC	-8.40919
ACTC	-0.834991
ACTC	-6.80933
ACTC	0.643723
ACTC	-4.76421
ACTC	-6.51848
ACTC	-4.84448
ACTC	-3.34318
ACTC	-6.80933
ACTC	0.4491
ACTC	-1.9665
ACTC	-7.66327
ACTC	-5.33066
ACTC	-6.0694
ACTC	-2.87432
ACTC	-2.17126
ACTC	-0.273239
ACTC	-3.0776
ACTC	-1.56692
ACTC	-1.46822
ACTC	2.04736
ACTC	1.24303
ACTC	0.988829
ACTC	-3.31431
ACTC	-10.0398
ACTC	-7.66327
ACTC	1.75306
ACTC	-6.0694
ACTC	-5.11617
ACTC	-1.67287
ACTC	-0.804561
ACTC	1.43485
ACTC	1.53838
ACTC	1.59083
ACTC	1.35735
ACTC	-1.34632
ACTC	-0.5775
ACTC	-0.514578
ACTC	-2.81246
ACTC	-2.87432
ACTC	-2.2787
ACTC	0.502809
ACTC	0.632646
ACTC	-7.66327
ACTC	-0.941324
ACTC	0.344365
ACTC	-2.9837
ACTC	-1.41362
ACTC	-4.68816
ACTC	-6.80933
ACTC	-1.30314
ACTC	-2.71491
ACTC	-4.84448
ACTC	-4.92948
ACTC	-5.01981
ACTC	-4.61593
ACTC	-3.20429
ACTC	-4.35851
ACTC	-10.0398
ACTC	0.388932
ACTC	-0.482109
ACTC	-3.34318
ACTC	-0.0756014
ACTC	-1.20053
ACTC	-8.40919
ACTC	-2.15838
ACTC	-10.0398
ACTC	-0.656819
ACTC	-3.17805
ACTC	1.78092
ACTC	-3.8643
ACTC	-5.88831
ACTC	-2.18426
ACTC	-10.0398
ACTC	1.02316
ACTC	-6.0694
ACTC	-6.80933
ACTC	-0.930331
ACTC	-0.819696
ACTC	-0.502316
ACTC	-1.69131
ACTC	-2.58856
ACTC	-0.31195
ACTC	2.50259
ACTC	-0.716944
ACTC	0.722454
ACTC	-7.17402
ACTC	-8.40919
ACTC	1.4507
ACTC	-4.84448
ACTC	0.926702
ACTC	0.469995
ACTC	1.92256
ACTC	1.00896
ACTC	-7.66327
ACTC	-3.12695
ACTC	1.35622
ACTC	-7.17402
ACTC	-2.5544
ACTC	1.7934
ACTC	-0.0250251
ACTC	-4.41869
ACTC	-4.76421
ACTC	1.90272
ACTC	-6.80933
ACTC	-5.01981
ACTC	-8.40919
ACTC	1.1734
ACTC	1.00036
ACTC	3.19758
ACTC	2.55487
ACTC	0.108892
ACTC	-1.42129
ACTC	-8.40919
ACTC	-10.0398
ACTC	2.16863
ACTC	-1.04422
ACTC	-8.40919
ACTC	-1.91142
ACTC	-3.70594
ACTC	1.03723
ACTC	-0.202102
ACTC	-1.39084
ACTC	2.01218
ACTC	0.490591
ACTC	-3.25825
ACTC	0.310013
ACTC	-2.53762
ACTC	-3.28601
ACTC	-0.834991
ACTC	-0.908593
ACTC	-6.51848
ACTC	-3.99564
ACTC	-1.71942
ACTC	-0.745563
ACTC	0.983026
ACTC	-1.74808
ACTC	-8.40919
ACTC	-0.400199
ACTC	0.474138
ACTC	0.608351
ACTC	0.380128
ACTC	-1.35365
ACTC	-0.454285
ACTC	-4.76421
ACTC	-0.52281
ACTC	-2.19738
ACTC	-1.95531
ACTC	-6.0694
ACTC	0.427899
ACTC	-10.0398
ACTC	-7.66327
ACTC	-5.33066
ACTC	-2.57138
ACTC	-2.45653
ACTC	-2.8534
ACTC	-1.2407
ACTC	-2.87432
ACTC	-2.69617
ACTC	0.708455
ACTC	0.880629
ACTC	1.11623
ACTC	-0.675053
ACTC	0.552632
ACTC	0.323852
ACTC	0.11951
ACTC	-6.80933
ACTC	-7.17402
ACTC	-6.80933
ACTC	-4.30074
ACTC	-7.66327
ACTC	-10.0398
ACTC	-5.58271
ACTC	-0.834991
ACTC	-10.0398
ACTC	-6.80933
ACTC	-10.0398
ACTC	-8.40919
ACTC	-6.80933
ACTC	-3.28601
ACTC	-0.0338225
ACTC	0.364591
ACTC	1.1425
ACTC	1.6561
ACTC	-2.91708
ACTC	-0.779685
ACTC	-10.0398
ACTC	-7.66327
ACTC	2.12648
ACTC	-10.0398
ACTC	-10.0398
ACTC	-0.897846
ACTC	-3.12695
ACTC	-10.0398
ACTC	-7.17402
ACTC	-1.9665
ACTC	-5.58271
ACTC	-0.454285
ACTC	-1.70999
ACTC	-1.61012
ACTC	-4.48149
ACTC	-10.0398
ACTC	-6.27654
ACTC	2.7803
ACTC	2.04458
ACTC	-6.27654
ACTC	-2.07128
ACTC	-0.35908
ACTC	-10.0398
ACTC	0.0601182
ACTC	-2.50463
ACTC	0.61587
ACTC	-8.40919
ACTC	-2.58856
ACTC	3.14008
ACTC	2.28049
ACTC	-0.661356
ACTC	-2.50463
ACTC	-3.49688
ACTC	0.62335
ACTC	1.17595
ACTC	-5.45119
ACTC	-6.51848
ACTC	-7.17402
ACTC	-4.92948
ACTC	1.46846
ACTC	-2.45653
ACTC	-1.35365
ACTC	-4.61593
ACTC	-2.25108
ACTC	0.75005
ACTC	-10.0398
ACTC	-1.52497
ACTC	-0.166194
ACTC	-2.14561
ACTC	-10.0398
ACTC	1.10826
ACTC	-10.0398
ACTC	-10.0398
ACTC	-0.388868
ACTC	-4.04221
ACTC	-5.88831
ACTC	-5.45119
ACTC	-8.40919
ACTC	-2.26482
ACTC	0.148314
ACTC	3.37783
ACTC	-0.134309
ACTC	-1.60138
ACTC	-10.0398
ACTC	0.974277
ACTC	3.04058
ACTC	-2.10796
ACTC	-7.17402
ACTC	-10.0398
ACTC	-1.41362
ACTC	2.45255
ACTC	-3.63283
ACTC	-5.11617
ACTC	-2.64136
ACTC	1.82861
ACTC	-5.88831
ACTC	0.319254
ACTC	-6.51848
ACTC	-4.54714
ACTC	-3.31431
ACTC	-4.30074
ACTC	-0.638812
ACTC	2.45779
ACTC	-0.172657
ACTC	-5.01981
ACTC	-1.54999
ACTC	-10.0398
ACTC	-10.0398
ACTC	-10.0398
ACTC	-3.90677
ACTC	-2.89554
ACTC	0.0901199
ACTC	-0.871323
ACTC	-2.15838
ACTC	-0.679648
ACTC	-6.80933
ACTC	-3.74393
ACTC	-2.96115
ACTC	-3.34318
ACTC	-2.00058
ACTC	-1.61012
ACTC	3.36198
ACTC	-4.30074
ACTC	1.13074
ACTC	2.26264
ACTC	-2.6594
ACTC	-7.66327
ACTC	-3.66892
ACTC	-3.59762
ACTC	0.289001
ACTC	-1.42901
ACTC	-6.0694
ACTC	-3.28601
ACTC	-0.297753
ACTC	1.17085
ACTC	-1.44457
ACTC	-3.0776
ACTC	1.43803
ACTC	0.421477
ACTC	-2.91708
ACTC	-1.69131
ACTC	-10.0398
ACTC	0.0928166
ACTC	-2.35015
ACTC	-2.71491
ACTC	0.724194
ACTC	1.19741
ACTC	-1.69131
ACTC	-3.8643
ACTC	-3.20429
ACTC	-4.48149
ACTC	-1.39084
ACTC	-1.85836
ACTC	1.9921
ACTC	-4.35851
ACTC	-2.45653
ACTC	-0.716944
ACTC	-2.5544
ACTC	-1.54999
ACTC	-6.80933
ACTC	0.116863
ACTC	-0.11551
ACTC	-0.991856
ACTC	-1.95531
ACTC	-1.22719
ACTC	-2.89554
ACTC	-3.90677
ACTC	-3.66892
ACTC	-0.385111
ACTC	-1.54999
ACTC	-2.87432
ACTC	-5.01981
ACTC	-1.02655
ACTC	-1.35365
ACTC	-0.53109
ACTC	-0.866076
ACTC	0.41287
ACTC	1.51645
ACTC	0.860198
ACTC	-3.40271
ACTC	1.10024
ACTC	-0.0575478
ACTC	-0.794559
ACTC	-1.88996
ACTC	-2.19738
ACTC	-4.48149
ACTC	-0.249135
ACTC	-2.14561
ACTC	-1.18085
ACTC	-3.12695
ACTC	-3.34318
ACTC	-1.28203
ACTC	2.30104
ACTC	-2.62354
ACTC	-4.19171
ACTC	-0.539418
ACTC	-1.14864
ACTC	1.17976
ACTC	-0.150164
ACTC	-0.188941
ACTC	0.518941
ACTC	0.344365
ACTC	1.62197
ACTC	-3.0776
ACTC	-1.00333
ACTC	-6.51848
ACTC	-5.88831
ACTC	-1.29607
ACTC	-2.57138
ACTC	-5.11617
ACTC	-1.75777
ACTC	-3.82305
ACTC	-0.924866
ACTC	-0.205411
ACTC	-1.68206
ACTC	-10.0398
ACTC	-0.887178
ACTC	1.95182
ACTC	2.29754
ACTC	-0.760088
ACTC	0.0545956
ACTC	0.643723
ACTC	-4.41869
ACTC	-5.45119
ACTC	-2.01213
ACTC	-3.00661
ACTC	2.71747
ACTC	-6.27654
ACTC	-3.15227
ACTC	-1.76752
ACTC	2.04806
ACTC	-2.39478
ACTC	-5.88831
ACTC	0.339832
ACTC	-1.36101
ACTC	-1.50853
ACTC	0.0039179
ACTC	1.05532
ACTC	1.95553
ACTC	-3.31431
ACTC	-2.0355
ACTC	2.14349
ACTC	-3.99564
ACTC	-4.14014
ACTC	-0.124879
ACTC	-2.91708
ACTC	-2.36487
ACTC	1.20615
ACTC	0.216668
ACTC	-1.66373
ACTC	0.150904
ACTC	-2.79241
ACTC	-6.27654
ACTC	-1.35365
ACTC	-2.50463
ACTC	0.676452
ACTC	-2.22398
ACTC	-8.40919
ACTC	0.697866
ACTC	-0.478101
ACTC	1.47157
ACTC	-5.33066
ACTC	0.937244
ACTC	0.335284
ACTC	0.704934
ACTC	-0.665907
ACTC	0.906918
ACTC	-1.50038
ACTC	-2.23747
ACTC	-1.63668
ACTC	2.49751
ACTC	3.23591
ACTC	0.869664
ACTC	0.79048
ACTC	1.34496
ACTC	-0.00182444
ACTC	-2.0355
ACTC	-0.0756014
ACTC	0.0792822
ACTC	0.89306
ACTC	-1.46822
ACTC	-2.77264
ACTC	-8.40919
ACTC	-0.643292
ACTC	-3.02989
ACTC	-1.49227
ACTC	-0.0515798
ACTC	0.168907
ACTC	0.542805
ACTC	-10.0398
ACTC	-7.66327
ACTC	0.577876
ACTC	-1.78722
ACTC	0.18163
ACTC	0.58938
ACTC	-1.62777
ACTC	1.3187
ACTC	0.108892
ACTC	0.520944
ACTC	0.990276
ACTC	0.645561
ACTC	1.90655
ACTC	1.69212
ACTC	2.54604
ACTC	-1.30314
ACTC	0.922161
ACTC	1.72986
ACTC	1.43059
ACTC	2.91249
ACTC	1.78676
ACTC	-4.76421
ACTC	3.06241
ACTC	0.968416
ACTC	-4.30074
ACTC	-0.85045
ACTC	-0.986153
ACTC	0.333005
ACTC	-2.45653
ACTC	0.388932
ACTC	-0.0725767
ACTC	-1.10473
ACTC	-2.45653
ACTC	-10.0398
ACTC	0.0153345
ACTC	1.01181
ACTC	-0.643292
ACTC	-0.3554
ACTC	-1.61012
ACTC	-10.0398
ACTC	0.715471
ACTC	-1.36101
ACTC	-0.819696
ACTC	-1.05016
ACTC	-7.66327
ACTC	1.02033
ACTC	2.69191
ACTC	0.201756
ACTC	-1.94421
ACTC	-1.40599
ACTC	0.568219
ACTC	-0.702845
ACTC	0.246038
ACTC	0.852262
ACTC	0.41933
ACTC	0.267679
ACTC	-2.14561
ACTC	-0.0191899
ACTC	-1.94421
ACTC	0.778804
ACTC	0.0711002
ACTC	2.31612
ACTC	-0.26286
ACTC	-0.18567
ACTC	-2.93895
ACTC	-0.974815
ACTC	0.634498
ACTC	2.38979
ACTC	-5.88831
ACTC	1.20615
ACTC	-0.202102
ACTC	-0.150164
ACTC	-1.0149
ACTC	0.50888
ACTC	0.61587
ACTC	-0.255981
ACTC	-1.12339
ACTC	0.732864
ACTC	2.33561
ACTC	1.3674
ACTC	-6.51848
ACTC	-3.4648
ACTC	-2.81246
ACTC	-8.40919
ACTC	-2.0834
ACTC	-0.887178
ACTC	0.103553
ACTC	-1.90065
ACTC	-0.0695584
ACTC	-0.670473
ACTC	-0.684258
ACTC	-2.14561
ACTC	1.29548
ACTC	-0.0250251
ACTC	-10.0398
ACTC	0.739763
ACTC	-1.82744
ACTC	1.44965
ACTC	-0.498252
ACTC	-0.112401
ACTC	-1.98913
ACTC	-5.45119
ACTC	-5.45119
ACTC	-0.109298
ACTC	-1.94421
ACTC	-6.51848
ACTC	-8.40919
ACTC	-7.17402
ACTC	0.855442
ACTC	0.0545956
ACTC	2.82882
ACTC	-4.61593
ACTC	0.562394
ACTC	1.70804
ACTC	2.14933
ACTC	-1.88996
ACTC	2.25182
ACTC	-0.450354
ACTC	-8.40919
ACTC	-8.40919
ACTC	-1.75777
ACTC	-2.10796
ACTC	-8.40919
ACTC	-1.28203
ACTC	-1.69131
ACTC	-0.679648
ACTC	1.47054
ACTC	0.360121
ACTC	2.77107
ACTC	1.3551
ACTC	0.77209
ACTC	1.64052
ACTC	3.34285
ACTC	-6.51848
ACTC	-3.0776
ACTC	-5.21944
ACTC	-1.05612
ACTC	-3.15227
ACTC	-0.326289
ACTC	1.10826
ACTC	-10.0398
ACTC	-0.0847136
ACTC	-0.547794
ACTC	-1.82744
ACTC	-0.0397173
ACTC	-0.474104
ACTC	-5.58271
ACTC	0.321555
ACTC	1.52746
ACTC	-3.95052
ACTC	-3.95052
ACTC	0.37127
ACTC	1.72725
ACTC	1.24425
ACTC	-2.36487
ACTC	-0.60783
ACTC	-3.00661
ACTC	0.442772
ACTC	-6.80933
ACTC	-3.74393
ACTC	-3.56325
ACTC	-3.00661
ACTC	-1.48421
ACTC	-3.4648
ACTC	-2.60594
ACTC	-6.80933
ACTC	0.739763
ACTC	-0.458227
ACTC	0.79214
ACTC	0.490591
ACTC	-0.599099
ACTC	-0.245724
ACTC	-3.43342
ACTC	-1.47619
ACTC	-4.04221
ACTC	-1.2407
ACTC	1.23329
ACTC	-0.871323
ACTC	1.81887
ACTC	-2.10796
ACTC	0.246038
ACTC	-6.51848
ACTC	-10.0398
ACTC	1.82456
ACTC	-5.11617
ACTC	-0.112401
ACTC	-0.935817
ACTC	-0.887178
ACTC	-6.27654
ACTC	-1.56692
ACTC	-3.15227
ACTC	-1.87935
ACTC	0.522945
ACTC	-1.09856
ACTC	-10.0398
ACTC	-1.57546
ACTC	-3.8643
ACTC	-0.0605411
ACTC	2.64352
ACTC	-4.30074
ACTC	-1.82744
ACTC	-0.834991
ACTC	-6.27654
ACTC	1.06496
ACTC	-0.784626
ACTC	2.27516
ACTC	-5.58271
ACTC	-1.20715
ACTC	-2.18426
ACTC	1.6201
ACTC	0.55459
ACTC	-0.897846
ACTC	-5.01981
ACTC	-4.35851
ACTC	1.2406
ACTC	-1.65466
ACTC	-3.49688
ACTC	1.23695
ACTC	-3.17805
ACTC	-1.14229
ACTC	0.364591
ACTC	-1.04422
ACTC	-5.72743
ACTC	-3.37264
ACTC	-5.72743
ACTC	0.652889
ACTG	-6.89624
ACTG	-0.591692
ACTG	-0.353495
ACTG	-0.831835
ACTG	-4.62034
ACTG	-1.05914
ACTG	-0.641089
ACTG	-0.218232
ACTG	1.28569
ACTG	-3.50948
ACTG	-0.825476
ACTG	-0.137247
ACTG	-1.22498
ACTG	-0.344375
ACTG	-5.27833
ACTG	-0.958303
ACTG	-1.37477
ACTG	2.37923
ACTG	-10.0398
ACTG	-0.586307
ACTG	-1.58425
ACTG	-6.5226
ACTG	-6.2261
ACTG	-5.02419
ACTG	-5.42444
ACTG	-4.80818
ACTG	-2.78698
ACTG	-5.27833
ACTG	-3.72927
ACTG	-2.06375
ACTG	-0.177171
ACTG	-6.89624
ACTG	-3.98868
ACTG	-2.3078
ACTG	-3.15038
ACTG	-6.5226
ACTG	-6.5226
ACTG	-1.61682
ACTG	0.283309
ACTG	-5.02419
ACTG	-2.18876
ACTG	-4.80818
ACTG	1.80127
ACTG	-3.2154
ACTG	-0.635516
ACTG	-2.06375
ACTG	-1.23338
ACTG	-0.239209
ACTG	-1.0296
ACTG	-0.269098
ACTG	0.321057
ACTG	0.840166
ACTG	1.3891
ACTG	-1.18373
ACTG	1.27685
ACTG	0.753626
ACTG	-0.77559
ACTG	-1.39346
ACTG	-5.27833
ACTG	1.66678
ACTG	-5.27833
ACTG	-10.0398
ACTG	-10.0398
ACTG	1.39863
ACTG	-0.00562015
ACTG	-0.502765
ACTG	-0.652299
ACTG	2.58119
ACTG	2.1819
ACTG	0.195365
ACTG	-1.15954
ACTG	-2.36199
ACTG	-5.42444
ACTG	-2.32564
ACTG	-0.751279
ACTG	-0.189367
ACTG	-2.20518
ACTG	1.99335
ACTG	-2.71469
ACTG	-0.125482
ACTG	-2.23858
ACTG	-8.18686
ACTG	-0.564963
ACTG	-0.482614
ACTG	-1.9626
ACTG	-6.89624
ACTG	-2.25558
ACTG	-2.1249
ACTG	-0.554409
ACTG	-0.979325
ACTG	1.82571
ACTG	0.942448
ACTG	-6.5226
ACTG	-1.38409
ACTG	-10.0398
ACTG	0.217089
ACTG	-3.24905
ACTG	1.04838
ACTG	-1.51099
ACTG	-6.89624
ACTG	-4.71121
ACTG	-6.2261
ACTG	-1.26745
ACTG	0.883506
ACTG	-0.189367
ACTG	-5.02419
ACTG	-0.222403
ACTG	-2.47688
ACTG	0.701739
ACTG	-10.0398
ACTG	0.553493
ACTG	0.38277
ACTG	-1.0443
ACTG	-1.39346
ACTG	-1.24182
ACTG	0.670587
ACTG	0.69733
ACTG	1.85174
ACTG	2.84906
ACTG	-1.4124
ACTG	2.32167
ACTG	-0.304034
ACTG	-1.70746
ACTG	0.703938
ACTG	-1.39346
ACTG	-4.17014
ACTG	-8.18686
ACTG	-0.864056
ACTG	-0.335312
ACTG	0.803711
ACTG	-1.69581
ACTG	-0.518065
ACTG	2.53375
ACTG	0.803711
ACTG	-1.80417
ACTG	-1.63895
ACTG	-0.226586
ACTG	1.61044
ACTG	-4.53487
ACTG	-0.239209
ACTG	1.69691
ACTG	1.31188
ACTG	1.65546
ACTG	-5.77029
ACTG	-5.27833
ACTG	3.01814
ACTG	-5.42444
ACTG	-0.0831469
ACTG	-0.125482
ACTG	1.10441
ACTG	0.877672
ACTG	0.160553
ACTG	0.201606
ACTG	-0.335312
ACTG	-0.222403
ACTG	0.114995
ACTG	2.34863
ACTG	-7.4018
ACTG	-10.0398
ACTG	0.541244
ACTG	-0.26479
ACTG	1.48942
ACTG	-10.0398
ACTG	-1.43158
ACTG	0.563219
ACTG	-4.91215
ACTG	-1.15954
ACTG	-2.62362
ACTG	-3.55084
ACTG	2.25647
ACTG	0.10171
ACTG	1.28569
ACTG	-3.77756
ACTG	-1.01506
ACTG	0.776798
ACTG	1.91576
ACTG	-4.71121
ACTG	-0.851081
ACTG	-5.27833
ACTG	-0.602524
ACTG	-4.45417
ACTG	-5.98027
ACTG	-4.53487
ACTG	-6.89624
ACTG	0.00155063
ACTG	1.94395
ACTG	-0.635516
ACTG	-4.91215
ACTG	-10.0398
ACTG	-6.89624
ACTG	-1.88121
ACTG	0.43137
ACTG	-10.0398
ACTG	1.0809
ACTG	1.01511
ACTG	1.02041
ACTG	-10.0398
ACTG	-6.89624
ACTG	-5.77029
ACTG	-1.59503
ACTG	-0.586307
ACTG	-1.74297
ACTG	-5.77029
ACTG	-2.49695
ACTG	-5.77029
ACTG	0.204716
ACTG	0.81393
ACTG	-0.502765
ACTG	-2.39928
ACTG	0.32392
ACTG	-2.76248
ACTG	-1.39346
ACTG	-5.98027
ACTG	-3.72927
ACTG	-5.77029
ACTG	-10.0398
ACTG	-0.317356
ACTG	-1.23338
ACTG	-1.45103
ACTG	3.01858
ACTG	-1.26745
ACTG	-3.93293
ACTG	-5.14567
ACTG	-8.18686
ACTG	-1.10461
ACTG	-0.28646
ACTG	-0.222403
ACTG	-3.87926
ACTG	-1.79172
ACTG	2.14108
ACTG	-10.0398
ACTG	1.74042
ACTG	-2.36199
ACTG	1.0927
ACTG	-3.43015
ACTG	-1.29354
ACTG	-1.35632
ACTG	-2.25558
ACTG	-0.825476
ACTG	-2.86309
ACTG	1.22877
ACTG	1.3891
ACTG	0.501332
ACTG	2.25347
ACTG	1.61512
ACTG	0.657027
ACTG	-10.0398
ACTG	1.63023
ACTG	-7.4018
ACTG	1.42287
ACTG	-0.518065
ACTG	-10.0398
ACTG	-0.554409
ACTG	-3.15038
ACTG	1.07921
ACTG	0.452455
ACTG	1.92899
ACTG	-10.0398
ACTG	-3.31879
ACTG	-7.4018
ACTG	-4.80818
ACTG	-5.27833
ACTG	-6.5226
ACTG	0.0333852
ACTG	-2.27278
ACTG	-2.1249
ACTG	-5.77029
ACTG	-2.94343
ACTG	-6.5226
ACTG	-6.5226
ACTG	-0.903696
ACTG	-8.18686
ACTG	1.10441
ACTG	-5.14567
ACTG	-5.77029
ACTG	-4.45417
ACTG	-3.68255
ACTG	-6.5226
ACTG	0.277413
ACTG	-1.94871
ACTG	-6.2261
ACTG	-4.80818
ACTG	-5.14567
ACTG	-3.35496
ACTG	-2.3437
ACTG	-0.362673
ACTG	-3.87926
ACTG	-1.3381
ACTG	-3.50948
ACTG	2.20071
ACTG	1.14868
ACTG	0.863967
ACTG	-3.08816
ACTG	-7.4018
ACTG	-7.4018
ACTG	1.76169
ACTG	-5.58702
ACTG	-5.42444
ACTG	-1.85507
ACTG	-1.97663
ACTG	1.39999
ACTG	1.23335
ACTG	1.66678
ACTG	1.29593
ACTG	-1.6728
ACTG	-0.57027
ACTG	-0.575596
ACTG	-3.05803
ACTG	-3.35496
ACTG	-3.2835
ACTG	0.150911
ACTG	0.634141
ACTG	-10.0398
ACTG	-1.59503
ACTG	0.321057
ACTG	-3.6373
ACTG	-2.3437
ACTG	-5.98027
ACTG	-8.18686
ACTG	-1.65015
ACTG	-3.24905
ACTG	-6.2261
ACTG	-4.45417
ACTG	-4.62034
ACTG	-5.58702
ACTG	-3.6373
ACTG	-3.93293
ACTG	-10.0398
ACTG	0.38277
ACTG	-1.85507
ACTG	-3.43015
ACTG	-0.317356
ACTG	-1.17562
ACTG	-8.18686
ACTG	-1.92133
ACTG	-6.89624
ACTG	-0.972284
ACTG	-2.88938
ACTG	2.14352
ACTG	-5.27833
ACTG	-5.27833
ACTG	-2.91615
ACTG	-10.0398
ACTG	0.759982
ACTG	-5.42444
ACTG	-6.5226
ACTG	-0.613438
ACTG	-1.14363
ACTG	-0.897013
ACTG	-2.64585
ACTG	-3.35496
ACTG	-0.472643
ACTG	2.56736
ACTG	-0.613438
ACTG	0.934977
ACTG	-8.18686
ACTG	-6.5226
ACTG	1.08428
ACTG	-4.80818
ACTG	0.738684
ACTG	0.677319
ACTG	1.75746
ACTG	1.44408
ACTG	-10.0398
ACTG	-3.46927
ACTG	1.57842
ACTG	-7.4018
ACTG	-2.91615
ACTG	1.91766
ACTG	-0.0945703
ACTG	-5.14567
ACTG	-5.42444
ACTG	1.63485
ACTG	-8.18686
ACTG	-5.14567
ACTG	-8.18686
ACTG	1.2165
ACTG	1.05701
ACTG	3.49668
ACTG	2.72513
ACTG	0.0368794
ACTG	-1.15156
ACTG	-8.18686
ACTG	-10.0398
ACTG	2.40717
ACTG	-1.0443
ACTG	-6.89624
ACTG	-2.66844
ACTG	-3.68255
ACTG	1.22724
ACTG	0.346623
ACTG	-1.65015
ACTG	1.72642
ACTG	0.326778
ACTG	-4.53487
ACTG	-0.448013
ACTG	-3.72927
ACTG	-2.22178
ACTG	-0.870587
ACTG	-0.686463
ACTG	-6.5226
ACTG	-3.31879
ACTG	-1.77938
ACTG	-1.28479
ACTG	0.68847
ACTG	-1.56294
ACTG	-6.5226
ACTG	0.0611047
ACTG	0.916127
ACTG	1.10773
ACTG	0.0333852
ACTG	-1.29354
ACTG	-0.851081
ACTG	-4.71121
ACTG	-0.88374
ACTG	-2.58015
ACTG	-1.69581
ACTG	-7.4018
ACTG	0.268524
ACTG	-7.4018
ACTG	-7.4018
ACTG	-5.27833
ACTG	-2.62362
ACTG	-2.83727
ACTG	-2.47688
ACTG	-0.944456
ACTG	-2.71469
ACTG	-2.91615
ACTG	0.971953
ACTG	0.959119
ACTG	1.32623
ACTG	-0.512947
ACTG	0.131431
ACTG	0.340981
ACTG	0.0781628
ACTG	-7.4018
ACTG	-10.0398
ACTG	-6.89624
ACTG	-4.10708
ACTG	-6.89624
ACTG	-10.0398
ACTG	-5.42444
ACTG	-0.629965
ACTG	-10.0398
ACTG	-10.0398
ACTG	-10.0398
ACTG	-5.98027
ACTG	-5.14567
ACTG	-2.78698
ACTG	0.166945
ACTG	0.608539
ACTG	1.19477
ACTG	1.94581
ACTG	-3.05803
ACTG	-0.482614
ACTG	-10.0398
ACTG	-6.5226
ACTG	2.41927
ACTG	-10.0398
ACTG	-8.18686
ACTG	-0.629965
ACTG	-2.73839
ACTG	-6.5226
ACTG	-10.0398
ACTG	-2.94343
ACTG	-5.14567
ACTG	-0.698034
ACTG	-2.29018
ACTG	-1.81673
ACTG	-4.53487
ACTG	-10.0398
ACTG	-8.18686
ACTG	2.89069
ACTG	1.9716
ACTG	-6.2261
ACTG	-2.04886
ACTG	-0.680713
ACTG	-10.0398
ACTG	-0.344375
ACTG	-1.3112
ACTG	0.217089
ACTG	-10.0398
ACTG	-2.97124
ACTG	1.59274
ACTG	0.428712
ACTG	-1.36552
ACTG	-3.39207
ACTG	-3.98868
ACTG	0.428712
ACTG	1.28275
ACTG	-5.42444
ACTG	-5.77029
ACTG	-8.18686
ACTG	-5.58702
ACTG	1.77116
ACTG	-2.91615
ACTG	-2.17253
ACTG	-5.77029
ACTG	-2.86309
ACTG	0.377268
ACTG	-10.0398
ACTG	-1.59503
ACTG	0.182803
ACTG	-1.03693
ACTG	-10.0398
ACTG	1.16793
ACTG	-10.0398
ACTG	-10.0398
ACTG	-0.348928
ACTG	-3.50948
ACTG	-3.2835
ACTG	-4.80818
ACTG	-10.0398
ACTG	-2.25558
ACTG	0.399153
ACTG	3.1246
ACTG	0.210916
ACTG	-1.53155
ACTG	-10.0398
ACTG	1.27832
ACTG	2.92975
ACTG	-1.46085
ACTG	-7.4018
ACTG	-8.18686
ACTG	-1.16756
ACTG	2.4968
ACTG	-3.59342
ACTG	-6.89624
ACTG	-1.9626
ACTG	1.67465
ACTG	-6.5226
ACTG	0.0950215
ACTG	-7.4018
ACTG	-4.80818
ACTG	-3.50948
ACTG	-3.15038
ACTG	-1.52123
ACTG	2.89648
ACTG	-0.37655
ACTG	-4.23608
ACTG	-3.2154
ACTG	-8.18686
ACTG	-10.0398
ACTG	-10.0398
ACTG	-4.62034
ACTG	-3.11894
ACTG	-0.125482
ACTG	-0.781732
ACTG	-3.11894
ACTG	-1.62785
ACTG	-6.5226
ACTG	-4.04666
ACTG	-2.73839
ACTG	-3.35496
ACTG	-2.66844
ACTG	-2.25558
ACTG	3.4328
ACTG	-7.4018
ACTG	1.25451
ACTG	2.45105
ACTG	-2.18876
ACTG	-8.18686
ACTG	-3.08816
ACTG	-4.17014
ACTG	0.160553
ACTG	-1.77938
ACTG	-5.58702
ACTG	-3.68255
ACTG	-0.102236
ACTG	1.35311
ACTG	-2.29018
ACTG	-4.71121
ACTG	1.1822
ACTG	0.0263713
ACTG	-2.03412
ACTG	-2.17253
ACTG	-10.0398
ACTG	0.0403652
ACTG	-2.06375
ACTG	-3.2835
ACTG	0.393712
ACTG	1.04838
ACTG	-1.69581
ACTG	-2.64585
ACTG	-2.73839
ACTG	-3.98868
ACTG	-1.93496
ACTG	-1.44128
ACTG	1.99694
ACTG	-4.37775
ACTG	-2.91615
ACTG	-0.870587
ACTG	-2.49695
ACTG	-1.69581
ACTG	-8.18686
ACTG	0.131431
ACTG	-0.269098
ACTG	-1.35632
ACTG	-2.27278
ACTG	-1.84218
ACTG	-3.77756
ACTG	-4.17014
ACTG	-4.17014
ACTG	-0.0718133
ACTG	-2.094
ACTG	-4.30517
ACTG	-4.91215
ACTG	-1.51099
ACTG	-1.57355
ACTG	-1.03693
ACTG	-0.812842
ACTG	-0.0164436
ACTG	1.71119
ACTG	0.921808
ACTG	-3.82751
ACTG	1.22111
ACTG	-1.15954
ACTG	-0.686463
ACTG	-2.15648
ACTG	-2.58015
ACTG	-4.30517
ACTG	-0.91041
ACTG	-2.97124
ACTG	-0.769474
ACTG	-3.55084
ACTG	-3.39207
ACTG	-1.56294
ACTG	2.2632
ACTG	-3.77756
ACTG	-5.77029
ACTG	-0.844637
ACTG	-1.94871
ACTG	0.929347
ACTG	-0.646683
ACTG	-0.256213
ACTG	0.195365
ACTG	-0.157071
ACTG	1.33761
ACTG	-2.43756
ACTG	-1.27609
ACTG	-8.18686
ACTG	-5.98027
ACTG	-1.65015
ACTG	-2.36199
ACTG	-6.2261
ACTG	-2.3437
ACTG	-5.02419
ACTG	-0.57027
ACTG	0.371744
ACTG	-2.04886
ACTG	-10.0398
ACTG	-0.794096
ACTG	1.99963
ACTG	2.60963
ACTG	-0.243441
ACTG	0.460284
ACTG	0.863967
ACTG	-3.08816
ACTG	-5.77029
ACTG	-2.0788
ACTG	-2.1406
ACTG	2.47379
ACTG	-5.98027
ACTG	-3.72927
ACTG	-1.85507
ACTG	1.95045
ACTG	-3.24905
ACTG	-4.91215
ACTG	0.647916
ACTG	-1.57355
ACTG	-1.84218
ACTG	-0.635516
ACTG	1.17587
ACTG	2.07379
ACTG	-2.76248
ACTG	-2.04886
ACTG	2.22695
ACTG	-4.17014
ACTG	-4.30517
ACTG	-0.543931
ACTG	-3.59342
ACTG	-2.9996
ACTG	0.850131
ACTG	-0.133315
ACTG	-1.8294
ACTG	0.297945
ACTG	-2.91615
ACTG	-6.5226
ACTG	-1.16756
ACTG	-2.81191
ACTG	-1.18373
ACTG	-2.86309
ACTG	-7.4018
ACTG	0.483517
ACTG	-0.739276
ACTG	1.5963
ACTG	-6.5226
ACTG	0.780971
ACTG	0.568057
ACTG	0.738684
ACTG	-1.0443
ACTG	0.910424
ACTG	-1.44128
ACTG	-2.32564
ACTG	-2.78698
ACTG	2.50818
ACTG	2.63059
ACTG	0.923696
ACTG	0.661561
ACTG	1.27685
ACTG	-0.438278
ACTG	-2.01953
ACTG	-0.247685
ACTG	0.0916655
ACTG	0.842165
ACTG	-1.74297
ACTG	-3.50948
ACTG	-8.18686
ACTG	-0.395264
ACTG	-3.05803
ACTG	-2.62362
ACTG	-0.0200695
ACTG	-0.543931
ACTG	0.418033
ACTG	-10.0398
ACTG	-6.5226
ACTG	0.412664
ACTG	-2.76248
ACTG	0.374508
ACTG	0.548606
ACTG	-1.21664
ACTG	1.56033
ACTG	-0.214073
ACTG	0.407275
ACTG	0.809851
ACTG	0.292108
ACTG	1.81659
ACTG	1.80946
ACTG	2.61256
ACTG	-1.11233
ACTG	1.23487
ACTG	2.80671
ACTG	1.3248
ACTG	2.19134
ACTG	1.56639
ACTG	-4.71121
ACTG	3.04572
ACTG	0.740828
ACTG	-4.04666
ACTG	-0.923932
ACTG	-1.32011
ACTG	0.0781628
ACTG	-2.27278
ACTG	0.214006
ACTG	-0.256213
ACTG	-1.36552
ACTG	-3.2154
ACTG	-10.0398
ACTG	-0.209926
ACTG	0.854098
ACTG	-0.831835
ACTG	-1.11233
ACTG	-2.78698
ACTG	-10.0398
ACTG	1.20878
ACTG	-0.91041
ACTG	-1.00066
ACTG	-1.32908
ACTG	-10.0398
ACTG	1.26647
ACTG	3.10101
ACTG	0.268524
ACTG	-1.84218
ACTG	-1.79172
ACTG	0.575284
ACTG	-1.19189
ACTG	0.470656
ACTG	1.15834
ACTG	0.536315
ACTG	0.277413
ACTG	-1.76714
ACTG	-0.117692
ACTG	-2.15648
ACTG	1.13896
ACTG	0.925583
ACTG	2.50944
ACTG	-0.222403
ACTG	0.118298
ACTG	-2.53795
ACTG	-0.727372
ACTG	0.289181
ACTG	2.19915
ACTG	-4.17014
ACTG	1.52095
ACTG	0.283309
ACTG	0.0679521
ACTG	-0.851081
ACTG	0.686247
ACTG	0.686247
ACTG	0.166945
ACTG	-0.487625
ACTG	0.891248
ACTG	2.5534
ACTG	1.41215
ACTG	-6.5226
ACTG	-4.04666
ACTG	-3.43015
ACTG	-8.18686
ACTG	-1.52123
ACTG	-0.438278
ACTG	0.0473115
ACTG	-1.84218
ACTG	-0.2821
ACTG	-0.838222
ACTG	-0.877149
ACTG	-2.1406
ACTG	1.5059
ACTG	0.114995
ACTG	-10.0398
ACTG	0.0403652
ACTG	-1.60588
ACTG	1.29301
ACTG	-1.22498
ACTG	-0.0310023
ACTG	-2.15648
ACTG	-4.80818
ACTG	-3.59342
ACTG	-0.157071
ACTG	-2.55889
ACTG	-10.0398
ACTG	-8.18686
ACTG	-6.89624
ACTG	1.1822
ACTG	0.407275
ACTG	2.7055
ACTG	-5.27833
ACTG	0.817998
ACTG	2.15079
ACTG	2.81385
ACTG	-0.979325
ACTG	2.52693
ACTG	0.708328
ACTG	-10.0398
ACTG	-8.18686
ACTG	-1.28479
ACTG	-2.41829
ACTG	-7.4018
ACTG	-1.76714
ACTG	-2.3437
ACTG	-0.181225
ACTG	1.60456
ACTG	0.551052
ACTG	2.74609
ACTG	1.69691
ACTG	0.734386
ACTG	1.77953
ACTG	3.63164
ACTG	-6.5226
ACTG	-3.31879
ACTG	-4.71121
ACTG	-1.46085
ACTG	-4.17014
ACTG	-0.37655
ACTG	0.46807
ACTG	-10.0398
ACTG	-0.109943
ACTG	-0.497701
ACTG	-2.83727
ACTG	-0.353495
ACTG	-0.698034
ACTG	-7.4018
ACTG	0.141204
ACTG	1.13407
ACTG	-5.14567
ACTG	-3.98868
ACTG	0.220166
ACTG	1.61862
ACTG	1.02041
ACTG	-3.18253
ACTG	-0.769474
ACTG	-4.37775
ACTG	0.774706
ACTG	-5.14567
ACTG	-3.87926
ACTG	-3.68255
ACTG	-2.97124
ACTG	-1.57355
ACTG	-3.2835
ACTG	-3.77756
ACTG	-6.5226
ACTG	0.503859
ACTG	-0.492654
ACTG	1.00265
ACTG	0.931226
ACTG	-0.26479
ACTG	-0.663598
ACTG	-2.86309
ACTG	-2.45709
ACTG	-4.45417
ACTG	-0.958303
ACTG	0.751501
ACTG	-0.77559
ACTG	1.93274
ACTG	-2.81191
ACTG	0.355045
ACTG	-6.2261
ACTG	-7.4018
ACTG	2.37648
ACTG	-5.42444
ACTG	-0.335312
ACTG	-1.3381
ACTG	-1.06662
ACTG	-5.77029
ACTG	-2.36199
ACTG	-3.31879
ACTG	-2.69138
ACTG	0.214006
ACTG	-1.92133
ACTG	-10.0398
ACTG	-1.6728
ACTG	-4.53487
ACTG	0.764205
ACTG	2.55827
ACTG	-3.98868
ACTG	-1.57355
ACTG	-0.0273488
ACTG	-6.89624
ACTG	1.0397
ACTG	-1.23338
ACTG	2.28541
ACTG	-7.4018
ACTG	-0.812842
ACTG	-2.094
ACTG	1.96061
ACTG	0.858054
ACTG	-0.423797
ACTG	-7.4018
ACTG	-4.62034
ACTG	1.39319
ACTG	-2.20518
ACTG	-3.59342
ACTG	1.05873
ACTG	-3.77756
ACTG	-1.5524
ACTG	0.0542246
ACTG	-1.52123
ACTG	-6.89624
ACTG	-4.45417
ACTG	-6.5226
ACTG	0.856077
CCTC	-4.4509
CCTC	-0.98662
CCTC	-0.188075
CCTC	-0.279855
CCTC	-5.81683
CCTC	-2.10605
CCTC	-0.769196
CCTC	1.45202
CCTC	1.59875
CCTC	-3.87597
CCTC	-1.10321
CCTC	-0.225347
CCTC	-2.26514
CCTC	0.361178
CCTC	-7.255
CCTC	0.430718
CCTC	-1.09743
CCTC	1.01667
CCTC	-8.47235
CCTC	0.346435
CCTC	-3.19556
CCTC	-6.36367
CCTC	-6.15749
CCTC	-5.97713
CCTC	-7.255
CCTC	-2.25225
CCTC	-3.2715
CCTC	-1.6867
CCTC	-5.97713
CCTC	-4.13498
CCTC	-0.163751
CCTC	-7.255
CCTC	-5.67257
CCTC	-3.52671
CCTC	-4.28431
CCTC	-7.255
CCTC	-6.36367
CCTC	-2.23949
CCTC	0.775424
CCTC	-5.31028
CCTC	-1.99459
CCTC	-3.79902
CCTC	1.97243
CCTC	-1.79461
CCTC	-2.22683
CCTC	-0.548449
CCTC	-3.72598
CCTC	-2.84681
CCTC	-0.306235
CCTC	-1.06329
CCTC	-0.395465
CCTC	0.229636
CCTC	0.556829
CCTC	-1.73068
CCTC	1.54626
CCTC	0.961073
CCTC	1.64337
CCTC	0.129856
CCTC	-6.15749
CCTC	2.05182
CCTC	-5.97713
CCTC	-10.0398
CCTC	-10.0398
CCTC	1.69831
CCTC	0.381981
CCTC	-0.612846
CCTC	-1.4699
CCTC	2.74583
CCTC	1.63559
CCTC	0.916139
CCTC	0.110042
CCTC	-2.84681
CCTC	-5.97713
CCTC	-2.11768
CCTC	-0.464349
CCTC	-2.71726
CCTC	-4.70795
CCTC	1.04565
CCTC	-3.62291
CCTC	-0.133912
CCTC	-1.83245
CCTC	-7.73891
CCTC	-1.11482
CCTC	-3.40768
CCTC	-1.31455
CCTC	-6.89328
CCTC	-1.90115
CCTC	-1.49244
CCTC	-0.151742
CCTC	-2.5984
CCTC	2.23963
CCTC	1.54349
CCTC	-8.47235
CCTC	-2.30448
CCTC	-10.0398
CCTC	1.53516
CCTC	-0.536688
CCTC	-2.06043
CCTC	-0.849364
[truncated: 7,501 more rows]
