# Supplementary material for: Methyltransferase-directed orthogonal tagging and sequencing of miRNAs and bacterial small RNAs
Source: BMC Biol. 2021 Jun 22;19:129. doi: 10.1186/s12915-021-01053-w (PMC8220740; doi:10.1186/s12915-021-01053-w)
Supplement: Supplementary file 3 — Additional file 3: Table S2. List of predicted sRNAs and their main features. Table S3. List of predicted sRNAs originating from more than one loci and their main features. Table S4. Promoters of predicted sRNAs. Table S5. Terminators of predicted sRNAs. Table S6. Detailed genomic context of predicted sRNAs. Table S7. Detailed genomic context of predicted sRNAs originating from more than one loci. Table S8. Structural characteristics of predicted sRNAs. Table S9. Conservation of predicted sRNAs in Lactobacillaceae family. [file 12915_2021_1053_MOESM3_ESM.xlsx]

## Sheet: Table S2
Table S2 List of predicted sRNAs and their main features.
											Presence in libraries5			Deviation at 5' end6			Deviation at 3' end6			Expression, normalized CPM
Name1	Group	Strand	Start	End	Length (nt)	Promoter2	Terminator3	Genomic context4	Rfam ID	Rfam name	C	U	N	C	U	N	C	U	N	C	U	N	Verified by Northern blot
sLCB3+	3' UTR-derived	+	2717	2817	101	-	+	+/+/+			-	-	+							38.3038	39.3466	691.865	-
sLCB38+	3' UTR-derived	+	37449	37524	76	-	+	+/+/-			-	-	+							432.131	296.111	237.719
sLCB38-	antisense	-	37565	37485	81	-	+	-/-/+			+	+	+							34.2647	28.074	31.1314
sLCB44-	antisense	-	43917	43809	109	-	+	+/-/+			+	+	-							48.879	51.5137	17.0988
sLCB46-	intergenic	-	45734	45275	460	+	+	-/-/+			+	+	+							212.206	177.607	87.9939
sLCB47-	3' UTR-derived	-	46644	46485	160	+	-	-/-/-			-	-	+							5.39551	4.44494	20.1765
sLCB48-	3' UTR-derived	-	47783	47710	74	+	+	-/-/-			+	-	-							40.0548	31.132	221.382
sLCB72+	intergenic	+	71177	71410	234	+	-	+/+/-			+	+	+					-1		397.531	499.401	374.442
sLCB72-	intergenic	-	71471	71376	96	+	+	-/-/+			+	+	+						-1	21979.6	21952.5	16286.3
sLCB77-	intergenic	-	76470	76145	326	+	+	-/-/-			+	+	+							565.734	498.469	463.982
sLCB80-	intergenic	-	79174	78844	331	+	+	-/-/-			+	+	+					-1	-2	465.085	496.055	395.841
sLCB100-	5' UTR-derived	-	99829	99589	241	+	+	+/-/-	RF00168	Lysine riboswitch	+	+	+							3601.4	2783.32	2316.69
sLCB100+	intergenic	+	99854	99987	134	+	-	-/+/+			+	+	+				-6	-6		33.7404	31.8865	40.3356
sLCB118-	3' UTR-derived/antisense	-	117183	117063	121	-	+	-/-/+			+	+	-							56.1062	35.5409	23.4247
sLCB135+	antisense	+	134543	134615	73	+	+	+			+	+	+				-1	-1		4128.89	5104.8	907.03
sLCB148a+	antisense	+	147296	147367	72	+	+	-/+/-			+	+	+				-1	-1		5356.9	5214.68	3783.84
sLCB164-	3' UTR-derived/antisense	-	163970	163877	94	+	+	-/-/+			+	+	-							43.1509	42.2198	37.8648
sLCB221+	intragenic	+	220359	220573	215	+	-	+			+	+	-					-2		41.263	51.3657	10.294
sLCB229+	3' UTR-derived	+	228999	229123	125	+	+	+/+/+			+	-	-							42.7339	45.7438	26.566
sLCB250-	intergenic	-	249472	249188	285	+	+	-/-/-			+	+	+				-1	-1		1173.72	1453.71	1360.84
sLCB261a+	5' UTR-derived	+	260533	260642	110	-	-	+/+/+			-	+	-							8520.83	6968.23	3895.51
sLCB266.5+	3' UTR-derived	+	265486	265672	187	+	+	+/+/+	RF02840	Lacto-3 RNA	+	+	+							2249.61	2307	7029	+
sLCB266.9+	intergenic	+	265883	266096	214	+	+	+/+/+			+	+	+				-89	-1		1132.78	872.598	762.535
sLCB273-	intragenic	-	272596	272543	54	-	-	-			+	+	+				-1			132.527	127.794	21.7063
sLCB277+	intragenic	+	276613	276716	104	+	+	+			+	+	+							193.794	122.234	145.924
sLCB293+	5' UTR-derived	+	292297	292426	130	+	-	+/+/+			-	-	+							36.4891	38.5884	37.5093
sLCB316-	intergenic	-	315803	315669	135	+	+	+/-/-			+	+	+				-1		-2	1219.83	1220.42	37024.6
sLCB317-	intergenic	-	316107	315976	132	+	+	+/-/-			+	+	+							2693.37	2638.76	12288.1
sLCB317+	intergenic	+	316266	316432	167	-	+	-/+/+	RF00059	TPP riboswitch (THI element)	+	+	+					-1	-1	949.066	1232.97	2894.86
sLCB325+	3' UTR-derived	+	324957	325090	134	+	+	+/+/+			-	-	+							1.79243	4.40736	21.3309
sLCB326+	5' UTR-derived	+	325375	325552	178	+	-	+/+/+			+	-	-							28.3984	30.3468	14.1935
sLCB353+	3' UTR-derived	+	352422	352698	277	+	+	+/+/+			+	+	+							42.3499	37.4328	29.5524
sLCB363+	intergenic	+	362623	362723	101	-	+	+/+/-			+	+	+							46.1448	58.101	47.3547
sLCB379+	3' UTR-derived	+	378429	378687	259	-	+	+/+/+			+	+	+							27.9364	31.2041	22.7227
sLCB383-	3' UTR-derived/antisense	-	382677	382613	65	+	+	-/-/+			-	-	+							2.56458	5.86291	84.6201
sLCB387+	5' UTR-derived	+	386349	386782	434	+	-	-/+/+			+	+	+					-1		69.1317	67.6065	37.6072
sLCB391+	intergenic	+	390526	390587	62	+	+	+/+/+			+	-	-							214.994	199.351	137.647
sLCB411+	3' UTR-derived	+	410188	410376	189	+	+	+/+/+			-	-	+							7.55705	8.39047	30.9016
sLCB413a-	antisense	-	412733	412656	78	+	-	+/-/+			+	+	+			-1	-1	-1		162.885	118.337	87.8375
sLCB421+	3' UTR-derived/5' UTR-derived	+	420222	420368	147	+	+	+/+/+			-	-	+							312.388	335.701	626.631
sLCB445.5+	intergenic	+	444402	444534	133	+	-	+/+/-			+	+	+				-1			377.707	293.924	1381.52
sLCB445.7+	intergenic	+	444695	444828	134	+	+	+/+/-			+	+	+				-1		-2	6282.33	3647.64	8562.28
sLCB457-	5' UTR-derived	-	456091	455806	286	+	+	-/-/-			+	+	+							216.559	186.457	222.104
sLCB462+	3' UTR-derived	+	461549	461624	76	+	+	+/+/+			-	-	+							4.50214	4.97582	31.9954
sLCB468-	intergenic	-	467834	467726	109	+	+	-/-/-			+	+	+							314.068	190.462	549.264
sLCB481.2-	intergenic	-	480164	480002	163	+	+	+/-/-			-	-	+							35.0515	46.9766	50.6672
sLCB481.7-	antisense	-	480612	480485	128	+	+	+/-/+			+	+	+						-1	893.781	757.71	2506.68
sLCB488-	3' UTR-derived	-	487426	487336	91	+	+	-/-/-			+	+	-							31.0384	33.3225	26.0647
sLCB493-	antisense	-	492221	492148	74	+	-	-/-/+			+	+	-							24.7649	29.4194	9.46558
sLCB518-	3' UTR-derived	-	517567	517471	97	-	+	-/-/+			-	-	+							17.3335	22.0789	107.327	-
sLCB527+	3' UTR-derived	+	526544	526624	81	+	+	+/+/+			+	+	+							197.299	130.933	141.035
sLCB561+	antisense	+	560453	560529	77	+	+	-/+/-			+	+	+						-2	245.111	262.949	1050.01	+
sLCB562-	3' UTR-derived/5' UTR-derived	-	561864	561685	180	-	-	-/-/-			+	-	-							125.43	110.045	87.2947
sLCB568-	antisense	-	567710	567652	59	+	+	+/-/-			+	+	+				-1		-2	296.545	173.389	537.018	+
sLCB573.2-	antisense	-	572199	572093	107	-	+	+/-/+			+	+	+							432.022	492.806	237.052
sLCB573.5-	intergenic	-	572422	572227	196	-	+	+/-/+			+	+	+						-104	846.157	925.905	1123.66
sLCB573.6-	antisense	-	572551	572435	117	+	+	+/-/+			+	+	+						-1	2330.85	2272.62	739.079
sLCB574.1+	3' UTR-derived	+	573065	573191	127	+	-	+/+/+			+	+	+							29.3427	31.4188	74.702
sLCB574.4+	5' UTR-derived	+	573395	573523	129	-	+	+/+/+			+	+	+							406.869	546.675	904.967
sLCB577.1-	intergenic	-	576011	575911	101	+	+	+/-/-			+	+	+							10202.2	10282.3	2778.56
sLCB577+	intergenic	+	576101	576185	85	-	-	-/+/+			+	+	+							119.688	128.933	46.8448
sLCB577.2-	intergenic	-	576126	576048	79	+	+	+/-/-			+	+	+							1057.41	1434.72	8122.77	+
sLCB577.3-	antisense	-	576248	576163	86	+	+	+/-/-			+	+	+					-1	-1	147.696	187.888	459.164
sLCB581-	antisense	-	580178	579749	430	+	+	-			+	+	+					-2	-3	25.2214	22.9034	28.2747
sLCB588+	intragenic	+	587257	587522	266	-	+	+			-	-	+							5.16414	6.34116	16.5905
sLCB603-	antisense	-	602640	602528	113	+	+	-/-/+			+	+	+							779.379	1086.1	3768.32
sLCB615-	5' UTR-derived	-	614362	614273	90	+	+	+/-/-			+	+	+				-1			55.9497	51.1402	46.6018
sLCB616-	antisense	-	615633	615407	227	+	+	+/-/+			+	+	+							68.1027	57.0838	23.4148
sLCB616+	5' UTR-derived	+	615845	615939	95	-	+	+/+/+			-	-	+							163.802	341.23	955.681	+
sLCB626-	antisense	-	625601	625527	75	-	+	+/-/+			-	-	+							1.0599	2.11325	25.7043
sLCB638-	antisense	-	637318	637252	67	+	+	+/-/+			+	+	+	-5			-1	-1		66.5961	59.1318	27.687
sLCB644.5+	intergenic	+	643489	643560	72	+	+	+/+/+			+	+	+							13751.6	13868.9	11625.6
sLCB644.7+	intergenic	+	643681	643871	191	+	+	+/+/+			+	+	+				-2	-2		597.578	784.463	200.694
sLCB648+	antisense	+	647805	647942	138	+	-	-/+/+			+	+	+					-1		451.824	550.546	206.328
sLCB649-	intergenic	-	648171	647891	281	+	+	+/-/-	RF00230	T-box leader	+	-	+							591.725	532.476	561.763
sLCB652-	intergenic	-	651587	651321	267	+	+	+/-/-			+	+	+						-1	1148.61	1070.07	635.734
sLCB657+	intergenic	+	656325	656573	249	+	+	+/+/+			+	+	+					-1	-1	344.356	391.199	829.924
sLCB671-	intergenic	-	670419	670135	285	+	+	+/-/-	RF00230	T-box leader	+	+	+							1466.08	1378.22	1648.89
sLCB691-	3' UTR-derived	-	690595	690422	174	+	+	-/-/-			+	+	+					-85		2723.38	2071.47	1122.66
sLCB704+	antisense	+	703968	704054	87	-	-	+			+	+	-							27.797	28.0173	4.83186
sLCB711+	intergenic	+	710029	710162	134	+	-	-/+/-			+	+	+							100.43	143.495	388.27
sLCB724+	5' UTR-derived	+	723792	723899	108	+	+	-/+/+			+	+	+				-1		-1	430.023	429.159	215.213	+
sLCB740+	3' UTR-derived	+	739267	739454	188	-	+	+/+/-			-	-	+							5.65341	6.76642	22.0983
sLCB761-	intergenic	-	760766	760622	145	+	+	+/-/+			+	+	+						-1	571.562	1060.62	961.986	+
sLCB764-	antisense	-	763836	763742	95	+	-	-			+	+	+						-2	84.9955	46.9073	48.9361
sLCB766+	intergenic	+	765025	765235	211	+	-	+/+/+			+	+	+				-1	-1		2079.99	2809.43	1833.79
sLCB773+	intergenic	+	772472	772562	91	+	+	-/+/-			+	+	+							27.8242	20.4855	18.835
sLCB813-	5' UTR-derived	-	812104	811913	192	+	+	+/-/-			+	-	-							40.2214	34.1277	20.5692
sLCB829-	intergenic	-	828882	828729	154	+	-	+/-/+			+	+	+				-1	-1		988.798	1068.71	559.264
sLCB843+	intergenic	+	842247	842431	185	+	+	+/+/+			+	+	+							2261.19	2367.79	4644.18
sLCB868+	antisense	+	867888	867955	68	+	+	-/+/-			+	+	+				-13	-13		237.314	179.575	56.4339
sLCB884-	5' UTR-derived	-	883047	882964	84	+	-	-/-/-			-	-	+							76.6019	81.0525	37.7591
sLCB886+	3' UTR-derived	+	885811	885908	98	-	+	+/+/+			+	+	+						-1	102.025	119.685	318.199
sLCB899+	3' UTR-derived	+	898766	898980	215	-	+	+/+/+			+	+	+						-1	24.993	18.4506	25.8006
sLCB906-	antisense	-	905157	905028	130	+	-	-			+	+	-					-2		20.2646	22.4672	7.25272
sLCB922+	5' UTR-derived	+	921406	921626	221	+	+	-/+/+			+	+	+						-1	2939.68	2844.24	2087.77	+
sLCB928-	3' UTR-derived/antisense	-	927149	927074	76	+	-	-/-/+			+	-	-							34.9809	44.9165	281.036
sLCB930+	antisense	+	929979	930066	88	+	+	-/+/-			-	-	+							78.4734	73.2411	281.295
sLCB932-	3' UTR-derived/5' UTR-derived	-	931232	931145	88	+	+	-/-/-			+	+	+							2219.59	1258.92	2569.15
sLCB946+	3' UTR-derived/5' UTR-derived	+	945699	945814	116	-	+	+/+/+			+	+	+		-1			-1	-1	63.3322	88.7157	76.1498
sLCB963.1+	intragenic	+	962058	962182	125	+	+	+			+	+	+							40.8776	40.4491	53.1927
sLCB963.7+	intergenic	+	962677	962923	247	+	+	+/+/+			+	+	+							21.5255	34.6871	49.8655
sLCB970.5+	antisense	+	969443	969494	52	+	-	-/+/-			+	+	+							265.461	144.991	134.831
sLCB970.7+	antisense	+	969611	969665	55	-	+	-/+/-			+	+	+							169.448	157.969	30.2019
sLCB975+	antisense	+	974638	974719	82	+	-	+			-	+	-							13.7603	22.37	7.44387
sLCB976+	5' UTR-derived	+	975582	975769	188	+	-	-/+/+			+	-	-							275.606	316.417	217.771
sLCB979+	antisense	+	978783	979099	317	+	+	+			-	+	+							13.8454	19.4368	21.3886
sLCB987+	3' UTR-derived	+	986399	986518	120	+	+	+/+/+	RF01065	23S methyl RNA motif	+	+	+	-23		-23				2998.35	4087.88	2936.11
sLCB988+	5' UTR-derived	+	987813	987929	117	+	+	+/+/+			+	-	+							128.845	64.5918	77.7217
sLCB1028+	intragenic/5' UTR-derived	+	1027149	1027279	131	+	+	+/+/+			+	+	+			-1	-1	-1		91.5402	84.9616	31.6238
sLCB1044+	3' UTR-derived	+	1043259	1043320	62	-	+	+/+/-			+	-	+							1542.59	887.843	1519.55
sLCB1045+	antisense	+	1044674	1044750	77	+	+	-/+/-			-	-	+							111.071	202.975	919.936
sLCB1051-	antisense	-	1050284	1050220	65	-	+	+/-/+			+	+	+					-1	-2	1100.72	1024.18	1642.04
sLCB1061+	3' UTR-derived/5' UTR-derived	+	1060882	1060998	117	-	+	+/+/+			+	+	+	-1	-1					111.124	111.405	73.8565
sLCB1131+	3' UTR-derived	+	1130544	1130676	133	-	+	+/+/+			+	-	+							83.1809	101.643	209.684
sLCB1160+	3' UTR-derived	+	1159414	1159519	106	-	-	+/+/-			+	+	+							67.7255	52.9192	49.8003
sLCB1161-	intergenic	-	1160523	1160163	361	+	-	+/-/-	RF00023	Transfer-messenger RNA, tmRNA	+	+	+							4001.93	6492.14	4363.58
sLCB1185+	3' UTR-derived/antisense	+	1184572	1184816	245	-	+	+/+/-			-	-	+							3.65482	2.75183	17.4893
sLCB1192-	3' UTR-derived	-	1191343	1191253	91	+	+	-/-/-			-	-	+							11.2245	10.2975	120.785	-
sLCB1226-	intergenic	-	1225591	1225493	99	+	-	-/-/-			+	+	+				-1	-1		82.7319	68.4109	75.0428
sLCB1258-	antisense	-	1257789	1257735	55	+	+	+/-/+			+	+	+					-1	-1	242.017	203.029	197.364
sLCB1264.7-	antisense	-	1263609	1263499	111	-	+	+/-/+			+	-	-							82.5172	68.5174	48.6918
sLCB1264+	intergenic	+	1263693	1263855	163	+	-	+/+/+			+	+	+					-1		36.2862	37.8992	15.2487
sLCB1264.9-	antisense	-	1263880	1263637	244	+	+	+/-/+			+	+	+				-97		-1	942.248	908.288	660.806
sLCB1265.4+	3' UTR-derived	+	1264395	1264522	128	+	-	+/+/+			-	-	+							11.8852	16.2496	34.313
sLCB1265.7+	3' UTR-derived/5' UTR-derived	+	1264657	1264818	162	-	-	+/+/+			+	+	+							56.358	52.8633	58.4669
sLCB1266+	intergenic	+	1265679	1265770	92	-	-	+/+/+			+	+	+			-3	-13	-13		67.7067	57.6912	27.5977
sLCB1266.7-	intergenic	-	1265699	1265637	63	+	+	+/-/+			+	+	+	-1	-1		-11			62.1517	57.8013	162.891
sLCB1266.9-	antisense	-	1265810	1265736	75	+	+	+/-/+			+	+	+							470.165	743.7	3978
sLCB1277-	antisense	-	1276410	1276330	81	+	+	-			+	+	-							50.331	45.9277	9.60878
sLCB1292-	3' UTR-derived	-	1291769	1291695	75	-	+	-/-/-			-	-	+							14.6793	9.87793	87.8501
sLCB1296-	intergenic	-	1295931	1295833	99	+	-	+/-/-			+	-	-							48.0139	62.5393	23.0494
sLCB1299+	intergenic	+	1298410	1298504	95	+	+	+/+/-			+	+	+					-1	-2	2703.09	2042.33	4137.12	+
sLCB1299-	intergenic	-	1298700	1298412	289	+	+	-/-/+			+	-	+				-56			87.2464	65.9296	78.6962
sLCB1305+	5' UTR-derived	+	1304220	1304569	350	+	-	-/+/+			+	+	+					-1		210.8	185.959	83.3418
sLCB1312+	3' UTR-derived/5' UTR-derived	+	1311774	1311948	175	+	+	+/+/+			+	+	+							1446.66	1016.35	726.362	+
sLCB1313+	3' UTR-derived	+	1312860	1312978	119	-	+	+/+/-			+	-	-							62.4378	69.8441	69.5673
sLCB1334+	intergenic	+	1333186	1333471	286	+	+	-/+/+			+	+	+							637.196	877.584	552.865
sLCB1336+	intergenic	+	1335089	1335355	267	+	+	+/+/+			+	+	+							1615.62	1822.61	1997.38
sLCB1349-	intergenic	-	1348341	1348108	234	+	+	-/-/-			+	+	+					-1	-3	2758.12	2818.11	1511.51
sLCB1367+	3' UTR-derived/antisense	+	1366192	1366268	77	+	+	+/+/-			-	-	+							7.0245	7.48891	35.9573
sLCB1371+	3' UTR-derived	+	1370532	1370648	117	-	+	+/+/+			+	+	+				-1	-1		46.3179	48.4459	18.6292
sLCB1376-	3' UTR-derived/5' UTR-derived	-	1375514	1375347	168	+	-	-/-/-			+	+	+					-2		592.48	589.289	159.951
sLCB1378-	3' UTR-derived	-	1377448	1377191	258	+	-	-/-/-			-	-	+							6.17978	7.36374	23.4909
sLCB1387a-	5' UTR-derived	-	1386528	1386425	104	-	-	+/-/-			+	+	+						-1	152.9	131.83	316.946
sLCB1390-	3' UTR-derived	-	1389442	1389271	172	+	+	-/-/-			-	-	+							8.9021	7.01481	18.296
sLCB1398+	3' UTR-derived	+	1397018	1397168	151	+	-	+/+/-			-	-	+							13.2323	13.124	187.924	+
sLCB1401+	3' UTR-derived	+	1400344	1400559	216	+	+	+/+/+			+	+	+	-1						382.56	222.112	202.874
sLCB1404-	antisense	-	1403384	1403214	171	+	-	+/-/+			+	+	-							21.4969	22.0353	11.628
sLCB1405+	intergenic	+	1404259	1404480	222	+	+	+/+/+	RF00230	T-box leader	+	+	+				-1			1242.29	2429.17	1316.3
sLCB1415+	intergenic	+	1414499	1414761	263	+	+	+/+/+			+	+	+							1896.17	1543.71	1183.42
sLCB1418+	3' UTR-derived	+	1417049	1417262	214	-	+	+/+/+			-	-	+							5.7224	6.14617	52.0954
sLCB1434+	3' UTR-derived/5' UTR-derived	+	1433338	1433525	188	-	+	+/+/+			-	-	+							141.317	156.498	1119.04
sLCB1455-	3' UTR-derived/antisense	-	1454945	1454686	260	+	+	-/-/+			+	+	+					-1	-1	211.365	191.635	167.211
sLCB1467+	3' UTR-derived	+	1466873	1466977	105	-	+	+/+/+			-	+	+						-1	134.003	80.57	532.026
sLCB1468+	5' UTR-derived	+	1467134	1467208	75	+	-	+/+/+			-	-	+							113.694	82.2332	115.831
sLCB1483+	3' UTR-derived/antisense	+	1482531	1482636	106	+	+	+/+/-			-	+	+							47.5698	52.7145	274.022
sLCB1485+	5' UTR-derived	+	1484412	1484577	166	+	-	+/+/+			+	-	-							490.093	343.26	276.146
sLCB1528+	5' UTR-derived	+	1527885	1528084	200	+	+	+/+/+	RF00050	FMN riboswitch (RFN element)	+	+	+						-2	671.102	894.054	1598.34
sLCB1538-	antisense	-	1537659	1537587	73	-	-	-/-/+			-	-	+							12.2373	15.8519	59.2142
sLCB1552-	3' UTR-derived	-	1551794	1551671	124	+	+	-/-/+			+	+	-					-1		38.8312	46.1529	9.98101
sLCB1553.8+	antisense	+	1552743	1552827	85	-	+	-/+/+			+	+	+				-1		-1	40.5507	29.5519	18.2257
sLCB1553.9+	5' UTR-derived	+	1552862	1552956	95	+	-	-/+/+			+	+	+				-1			38.5024	28.1982	19.1621
sLCB1586-	3' UTR-derived	-	1585198	1584937	262	+	+	-/-/+			-	-	+							9.6915	8.49122	15.2067
sLCB1595-	intergenic	-	1594908	1594611	298	+	+	-/-/-	RF00230	T-box leader	+	+	+						-1	1133.74	1205.41	803.919
sLCB1622-	3' UTR-derived	-	1621254	1621096	159	+	-	-/-/-	RF00515	PyrR binding site	+	-	+						-43	467.815	477.552	2093.75
sLCB1627-	intergenic	-	1626264	1626177	88	+	-	+/-/-			+	+	-							4313.92	3929.07	1577.35
sLCB1631+	intergenic	+	1630132	1630204	73	+	-	-/+/+			+	+	+							168.653	208.59	766.777
sLCB1642-	antisense	-	1641637	1641222	416	-	+	+/-/-	RF00011	Bacterial Rnase P class B	+	+	+							7415.5	10088.2	7181.24
sLCB1660-	intragenic	-	1659111	1659033	79	-	-	-			+	+	-							55.3228	69.156	14.8893
sLCB1663+	intragenic/5' UTR-derived	+	1662319	1662419	101	+	-	+/+/+			+	+	+				-1	-1		65.7702	61.9205	36.344
sLCB1674-	3' UTR-derived	-	1673762	1673700	63	+	+	-/-/-			+	+	+							1623.24	1061.21	1045.25	+
sLCB1678-	5' UTR-derived	-	1677015	1676815	201	+	+	-/-/-			+	+	+					-1		4591.82	5798.2	5956.2
sLCB1679-	3' UTR-derived	-	1678023	1677826	198	+	+	-/-/-			+	+	+							45.7406	42.3263	51.5752
sLCB1691-	intergenic	-	1690472	1690290	183	+	+	+/-/-			+	+	+							809.329	1023.26	1059.41
sLCB1702-	3' UTR-derived	-	1701604	1701451	154	+	-	-/-/-			+	+	+							907.659	878.7	1530.59
sLCB1706-	5' UTR-derived	-	1705851	1705801	51	+	-	-/-/-			-	-	+							32.3411	23.9859	46.9796
sLCB1710+	antisense	+	1709946	1710051	106	+	+	-/+/-			-	+	-							10.0465	19.3472	14.7272
sLCB1713-	5' UTR-derived	-	1712170	1712088	83	-	-	-/-/-			+	+	+	-1	-1		-1	-1		368.117	304.582	165.778
sLCB1718-	3' UTR-derived/antisense	-	1717251	1716977	275	-	+	-/-/+			-	-	+							26.9507	26.0663	82.9277
sLCB1735-	intergenic	-	1734351	1734303	49	+	+	-/-/-			-	-	+							1470.51	1995.47	2067.16	+
sLCB1743+	antisense	+	1742023	1742097	75	+	-	+			+	+	-							29.5263	25.0952	6.11528
sLCB1794-	antisense	-	1793928	1793836	93	-	-	-/-/+			+	-	-							23.5727	23.5221	5.906
sLCB1806-	intergenic	-	1805754	1805542	213	+	+	-/-/-			+	+	+							1754.99	2618.48	2814.45	+
sLCB1819-	intergenic	-	1818506	1818431	76	+	+	-/-/-			+	+	+							815.507	980.898	1585.55
sLCB1835-	intergenic	-	1834137	1833891	247	+	+	-/-/-			+	+	+							1274.56	1914.8	1440.78
sLCB1856-	5' UTR-derived	-	1855113	1855005	109	+	+	-/-/-			+	+	+							10902.5	5932.93	4054.87	+
sLCB1860-	3' UTR-derived	-	1859315	1859095	221	+	+	-/-/-			+	+	+						-1	3542.32	4021.58	5696.47
sLCB1872-	5' UTR-derived	-	1871408	1871186	223	+	-	-/-/-			+	-	-							379.607	354.322	116.943
sLCB1875-	5' UTR-derived	-	1874793	1874657	137	+	-	-/-/-			+	-	-							264.669	180.478	122.669
sLCB1915-	5' UTR-derived	-	1914489	1914332	158	+	+	-/-/-	RF00059	TPP riboswitch (THI element)	+	+	+				-1			1543.92	1404.64	755.312
sLCB1919+	antisense	+	1918634	1918735	102	+	-	-/+/+			+	+	+							282.174	231.983	79.1619
sLCB1933-	3' UTR-derived/antisense	-	1932945	1932803	143	-	+	-/-/+			-	-	+							33.5652	40.135	185.74	-
sLCB1934+	antisense	+	1933586	1933731	146	+	+	-/+/-			-	-	+							10.6269	12.5789	27.6562
sLCB1954-	intergenic	-	1953544	1953356	189	-	-	-/-/-			+	+	+						-1	886.204	871.956	1761.04
sLCB1958-	5' UTR-derived	-	1957004	1956884	121	+	+	-/-/-			+	+	+					-1	-1	913.606	811.943	4286.81
sLCB1968-	3' UTR-derived	-	1967504	1967446	59	-	+	-/-/-			-	-	+							197.791	464.101	1224.9	+
sLCB1971-	3' UTR-derived	-	1970419	1970297	123	-	+	-/-/-			-	+	-							55.2072	46.4282	34.3912
sLCB1983-	5' UTR-derived	-	1982612	1982559	54	+	-	-/-/-			+	-	-							761.507	651.509	291.529
sLCB1994-	5' UTR-derived	-	1993415	1993201	215	+	+	-/-/-			+	+	+						-2	1604.38	958.471	1866.83
sLCB1999-	intergenic	-	1998846	1998602	245	+	+	-/-/-	RF00168	Lysine riboswitch	+	+	+							586.143	645.04	332.548
sLCB2012-	3' UTR-derived/5' UTR-derived	-	2011307	2011249	59	+	+	-/-/-			+	+	+				-1		-1	53.4539	27.7401	94.1645
sLCB2033-	3' UTR-derived/antisense	-	2032530	2032363	168	+	+	-/-/+			+	+	-							78.6891	58.7581	51.8043
sLCB2037+	antisense	+	2036066	2036164	99	-	-	+			+	+	+				-1	-1		90.9355	101.245	44.2738
sLCB2043-	5' UTR-derived	-	2042544	2042349	196	+	+	-/-/-			-	+	+							8291.37	8012.24	11727.7
sLCB2048-	intergenic	-	2047831	2047640	192	+	+	-/-/-			+	+	+							843.176	631.919	673.817
sLCB2050-	3' UTR-derived	-	2049047	2048801	247	+	-	-/-/-			-	-	+							21.9471	46.5594	117.861
sLCB2059-	antisense	-	2058535	2058271	265	-	+	-			+	+	+					-1	-1	64.1729	83.4995	48.7102
sLCB2060-	antisense	-	2059777	2059663	115	+	+	+/-/+			+	+	+						-1	2085.64	2033.02	533.243
sLCB2064+	antisense	+	2063816	2063887	72	+	-	-/+/-			-	+	-							215.706	276.311	115.518
sLCB2067+	3' UTR-derived/5' UTR-derived	+	2066856	2066949	94	-	+	+/+/+			-	-	+							13.16	14.8277	27.3747
sLCB2083+	3' UTR-derived/antisense	+	2082202	2082285	84	+	+	+/+/-			+	+	+							70.5825	71.8029	133.76	+
sLCB2084-	intergenic	-	2083961	2083837	125	+	+	-/-/-			+	+	+							189.651	155.859	294.905
sLCB2095-	3' UTR-derived	-	2094284	2094091	194	+	+	-/-/+			+	-	+							15.5421	13.9206	19.2339
sLCB2097+	5' UTR-derived	+	2096955	2097032	78	+	-	-/+/+			+	+	+							467.087	551.535	409.866	+
sLCB2105-	3' UTR-derived	-	2104504	2104327	178	+	-	-/-/+			+	+	+							40.3801	52.2207	48.337
sLCB2126-	intergenic	-	2125992	2125779	214	+	+	-/-/-			+	+	+							776.783	1113.59	1273.83
sLCB2142-	intergenic	-	2141190	2141091	100	+	+	-/-/+			-	-	+							4.91193	4.06321	58.4636
sLCB2150-	intergenic	-	2149669	2149576	94	+	+	-/-/-			+	+	+				-1	-2		10341.1	13647.5	4351.31	+
sLCB2157+	antisense	+	2156652	2156891	240	+	+	-/+/-			+	+	+				-125	-125		775.399	755.716	352.561
sLCB2189-	intergenic	-	2188680	2188278	403	-	-	-/-/-			-	+	-							158.805	174.857	50.1993
sLCB2213-	3' UTR-derived	-	2212784	2212497	288	+	-	-/-/-			-	-	+							70.2215	62.9053	57.0969
sLCB2227+	intragenic	+	2226986	2227099	114	-	-	+			+	+	+				-1	-1		69.1191	81.3934	38.0008
sLCB2236-	intergenic	-	2235667	2235532	136	-	+	-/-/-			+	+	+							1535.3	1810.85	2364.34
sLCB2253+	intergenic	+	2252764	2252861	98	-	-	+/+/-			+	+	-				-2			15.9364	17.0453	7.83781
sLCB2253-	antisense	-	2252934	2252663	272	+	+	-/-/+			+	+	+				-1			313.496	519.12	590.486
sLCB2279-	intragenic	-	2278043	2277804	240	+	+	-			+	+	+							122.59	127.942	75.2304
sLCB2288-	intergenic	-	2287654	2287444	211	+	+	-/-/-			+	+	+					-1	-1	237.712	170.414	257.064
sLCB2292-	intergenic	-	2291943	2291842	102	+	+	-/-/-			-	-	+							7.47878	7.65982	111.854
sLCB2294+	intergenic	+	2293061	2293271	211	+	-	-/+/-			+	+	+	-61			-1	-1		539.329	549.848	178.963
sLCB2317-	3' UTR-derived	-	2316796	2316494	303	+	+	-/-/-			+	+	+							16.1827	27.591	19.2014
sLCB2321-	3' UTR-derived	-	2320403	2320301	103	+	+	-/-/-			+	+	+				-1			14129.4	15302.6	8815.33	+
sLCB2349.3-	3' UTR-derived/antisense	-	2348211	2348091	121	+	-	-/-/+			+	+	-					-1		152.427	166.309	61.6943
sLCB2349.7-	intragenic	-	2348652	2348574	79	-	-	-			+	+	+							79.3792	75.2442	25.708
sLCB2356-	5' UTR-derived	-	2355690	2355578	113	+	+	-/-/-			-	+	+					-1		832.43	743.105	400.351
sLCB2383+	5' UTR-derived	+	2382473	2382679	207	-	-	-/+/+			-	-	+							73.9471	81.2598	67.5223
sLCB2390+	intergenic	+	2389856	2389931	76	+	-	-/+/+			+	+	+							578.187	1072.86	1307.85
sLCB2400-	3' UTR-derived	-	2399246	2399173	74	-	-	-/-/-	RF00169	Bacterial small signal recognition particle RNA	+	+	-		-1					10152.4	8633.43	764.685
sLCB2414-	5' UTR-derived	-	2413762	2413652	111	+	+	+/-/-	RF00557	Ribosomal protein L10 leader	+	+	+							899.009	1189.33	682.093
sLCB2434-	3' UTR-derived/5' UTR-derived	-	2433526	2433453	74	-	-	-/-/-			-	-	+							34.9295	35.9128	25.3053
sLCB2442+	intergenic	+	2441292	2441341	50	-	+	+/+/-			+	+	+					-2	-1	29.0174	63.1806	50.9292
sLCB2445+	3' UTR-derived/antisense	+	2444668	2444799	132	+	-	+/+/-			-	-	+							7.65509	8.97865	36.6957
sLCB2451-	5' UTR-derived	-	2450784	2450479	306	-	+	-/-/-			+	+	+			-182				55.2787	59.7486	96.0476
sLCB2499-	5' UTR-derived	-	2498609	2498427	183	+	+	-/-/-			+	+	+					-1		1300.69	1184.36	1144.28
sLCB2502-	5' UTR-derived	-	2501112	2500971	142	+	-	-/-/-			+	-	-							116.381	86.7086	42.0417
sLCB2515+	intragenic	+	2514221	2514277	57	-	-	+			-	+	-							31.3609	54.5485	29.0781
sLCB2533-	3' UTR-derived	-	2532804	2532589	216	-	+	-/-/-			+	+	+							161.905	149.928	187.215
sLCB2543+	5' UTR-derived	+	2542026	2542083	58	+	-	-/+/+			-	-	+							14.8603	8.85208	37.8497
sLCB2543-	antisense	-	2542212	2542107	106	-	-	-			+	+	-							24.2782	18.0145	9.19431
sLCB2545+	intergenic	+	2544843	2544923	81	+	+	+/+/+			+	+	+						-1	86.436	130.297	1756.49	+
sLCB2547-	intragenic	-	2546714	2546549	166	-	-	-			+	+	+	-1						267.285	224.692	83.8955
sLCB2571-	intergenic	-	2570801	2570724	78	+	+	-/-/-	RF01734	Fluoride riboswitch	+	+	+							16.6789	26.2289	263.603
sLCB2572+	antisense	+	2571115	2571209	95	+	+	-/+/-			+	+	+					-1		17517	16381.7	13964.1
sLCB2574+	3' UTR-derived/5' UTR-derived	+	2573209	2573276	68	+	+	+/+/-			-	-	+							1.35539	1.93574	23.903
sLCB2601+	antisense	+	2600014	2600192	179	+	-	-/+/-			+	+	-							25.1345	20.4235	5.36159
sLCB2636-	intergenic	-	2635362	2635251	112	+	+	-/-/-	RF01709	Lacto-rpoB RNA	+	+	+							64214.2	74379	15442.7
sLCB2667-	5' UTR-derived	-	2666012	2665871	142	+	+	-/-/-			+	+	+							117.107	104.332	57.1033
sLCB2671-	antisense	-	2670909	2670685	225	+	-	+/-/-			+	+	-					-1		21.0066	21.9961	10.8875
sLCB2675-	3' UTR-derived/antisense	-	2674799	2674682	118	+	+	-/-/+			-	-	+							4.51735	4.8259	21.322
sLCB2689-	5' UTR-derived	-	2688227	2688152	76	+	+	+/-/-			+	+	-				-3			962.897	387.331	309.226
sLCB2691-	antisense	-	2690434	2690194	241	+	+	-/-/+			+	+	+				-144		-148	118.01	162	210.837
sLCB2695-	5' UTR-derived	-	2694392	2694323	70	+	+	-/-/-			+	+	+				-1			1651.17	1611.69	2251.45
sLCB2706+	antisense	+	2705829	2705885	57	+	-	+			+	+	+							44.9801	44.1972	18.788
sLCB2710+	3' UTR-derived/antisense	+	2709489	2709584	96	+	+	+/+/-			-	-	+							2.25185	4.65892	113.897	-
sLCB2715-	5' UTR-derived	-	2714847	2714794	54	+	-	+/-/-			-	+	-							9.24445	24.8411	6.26662
sLCB2747-	intergenic	-	2746183	2745976	208	+	+	-/-/-			+	+	+						-2	520.66	724.318	1277.55
sLCB2749-	5' UTR-derived	-	2748560	2748501	60	-	+	-/-/-			+	+	+							462.009	722.832	142.124
sLCB2764+	3' UTR-derived/antisense	+	2763194	2763403	210	-	+	+/+/-			-	-	+							59.4093	45.9779	121.6
sLCB2773+	antisense	+	2772058	2772195	138	+	+	+/+/-			+	+	+					-1		221.381	252.093	2191.63	+
sLCB2775-	antisense	-	2774661	2774556	106	-	-	-			+	+	+				-1	-1		36.2862	31.8308	15.6483
sLCB2779+	intergenic	+	2778208	2778343	136	+	+	-/+/-			+	+	+					-1	-3	288.173	271.475	1111.07
sLCB2779-	3' UTR-derived	-	2778434	2778378	57	+	+	-/-/-			-	+	+							8.17349	15.9231	72.731
sLCB2784+	intergenic	+	2783989	2784076	88	+	+	-/+/-			+	+	+				-1	-16		1234.73	1300.84	785.855	+
sLCB2785+	antisense	+	2784137	2784260	124	+	+	+			+	+	+							1594.78	1831.52	6045.25	+
sLCB2790+	3' UTR-derived	+	2789603	2789687	85	+	+	+/+/-			+	+	+							31.6067	22.2726	17.4304
sLCB2808+	intergenic	+	2807494	2807637	144	+	+	+/+/+			+	+	+				-1	-1		39.062	41.1468	120.908
sLCB2809.7+	intergenic	+	2808687	2808842	156	+	+	+/+/-			+	+	+				-46	-46		17.8497	21.7964	21.2602
sLCB2809.10+	intergenic	+	2808944	2809066	123	+	-	+/+/-			+	+	+							1821.76	1772.93	9935.89
sLCB2810+	antisense	+	2809149	2809274	126	+	-	+/+/-			+	+	+							5077.39	4148.79	6960.26
sLCB2826+	antisense	+	2825802	2825874	73	+	+	-/+/-			-	-	+							4.26304	3.92349	35.4241
sLCB2837-	3' UTR-derived	-	2836897	2836776	122	+	+	-/-/-			-	-	+							9.30546	7.33954	15.8282
sLCB2850-	3' UTR-derived/antisense	-	2849821	2849755	67	+	-	-/-/+			+	+	+					-1	-2	53.8405	61.5947	176.726
sLCB2852.4+	intergenic	+	2851385	2851509	125	+	-	-/+/-			+	+	+				-1	-1		6863.29	6760.84	2003.76
sLCB2852.6+	antisense	+	2851570	2851693	124	+	-	-/+/-			+	+	+						-1	1696.31	2224.2	3165.38
sLCB2854-	3' UTR-derived	-	2853587	2853440	148	+	+	-/-/-			+	+	+						-1	23.9478	15.1184	32.4954
sLCB2862+	antisense	+	2861601	2861906	306	+	+	-/+/-			-	-	+							7.7174	11.2993	29.9748
sLCB2877+	antisense	+	2876667	2876752	86	+	+	-/+/-			+	+	+				-30		-1	35.408	17.775	35.0174
sLCB2897.6-	intergenic	-	2896572	2896472	101	+	+	-/-/+			+	+	+					-1		31.3149	27.0025	97.7742
sLCB2897.8-	3' UTR-derived	-	2896717	2896586	132	+	+	-/-/+			+	-	+				-1			65.3513	64.4733	66.7618
sLCB2911-	3' UTR-derived/5' UTR-derived	-	2910578	2910333	246	-	+	-/-/-			+	+	+				-2	-1		20.7516	28.6383	16.2884
sLCB2917+	5' UTR-derived	+	2916124	2916263	140	+	-	-/+/+			-	+	-							78.1954	83.5709	30.7522
sLCB2938+	intergenic	+	2937601	2937668	68	+	+	+/+/-			+	+	+							1281.38	1213.4	5764.11	+
sLCB2938-	intergenic	-	2937844	2937626	219	+	-	-/-/+	RF02848	Enterococcus sRNA B11	+	+	+					-1	-1	37.6609	34.2866	18.5376
sLCB2940-	3' UTR-derived/5' UTR-derived	-	2939008	2938918	91	+	+	-/-/-			+	+	+						-2	146.815	168.84	838.297
sLCB2941-	3' UTR-derived/5' UTR-derived	-	2940669	2940481	189	+	-	-/-/-			+	+	+	-1		-1				40.8022	46.6677	16.8002
sLCB2947-	intragenic	-	2946708	2946585	124	-	-	-			+	+	+						-1	191.304	228.415	142.602
sLCB2948+	5' UTR-derived	+	2947561	2947648	88	+	+	-/+/+			-	+	+					-1		85.8464	110.927	71.7141
sLCB2951+	intergenic	+	2950709	2950778	70	+	-	+/+/+			+	+	+				-1		-1	11822.8	6437.69	3319.33
sLCB2956-	intergenic	-	2955300	2954987	314	+	+	+/-/-			+	+	+				-1			1137.98	1058.5	604.442
sLCB2960-	3' UTR-derived	-	2959281	2959133	149	-	+	-/-/-			-	-	+							422.464	313.637	1793.19	+
sLCB2995-	antisense	-	2994555	2994458	98	-	-	-			+	+	-							30.7219	18.4811	5.45799
sLCB3031-	3' UTR-derived/antisense	-	3030478	3030292	187	+	+	-/-/+			-	-	+							18.1167	15.8076	31.1093
sLCB3035-	antisense	-	3034551	3034491	61	+	+	-			+	+	+						-1	10748.6	12650	4889.54	+
sLCB3045+	3' UTR-derived	+	3044292	3044533	242	+	+	+/+/-			+	+	+						-2	88.2413	111.527	425.507
sLCB3046+	intergenic	+	3045664	3045731	68	+	-	-/+/-			+	+	-							40.3466	30.4792	18.5154
sLCB3062+	3' UTR-derived	+	3061068	3061142	75	-	+	+/+/-			-	-	+							2.72183	3.8893	77.5204
sLCB3076-	3' UTR-derived	-	3075838	3075754	85	+	+	-/-/-			+	+	+					-2	-1	5053.66	6213.1	8468.54	+
1 In sRNA name "s" stands for sRNA, "LCB" - Lactobacillus casei BL23, the number indicates the kilobase of +1 nt (in case more than one sRNA starts in particular kilobase, then after the dot the hundres are indicated), and "+ " or "-" shows the coding strand. If sRNA is predicted to originate from more than one genomic loci, than it is named after the first possition in the genome and has letter …
2 The detailed information relating sRNA promoters is provided in Table S4.
3 The detailed information relating sRNA terminators is provided in Table S5.
4 The coding strands of gene at the 5' end of sRNA, sRNA itself and gene at the 3' end of sRNA is indicated. The detail genomic context is provided in Table S7.
5 sRNAs were held present in the library if they had > 3x increase in the read coverage within 2 nt at their 5’ and 3’ ends in at least one of the three replicates and the average CPM ≥ 15.
6 Differences between the coordinates of sRNAs detected in particular libraries and the widest ones are indiceted. Widest boundaries of each sRNA were chosen as the supposed real ones and are specified in columns D and E.

## Sheet: Table S3
Table S3 List of predicted sRNAs originating from more than one loci and their main features.
									Presence in libraries5			Deviation at 5' end6			Deviation at 3' end6			Expression, normalized CPM
Name1	Group	Strand	Start	End	Length (nt)	Promoter2	Terminator3	Genomic context4	C	U	N	C	U	N	C	U	N	C	U	N
sLCB148a+	antisense	+	147296	147367	72	+	+	-/+/-	+	+	+				-1	-1		5356.9	5214.68	3783.84
sLCB148b+	antisense	-	399113	399042	72	+	+	+/-/+	+	+	+				-1	-1		6183.12	6148.4	3959.35
sLCB148c+	antisense	+	2354980	2355051	72	+	+	-/+/-	+	+	+				-1	-1		5373.41	5228.2	3799.69
sLCB261a+	5' UTR-derived	+	260533	260642	110	-	-	+/+/+	-	+	-							8520.83	6968.23	3895.51
sLCB261b+	5' UTR-derived	+	888052	888161	110	-	-	+/+/+	-	+	-							8464.06	6932.79	3860.45
sLCB261c+	5' UTR-derived	+	909730	909839	110	-	-	+/+/+	-	+	-							8454.96	6926.06	3843.33
sLCB261d+	5' UTR-derived	-	1989597	1989488	110	-	-	-/-/-	-	+	-							8866.14	7622.62	4460.58
sLCB261e+	5' UTR-derived	-	2642741	2642632	110	-	-	-/-/-	-	+	-							8816.66	7586.59	4426.1
sLCB413a-	antisense	-	412733	412656	78	+	-	+/-/+	+	+	+			-1	-1	-1		162.885	118.337	87.8375
sLCB413b-	antisense	-	639773	639696	78	-	-	-/-/+	+	-	+				-1			298.705	278.477	169.054
sLCB413c-	antisense	-	896065	895988	78	-	-	-/-/+	+	+	+				-1	-1		191.332	136.111	112.757
sLCB1387a-	5' UTR-derived	-	1386528	1386425	104	-	-	+/-/-	+	+	+						-1	152.9	131.83	316.946
sLCB1387b-	5' UTR-derived	+	2053665	2053768	104	-	-	+/+/+	+	+	+				-1		-1	167.633	146.177	330.531
sLCB1387c-	3' UTR-derived/5' UTR-derived	-	2069214	2069111	104	-	-	-/-/-	+	+	+						-1	178.185	165.817	350.414
sLCB1387d-	5' UTR-derived	+	2555076	2555179	104	-	-	-/+/+	+	+	+						-1	154.381	133.666	321.071
sLCB1387e-	5' UTR-derived	-	2576793	2576690	104	-	-	-/-/-	+	+	+						-1	157.02	134.699	334.23
1 In sRNA name "s" stands for sRNA, "LCB" - Lactobacillus casei BL23, the number indicates the kilobase of +1 nt of the first sRNA in the pool of sRNAs of identical sequence, this sRNA is marked with letter "a", "b/c/d/e" highlights the rest of identical sRNAs and "+ " or "-" shows the coding strand.
2 The detailed information relating sRNA promoters is provided in Table S4.
3 The detailed information relating sRNA terminators is provided in Table S5.
4 The coding strands of gene at the 5' end of sRNA, sRNA it selft and gene at the 3' end of sRNA is indicated. The detail genomic context is provided in Table S7.
5 sRNAs were held present in the library if they had > 3x increase in the read coverage within 2 nt at their 5’ and 3’ ends in at least one of the three replicates and the average CPM ≥ 15.
6 Differences between the coordinates of sRNAs detected in particular libraries and the widest ones are indiceted. Widest boundaries of each sRNA were chosen as the supposed real ones and are specified in columns D and E.

## Sheet: Table S4
Table S4 Promoters of predicted sRNAs.
Name	Group	Strand	Start	End	Promoter	Distance between -10 box and sRNA1	-10 box start	-10 box end	-10 box (5' → 3')	-35 box start	-35 box end	-35 box (5' → 3')
sLCB46-	intergenic	-	45734	45275	+	6	45749	45741	GCTTATAAT	45770	45765	TTGACC
sLCB47-	3' UTR-derived	-	46644	46485	+	7	46660	46652	GGTTATACT	46684	46679	TCGAAG
sLCB48-	3' UTR-derived	-	47783	47710	+	6	47798	47790	AAGTAAGCT	47818	47813	TTGATG
sLCB72+	intergenic	+	71177	71410	+	6	71162	71170	CTATAGACT	71142	71147	TTGACC
sLCB72-	intergenic	-	71471	71376	+	6	71486	71478	GTGTATAAT	71507	71502	TTGACG
sLCB77-	intergenic	-	76470	76145	+	7	76486	76478	TTCTAATAT	76506	76501	TTGACA
sLCB80-	intergenic	-	79174	78844	+	7	79190	79182	CTCTAATAT	79210	79205	TTGACA
sLCB100-	5' UTR-derived	-	99829	99589	+	11	99849	99841	TTTTATTAT	99869	99864	TTTATT
sLCB100+	intergenic	+	99854	99987	+	8	99837	99845	GCCTATAAT	99811	99816	TTGCAA
sLCB135+	antisense	+	134543	134615	+	7	134527	134535	TGCTATACT	134506	134511	TTGTCA
sLCB148a+	antisense	+	147296	147367	+	6	147281	147289	AGGTAAGAT	147262	147267	ATGCAT
sLCB164-	3' UTR-derived/antisense	-	163970	163877	+	16	163995	163987	TCTTACAAC	164017	164012	TTGCTG
sLCB221+	intragenic	+	220359	220573	+	7	220343	220351	GATTAAAAT	220321	220326	TTGAAA
sLCB229+	3' UTR-derived	+	228999	229123	+	4	228986	228994	AACCATTAT	228966	228971	TTGACG
sLCB250-	intergenic	-	249472	249188	+	7	249488	249480	TCGTAAAAT	249507	249502	TTGACA
sLCB266.5+	3' UTR-derived	+	265486	265672	+	6	265471	265479	TGATATAAT	265454	265459	TTTTAA
sLCB266.9+	intergenic	+	265883	266096	+	7	265867	265875	TATTAAGAT	265847	265852	TTGACT
sLCB277+	intragenic	+	276613	276716	+	6	276598	276606	CGCTATCAT	276577	276582	TTGGCA
sLCB293+	5' UTR-derived	+	292297	292426	+	6	292282	292290	GCATACACT	292261	292266	TTGACT
sLCB316-	intergenic	-	315803	315669	+	6	315818	315810	TGCTATACT	315839	315834	TAGAAA
sLCB317-	intergenic	-	316107	315976	+	6	316122	316114	TGCTATACT	316143	316138	TAGAAA
sLCB325+	3' UTR-derived	+	324957	325090	+	7	324941	324949	TGCTATCAT	324924	324929	TTGTCG
sLCB326+	5' UTR-derived	+	325375	325552	+	6	325360	325368	GGTTAAGCT	325339	325344	TTGACA
sLCB353+	3' UTR-derived	+	352422	352698	+	7	352406	352414	TGATACACT	352386	352391	ATGAAT
sLCB383-	3' UTR-derived/antisense	-	382677	382613	+	6	382692	382684	TCGTAAAAT	382710	382705	TAGCTC
sLCB387+	5' UTR-derived	+	386349	386782	+	6	386334	386342	TGCTACAAT	386315	386320	TTGTGT
sLCB391+	intergenic	+	390526	390587	+	6	390511	390519	ACTGATAAT	390486	390491	TTTCGT
sLCB148b+	antisense	-	399113	399042	+	6	399128	399120	AGGTAAGAT	399147	399142	ATGCAT
sLCB411+	3' UTR-derived	+	410188	410376	+	6	410173	410181	CTTTATATT	410153	410158	TTGCTT
sLCB413a-	antisense	-	412733	412656	+	13	412755	412747	TAGTAGCAT	412780	412775	TAGACG
sLCB421+	3' UTR-derived/5' UTR-derived	+	420222	420368	+	11	420202	420210	GGTTAGTAT	420182	420187	ATCATT
sLCB445.5+	intergenic	+	444402	444534	+	19	444374	444382	TTGTAAAAG	444352	444357	TTGACA
sLCB445.7+	intergenic	+	444695	444828	+	6	444680	444688	TGCTATACT	444659	444664	TAGCCA
sLCB457-	5' UTR-derived	-	456091	455806	+	7	456107	456099	CCATATACT	456127	456122	TTGACT
sLCB462+	3' UTR-derived	+	461549	461624	+	6	461534	461542	GCATATACT	461515	461520	TTAAAG
sLCB468-	intergenic	-	467834	467726	+	6	467849	467841	TGTTACTAT	467871	467866	TTGGCA
sLCB481.2-	intergenic	-	480164	480002	+	6	480179	480171	TGATAGCAT	480200	480195	TTGATT
sLCB481.7-	antisense	-	480612	480485	+	4	480625	480617	GTTTAATAT	480647	480642	TTGTTA
sLCB488-	3' UTR-derived	-	487426	487336	+	6	487441	487433	CGGTATGAT	487465	487460	ATGAGT
sLCB493-	antisense	-	492221	492148	+	6	492236	492228	CTTTATGAT	492256	492251	TTGCAA
sLCB527+	3' UTR-derived	+	526544	526624	+	7	526528	526536	TGCTATCAT	526506	526511	TTAAAC
sLCB561+	antisense	+	560453	560529	+	7	560437	560445	TGGTAAAAT	560412	560417	TTGCCA
sLCB568-	antisense	-	567710	567652	+	6	567725	567717	TGATATAAT	567748	567743	TTGTTT
sLCB573.6-	antisense	-	572551	572435	+	6	572566	572558	TGGTATGAT	572590	572585	TCGCAC
sLCB574.1+	3' UTR-derived	+	573065	573191	+	6	573050	573058	CCTTATTAT	573025	573030	ATGCAA
sLCB577.1-	intergenic	-	576011	575911	+	6	576026	576018	TGCTATTAT	576050	576045	TTTAGT
sLCB577.2-	intergenic	-	576126	576048	+	6	576141	576133	AGCTAAAAT	576161	576156	TTGCTT
sLCB577.3-	antisense	-	576248	576163	+	6	576263	576255	AAATATAAT	576283	576278	TTGCAT
sLCB581-	antisense	-	580178	579749	+	6	580193	580185	TGGTAGGCT	580213	580208	TTGTGG
sLCB603-	antisense	-	602640	602528	+	6	602655	602647	TGTTATAAT	602675	602670	TAGTCA
sLCB615-	5' UTR-derived	-	614362	614273	+	6	614377	614369	CTTTAAACT	614398	614393	TTGACA
sLCB616-	antisense	-	615633	615407	+	9	615651	615643	AGGTATATT	615674	615669	TAACCG
sLCB638-	antisense	-	637318	637252	+	6	637333	637325	TGATAAAAT	637353	637348	ATGACA
sLCB644.5+	intergenic	+	643489	643560	+	7	643473	643481	CTGTAAAAT	643454	643459	TTGAAG
sLCB644.7+	intergenic	+	643681	643871	+	6	643666	643674	TGCGATACT	643646	643651	TTGCAT
sLCB648+	antisense	+	647805	647942	+	6	647790	647798	TGATAGGTT	647769	647774	TTGAAT
sLCB649-	intergenic	-	648171	647891	+	11	648191	648183	TTTTAGCCT	648206	648201	TTGACA
sLCB652-	intergenic	-	651587	651321	+	7	651603	651595	TGCTAAACT	651622	651617	TTGACA
sLCB657+	intergenic	+	656325	656573	+	6	656310	656318	GAATATGAT	656290	656295	TTGAAA
sLCB671-	intergenic	-	670419	670135	+	6	670434	670426	CAGTAAACT	670454	670449	TTGACA
sLCB691-	3' UTR-derived	-	690595	690422	+	6	690610	690602	TGGTAATTT	690630	690625	TTGACG
sLCB711+	intergenic	+	710029	710162	+	7	710013	710021	AGCTAATAT	709993	709998	TTTAGT
sLCB724+	5' UTR-derived	+	723792	723899	+	6	723777	723785	TGGTACAAC	723757	723762	TTTACA
sLCB761-	intergenic	-	760766	760622	+	20	760795	760787	ATTCACAAT	760819	760814	TTTTCT
sLCB764-	antisense	-	763836	763742	+	17	763862	763854	GGTCAACAT	763885	763880	GTGACA
sLCB766+	intergenic	+	765025	765235	+	7	765009	765017	GTATACGCT	764989	764994	TTGACA
sLCB773+	intergenic	+	772472	772562	+	7	772456	772464	TTGTAAAAT	772436	772441	GTAACA
sLCB813-	5' UTR-derived	-	812104	811913	+	5	812118	812110	TGGTAAAAT	812139	812134	TCGTCA
sLCB829-	intergenic	-	828882	828729	+	6	828897	828889	TGTTAGAAT	828915	828910	TTCTCA
sLCB843+	intergenic	+	842247	842431	+	8	842230	842238	AGCTATAAT	842210	842215	TTGACC
sLCB868+	antisense	+	867888	867955	+	11	867868	867876	TTTTATAGT	867843	867848	GTAAAA
sLCB884-	5' UTR-derived	-	883047	882964	+	7	883063	883055	CCGTATAAT	883085	883080	TTCATG
sLCB906-	antisense	-	905157	905028	+	10	905176	905168	TCCGAAAAT	905200	905195	TTGATC
sLCB922+	5' UTR-derived	+	921406	921626	+	6	921391	921399	TGCTATGAT	921371	921376	TTGAAC
sLCB928-	3' UTR-derived/antisense	-	927149	927074	+	14	927172	927164	TTTCAGAAT	927194	927189	CTGCCC
sLCB930+	antisense	+	929979	930066	+	5	929965	929973	TGATATAAT	929940	929945	TTGCCA
sLCB932-	3' UTR-derived/5' UTR-derived	-	931232	931145	+	6	931247	931239	ATGTATACT	931267	931262	TTGACA
sLCB963.1+	intragenic	+	962058	962182	+	7	962042	962050	CGGTATTAT	962019	962024	ATAACT
sLCB963.7+	intergenic	+	962677	962923	+	6	962662	962670	TTGTAAAAT	962643	962648	TTGCAA
sLCB970.5+	antisense	+	969443	969494	+	6	969428	969436	AGGTAAGAT	969409	969414	ATGCAT
sLCB975+	antisense	+	974638	974719	+	6	974623	974631	CCTTATAAT	974604	974609	TTGCCT
sLCB976+	5' UTR-derived	+	975582	975769	+	7	975566	975574	TGATAGAAT	975549	975554	GTGACG
sLCB979+	antisense	+	978783	979099	+	7	978767	978775	CGGTATTAT	978750	978755	TTTTTT
sLCB987+	3' UTR-derived	+	986399	986518	+	6	986384	986392	TGTTAATAT	986364	986369	TTGTAA
sLCB988+	5' UTR-derived	+	987813	987929	+	6	987798	987806	GTGTATAAT	987778	987783	TTTATT
sLCB1028+	intragenic/5' UTR-derived	+	1027149	1027279	+	17	1027123	1027131	TGGCAAGAG	1027102	1027107	TTGCCA
sLCB1045+	antisense	+	1044674	1044750	+	7	1044658	1044666	TGGTAAAAT	1044638	1044643	ATGCAA
sLCB1161-	intergenic	-	1160523	1160163	+	18	1160550	1160542	TGGTATCAT	1160571	1160566	TTGACA
sLCB1192-	3' UTR-derived	-	1191343	1191253	+	5	1191357	1191349	CGGTAGCAT	1191373	1191368	CTGCCA
sLCB1226-	intergenic	-	1225591	1225493	+	5	1225605	1225597	TGCTAAAAT	1225626	1225621	TTGCGT
sLCB1258-	antisense	-	1257789	1257735	+	6	1257804	1257796	TGATAAACT	1257824	1257819	TGGTCA
sLCB1264+	intergenic	+	1263693	1263855	+	6	1263678	1263686	GTGTAAATT	1263656	1263661	TTGACG
sLCB1264.9-	antisense	-	1263880	1263637	+	7	1263896	1263888	TGGTATAAT	1263920	1263915	TCGCAC
sLCB1265.4+	3' UTR-derived	+	1264395	1264522	+	6	1264380	1264388	TCATATTAT	1264355	1264360	ATGCAA
sLCB1266.7-	intergenic	-	1265699	1265637	+	5	1265713	1265705	TGTTACAAT	1265737	1265732	TTTATG
sLCB1266.9-	antisense	-	1265810	1265736	+	6	1265825	1265817	AAATATAAT	1265845	1265840	TTGCAT
sLCB1277-	antisense	-	1276410	1276330	+	2	1276421	1276413	CCATAAAAT	1276441	1276436	TTGACT
sLCB1296-	intergenic	-	1295931	1295833	+	0	1295940	1295932	GGTTATTAT	1295957	1295952	TTCAAA
sLCB1299+	intergenic	+	1298410	1298504	+	6	1298395	1298403	TGATACATT	1298375	1298380	TTGACA
sLCB1299-	intergenic	-	1298700	1298412	+	17	1298726	1298718	AAATAAAAT	1298746	1298741	TTCTCT
sLCB1305+	5' UTR-derived	+	1304220	1304569	+	6	1304205	1304213	TGATACCAT	1304182	1304187	TTCAGA
sLCB1312+	3' UTR-derived/5' UTR-derived	+	1311774	1311948	+	0	1311765	1311773	GATTATAAT	1311739	1311744	TTGATG
sLCB1334+	intergenic	+	1333186	1333471	+	7	1333170	1333178	TGATAAGCT	1333151	1333156	TTGACA
sLCB1336+	intergenic	+	1335089	1335355	+	6	1335074	1335082	GTCTAAAAT	1335053	1335058	TTGACA
sLCB1349-	intergenic	-	1348341	1348108	+	6	1348356	1348348	TGCTACTAT	1348377	1348372	TTGCAA
sLCB1367+	3' UTR-derived/antisense	+	1366192	1366268	+	6	1366177	1366185	CATTAATAT	1366156	1366161	TTGTGA
sLCB1376-	3' UTR-derived/5' UTR-derived	-	1375514	1375347	+	6	1375529	1375521	TGCTACAGT	1375549	1375544	TTAAAT
sLCB1378-	3' UTR-derived	-	1377448	1377191	+	7	1377464	1377456	TTCTACAAT	1377484	1377479	TTGATG
sLCB1390-	3' UTR-derived	-	1389442	1389271	+	5	1389456	1389448	ATCTATAAT	1389481	1389476	TTTATA
sLCB1398+	3' UTR-derived	+	1397018	1397168	+	6	1397003	1397011	TGGCACAAT	1396982	1396987	TTGGCT
sLCB1401+	3' UTR-derived	+	1400344	1400559	+	3	1400332	1400340	CGCTATAAA	1400314	1400319	TTGATG
sLCB1404-	antisense	-	1403384	1403214	+	7	1403400	1403392	TGTTATCAT	1403423	1403418	ATGAAT
sLCB1405+	intergenic	+	1404259	1404480	+	6	1404244	1404252	GGTTATAAT	1404224	1404229	TTGACC
sLCB1415+	intergenic	+	1414499	1414761	+	8	1414482	1414490	CGGTGTAAT	1414464	1414469	TTGACA
sLCB1455-	3' UTR-derived/antisense	-	1454945	1454686	+	6	1454960	1454952	GTTTAATAT	1454982	1454977	TTGATC
sLCB1468+	5' UTR-derived	+	1467134	1467208	+	6	1467119	1467127	CGTTAAAAT	1467099	1467104	TTGTCT
sLCB1483+	3' UTR-derived/antisense	+	1482531	1482636	+	6	1482516	1482524	TGCTAAAGT	1482497	1482502	TTGGCT
sLCB1485+	5' UTR-derived	+	1484412	1484577	+	6	1484397	1484405	TGGTACACT	1484373	1484378	TCTATA
sLCB1528+	5' UTR-derived	+	1527885	1528084	+	6	1527870	1527878	TGCTAAAGT	1527850	1527855	TTGAAC
sLCB1552-	3' UTR-derived	-	1551794	1551671	+	9	1551812	1551804	TGGTACGAT	1551830	1551825	TTGGTT
sLCB1553.9+	5' UTR-derived	+	1552862	1552956	+	7	1552846	1552854	GCATATAGT	1552826	1552831	TTGTTG
sLCB1586-	3' UTR-derived	-	1585198	1584937	+	18	1585225	1585217	TTGTACATT	1585242	1585237	GTGTCA
sLCB1595-	intergenic	-	1594908	1594611	+	7	1594924	1594916	GGCTATTAT	1594943	1594938	TTGACA
sLCB1622-	3' UTR-derived	-	1621254	1621096	+	6	1621269	1621261	CGGTAATCT	1621289	1621284	TTGACA
sLCB1627-	intergenic	-	1626264	1626177	+	7	1626280	1626272	TGGTAGAAT	1626300	1626295	TTTACT
sLCB1631+	intergenic	+	1630132	1630204	+	6	1630117	1630125	TGGTATACT	1630100	1630105	TTTTCG
sLCB1663+	intragenic/5' UTR-derived	+	1662319	1662419	+	7	1662303	1662311	CGCTAAATT	1662284	1662289	TTGATA
sLCB1674-	3' UTR-derived	-	1673762	1673700	+	7	1673778	1673770	GGCTATACT	1673798	1673793	TTGCAT
sLCB1678-	5' UTR-derived	-	1677015	1676815	+	6	1677030	1677022	TGCTATACT	1677049	1677044	TTGACA
sLCB1679-	3' UTR-derived	-	1678023	1677826	+	6	1678038	1678030	ACGTAGACT	1678058	1678053	TTACCA
sLCB1691-	intergenic	-	1690472	1690290	+	6	1690487	1690479	CCGTATGCT	1690507	1690502	TTGACA
sLCB1702-	3' UTR-derived	-	1701604	1701451	+	6	1701619	1701611	CGTTATAAT	1701638	1701633	TAGCAT
sLCB1706-	5' UTR-derived	-	1705851	1705801	+	6	1705866	1705858	TGGCATACT	1705886	1705881	TTGAAT
sLCB1710+	antisense	+	1709946	1710051	+	6	1709931	1709939	TTCTAAAAT	1709907	1709912	TTCACG
sLCB1735-	intergenic	-	1734351	1734303	+	6	1734366	1734358	TGGTATTGT	1734386	1734381	TTGCAA
sLCB1743+	antisense	+	1742023	1742097	+	3	1742011	1742019	AAGCAGATT	1741989	1741994	TTGACG
sLCB1806-	intergenic	-	1805754	1805542	+	7	1805770	1805762	GAGTAGTAT	1805790	1805785	TTGACA
sLCB1819-	intergenic	-	1818506	1818431	+	6	1818521	1818513	TGCTAAACT	1818541	1818536	TTGGCA
sLCB1835-	intergenic	-	1834137	1833891	+	6	1834152	1834144	TGCTAAGCT	1834171	1834166	TTGACG
sLCB1856-	5' UTR-derived	-	1855113	1855005	+	7	1855129	1855121	CTGTATAGT	1855149	1855144	TTGACG
sLCB1860-	3' UTR-derived	-	1859315	1859095	+	6	1859330	1859322	TGTTTCAAT	1859350	1859345	TTGCAC
sLCB1872-	5' UTR-derived	-	1871408	1871186	+	6	1871423	1871415	TGCTAAAAT	1871442	1871437	TTATTG
sLCB1875-	5' UTR-derived	-	1874793	1874657	+	7	1874809	1874801	TAGTAATAT	1874829	1874824	TTGACG
sLCB1915-	5' UTR-derived	-	1914489	1914332	+	20	1914518	1914510	CTTTACAAA	1914538	1914533	TTCAAG
sLCB1919+	antisense	+	1918634	1918735	+	7	1918618	1918626	GAGTAGCAT	1918597	1918602	TTGCCT
sLCB1934+	antisense	+	1933586	1933731	+	4	1933573	1933581	TTTTAATAT	1933551	1933556	TTGATT
sLCB1958-	5' UTR-derived	-	1957004	1956884	+	6	1957019	1957011	TGATATACT	1957040	1957035	TTGCGA
sLCB1983-	5' UTR-derived	-	1982612	1982559	+	6	1982627	1982619	TGCTATGCT	1982649	1982644	TTTCCT
sLCB1994-	5' UTR-derived	-	1993415	1993201	+	7	1993431	1993423	CGGTAATTT	1993451	1993446	TTGTTA
sLCB1999-	intergenic	-	1998846	1998602	+	7	1998862	1998854	TGTTAACGT	1998882	1998877	TTGCTG
sLCB2012-	3' UTR-derived/5' UTR-derived	-	2011307	2011249	+	7	2011323	2011315	TGCTACACT	2011344	2011339	TTGACC
sLCB2033-	3' UTR-derived/antisense	-	2032530	2032363	+	6	2032545	2032537	AGTTATACT	2032562	2032557	TTGCCG
sLCB2043-	5' UTR-derived	-	2042544	2042349	+	6	2042559	2042551	AAGTATGCT	2042579	2042574	TTGACG
sLCB2048-	intergenic	-	2047831	2047640	+	6	2047846	2047838	TGCTAAGCT	2047866	2047861	TTGACG
sLCB2050-	3' UTR-derived	-	2049047	2048801	+	6	2049062	2049054	CAGTACATT	2049082	2049077	TTGCCA
sLCB2060-	antisense	-	2059777	2059663	+	6	2059792	2059784	TGATATTAT	2059815	2059810	TTCATG
sLCB2064+	antisense	+	2063816	2063887	+	6	2063801	2063809	TGATAAAGT	2063776	2063781	GTGCTA
sLCB2083+	3' UTR-derived/antisense	+	2082202	2082285	+	3	2082190	2082198	CTTCTTAAT	2082170	2082175	TTGATA
sLCB2084-	intergenic	-	2083961	2083837	+	6	2083976	2083968	ATGCATGAT	2083997	2083992	TTGACT
sLCB2095-	3' UTR-derived	-	2094284	2094091	+	7	2094300	2094292	CGTTACCAT	2094325	2094320	TTGCGC
sLCB2097+	5' UTR-derived	+	2096955	2097032	+	7	2096939	2096947	TGATATAAT	2096915	2096920	TTGCCG
sLCB2105-	3' UTR-derived	-	2104504	2104327	+	5	2104518	2104510	TATTATTAT	2104539	2104534	TTGATT
sLCB2126-	intergenic	-	2125992	2125779	+	7	2126008	2126000	TGTTAAGAT	2126028	2126023	TAGAAC
sLCB2142-	intergenic	-	2141190	2141091	+	6	2141205	2141197	TCGTAAAGT	2141225	2141220	TTGTCA
sLCB2150-	intergenic	-	2149669	2149576	+	7	2149685	2149677	TGCTATACT	2149705	2149700	TTGCAT
sLCB2157+	antisense	+	2156652	2156891	+	6	2156637	2156645	TGATATTAT	2156614	2156619	TTCATG
sLCB2213-	3' UTR-derived	-	2212784	2212497	+	6	2212799	2212791	GAGTATGAT	2212817	2212812	TTACAA
sLCB2253-	antisense	-	2252934	2252663	+	6	2252949	2252941	TGCTACACT	2252969	2252964	TTGGCG
sLCB2279-	intragenic	-	2278043	2277804	+	6	2278058	2278050	TTGTATTAT	2278081	2278076	TTTCCA
sLCB2288-	intergenic	-	2287654	2287444	+	6	2287669	2287661	CAGTAACCT	2287689	2287684	TTGACA
sLCB2292-	intergenic	-	2291943	2291842	+	8	2291960	2291952	TTGTAGAAT	2291980	2291975	TTCTGG
sLCB2294+	intergenic	+	2293061	2293271	+	6	2293046	2293054	AGGTAAATT	2293026	2293031	TTGACT
sLCB2317-	3' UTR-derived	-	2316796	2316494	+	7	2316812	2316804	TGGCAAAAT	2316831	2316826	TTGACA
sLCB2321-	3' UTR-derived	-	2320403	2320301	+	6	2320418	2320410	CGATAAGAT	2320438	2320433	TTGACG
sLCB2349.3-	3' UTR-derived/antisense	-	2348211	2348091	+	6	2348226	2348218	CGTTATTAT	2348245	2348240	TTGCGG
sLCB148c+	antisense	+	2354980	2355051	+	6	2354965	2354973	AGGTAAGAT	2354946	2354951	ATGCAT
sLCB2356-	5' UTR-derived	-	2355690	2355578	+	4	2355703	2355695	TGGTATCCT	2355727	2355722	TTGGTA
sLCB2390+	intergenic	+	2389856	2389931	+	8	2389839	2389847	CGCTAAAAT	2389821	2389826	TTAGCT
sLCB2414-	5' UTR-derived	-	2413762	2413652	+	7	2413778	2413770	TGGTATTCT	2413798	2413793	TTGACA
sLCB2445+	3' UTR-derived/antisense	+	2444668	2444799	+	18	2444641	2444649	TTGTACAAG	2444617	2444622	TTAACT
sLCB2499-	5' UTR-derived	-	2498609	2498427	+	7	2498625	2498617	GCATACAAT	2498645	2498640	TTGACT
sLCB2502-	5' UTR-derived	-	2501112	2500971	+	6	2501127	2501119	TATTATAAT	2501147	2501142	TCGCGT
sLCB2543+	5' UTR-derived	+	2542026	2542083	+	1	2542016	2542024	TTATATAGT	2541991	2541996	TTGCAA
sLCB2545+	intergenic	+	2544843	2544923	+	6	2544828	2544836	GGTAATACT	2544807	2544812	TTCCAA
sLCB2571-	intergenic	-	2570801	2570724	+	6	2570816	2570808	TGCTATACT	2570837	2570832	TTGATG
sLCB2572+	antisense	+	2571115	2571209	+	6	2571100	2571108	AGGTATAAT	2571079	2571084	TTGACC
sLCB2574+	3' UTR-derived/5' UTR-derived	+	2573209	2573276	+	2	2573198	2573206	TGACAAAAT	2573178	2573183	TTCAAC
sLCB2601+	antisense	+	2600014	2600192	+	10	2599995	2600003	CATGAGAAT	2599975	2599980	TTAACA
sLCB2636-	intergenic	-	2635362	2635251	+	6	2635377	2635369	GCGTATTAT	2635397	2635392	TTGACA
sLCB2667-	5' UTR-derived	-	2666012	2665871	+	6	2666027	2666019	GTGTACATT	2666052	2666047	TTCATG
sLCB2671-	antisense	-	2670909	2670685	+	6	2670924	2670916	CGTTATACC	2670944	2670939	TTGACG
sLCB2675-	3' UTR-derived/antisense	-	2674799	2674682	+	6	2674814	2674806	TGAGAAAAT	2674831	2674826	TTGCAA
sLCB2689-	5' UTR-derived	-	2688227	2688152	+	6	2688242	2688234	TCGTATAAT	2688266	2688261	TTAACG
sLCB2691-	antisense	-	2690434	2690194	+	6	2690449	2690441	TGCTATACT	2690474	2690469	TGGAAC
sLCB2695-	5' UTR-derived	-	2694392	2694323	+	7	2694408	2694400	AGTTAATAT	2694428	2694423	TTGACG
sLCB2706+	antisense	+	2705829	2705885	+	6	2705814	2705822	GACTATGAT	2705795	2705800	TTGCCA
sLCB2710+	3' UTR-derived/antisense	+	2709489	2709584	+	6	2709474	2709482	TTTTATAAT	2709455	2709460	TTACCG
sLCB2715-	5' UTR-derived	-	2714847	2714794	+	6	2714862	2714854	GCGGATAAT	2714887	2714882	TTTTCA
sLCB2747-	intergenic	-	2746183	2745976	+	6	2746198	2746190	AGCTAACCT	2746218	2746213	TTGACA
sLCB2773+	antisense	+	2772058	2772195	+	7	2772042	2772050	CGGTAGTAT	2772025	2772030	TTTTCG
sLCB2779+	intergenic	+	2778208	2778343	+	7	2778192	2778200	CGGTAGTAT	2778169	2778174	TTCACA
sLCB2779-	3' UTR-derived	-	2778434	2778378	+	6	2778449	2778441	TTGTATGAT	2778477	2778472	TTTCCA
sLCB2784+	intergenic	+	2783989	2784076	+	6	2783974	2783982	TGCTATAAT	2783953	2783958	TTGCAA
sLCB2785+	antisense	+	2784137	2784260	+	6	2784122	2784130	TGCTATAAT	2784101	2784106	TTGCGA
sLCB2790+	3' UTR-derived	+	2789603	2789687	+	6	2789588	2789596	TGGTATTAT	2789563	2789568	TTCTTG
sLCB2808+	intergenic	+	2807494	2807637	+	7	2807478	2807486	CTGTAGTAT	2807455	2807460	GTCACA
sLCB2809.7+	intergenic	+	2808687	2808842	+	14	2808664	2808672	ACCTAGCCT	2808644	2808649	TTGCGT
sLCB2809.10+	intergenic	+	2808944	2809066	+	6	2808929	2808937	TGCTAAAAT	2808908	2808913	TTGTCT
sLCB2810+	antisense	+	2809149	2809274	+	6	2809134	2809142	TGCTAAAAT	2809113	2809118	TTGTCT
sLCB2826+	antisense	+	2825802	2825874	+	6	2825787	2825795	GTTCAAAAT	2825767	2825772	TTGCGT
sLCB2837-	3' UTR-derived	-	2836897	2836776	+	8	2836914	2836906	AACTAAAAT	2836933	2836928	TTACAA
sLCB2850-	3' UTR-derived/antisense	-	2849821	2849755	+	5	2849835	2849827	AGATATAAT	2849856	2849851	TTGATG
sLCB2852.4+	intergenic	+	2851385	2851509	+	6	2851370	2851378	TGCTATATT	2851349	2851354	TTGCGA
sLCB2852.6+	antisense	+	2851570	2851693	+	6	2851555	2851563	TGCTATAAT	2851534	2851539	TTGCGA
sLCB2854-	3' UTR-derived	-	2853587	2853440	+	6	2853602	2853594	GGCTAAATT	2853622	2853617	TTGACT
sLCB2862+	antisense	+	2861601	2861906	+	6	2861586	2861594	TGTTAAGCT	2861565	2861570	TTCCGA
sLCB2877+	antisense	+	2876667	2876752	+	6	2876652	2876660	TGTTAAACT	2876635	2876640	CTGCAT
sLCB2897.6-	intergenic	-	2896572	2896472	+	6	2896587	2896579	CGATATTCT	2896610	2896605	TTATCG
sLCB2897.8-	3' UTR-derived	-	2896717	2896586	+	17	2896743	2896735	GTGTATCAT	2896760	2896755	TTGAAG
sLCB2917+	5' UTR-derived	+	2916124	2916263	+	6	2916109	2916117	GCGTATAAT	2916090	2916095	TTGATC
sLCB2938+	intergenic	+	2937601	2937668	+	6	2937586	2937594	TGATATAAT	2937567	2937572	TTGTCA
sLCB2938-	intergenic	-	2937844	2937626	+	7	2937860	2937852	TGCTATAAT	2937885	2937880	TTATCT
sLCB2940-	3' UTR-derived/5' UTR-derived	-	2939008	2938918	+	6	2939023	2939015	TGAAAAAAT	2939043	2939038	TTGACG
sLCB2941-	3' UTR-derived/5' UTR-derived	-	2940669	2940481	+	11	2940689	2940681	CGCCAAGAT	2940706	2940701	CTGAAA
sLCB2948+	5' UTR-derived	+	2947561	2947648	+	7	2947545	2947553	TGGTATACT	2947525	2947530	TTTCTC
sLCB2951+	intergenic	+	2950709	2950778	+	8	2950692	2950700	TGCTAGAAT	2950673	2950678	TTGCTT
sLCB2956-	intergenic	-	2955300	2954987	+	7	2955316	2955308	GGTTAGTGT	2955337	2955332	TTGACA
sLCB3031-	3' UTR-derived/antisense	-	3030478	3030292	+	7	3030494	3030486	AAATAAAAT	3030514	3030509	TTGCAG
sLCB3035-	antisense	-	3034551	3034491	+	7	3034567	3034559	AGGCAAGCT	3034587	3034582	TTGACA
sLCB3045+	3' UTR-derived	+	3044292	3044533	+	6	3044277	3044285	TGATATAAT	3044254	3044259	TAGTAT
sLCB3046+	intergenic	+	3045664	3045731	+	19	3045636	3045644	CGCTCTTAT	3045618	3045623	TTGACG
sLCB3076-	3' UTR-derived	-	3075838	3075754	+	6	3075853	3075845	AAGTATGAT	3075873	3075868	TTGACA
1 Promoters were identified then the distance between -10 box and sRNA was ≤ 20 bp.

## Sheet: Table S5
Table S5 Terminators of predicted sRNAs.
Name	Group	Strand	Start	End	Terminator	Terminator start	Terminator end	Terminator sequence (5' → 3')
sLCB38-	antisense	-	37565	37485	+	37518	37482	AGCCGCTCGATCAGCGAATCGAGCGGCTTTTGCTTGC
sLCB44-	antisense	-	43917	43809	+	43846	43806	GCTTGGAAAATTCTCCAGGAATTTTCCAAGCCTTTTCTGTT
sLCB46-	intergenic	-	45734	45275	+	45318	45272	AGAACAGTGTATCCTTTTTCCTTTGGATATACTGTTCTTTACTTTAT
sLCB48-	3' UTR-derived	-	47783	47710	+	47763	47697	TGAACGAAAAAACGCGACTTATCAAGGCAACTTTTGATAGCCGTGTTTTTTTGTTTGATTTATTATT
sLCB72-	intergenic	-	71471	71376	+	71406	71373	AAAGCTAATCCTTGCGGTTAGCTTTTTTGATTAT
sLCB77-	intergenic	-	76470	76145	+	76186	76140	AAATCCGTCCTTAACTTTTCAAAGTTATGGGCGGATTTTTTTGTGAG
sLCB80-	intergenic	-	79174	78844	+	78887	78841	AAATCCGTCCTTAACTTTACAAAGTTATGGGCGGATTTTTTTGTGAG
sLCB100-	5' UTR-derived	-	99829	99589	+	99636	99587	GGGATCTTTTTGTTTGACGCGTGGCCAAACAAGAGGATCCCTTTTCGTTT
sLCB118-	3' UTR-derived/antisense	-	117183	117063	+	117104	117061	AACCACCGATCCGCTTCAAATTCGGACTGGTGGTTTTTGTGTGC
sLCB164-	3' UTR-derived/antisense	-	163970	163877	+	163908	163870	AAAAAATCACGGCAAACGCCGTGATCTTTTTTTGTCTTC
sLCB250-	intergenic	-	249472	249188	+	249222	249186	GCCCTTAACAGTCTCGACTGTTAAGGGCTTTTCTTTT
sLCB316-	intergenic	-	315803	315669	+	315713	315663	CTAAAAGCCGCGAGATTCCCCTGAAGGATGCGCGGCTTTTAGTTTGCCTAT
sLCB317-	intergenic	-	316107	315976	+	316020	315970	CTAAAAGCCGCGAAATCCCAGCTGAAGGACTGCGGCTTTTAGTTTGCCTAT
sLCB383-	3' UTR-derived/antisense	-	382677	382613	+	382661	382611	ATGGTTCTGGACCTCCTTGAATTCAAGGAATTTCAGAACCATTTTTGGTAT
sLCB148b+	antisense	-	399113	399042	+	399056	399028	GGACTCAGGCTAGGAGTCTATTTTTATTT
sLCB457-	5' UTR-derived	-	456091	455806	+	455853	455802	AAGGTCTTCGTCCCTGTATTAAACATACAGGGGCGAAGATCTTTTTTTGATT
sLCB468-	intergenic	-	467834	467726	+	467758	467724	GCGACTTCCTTTGCTAAGGAAGTCGTTTTTATGTC
sLCB481.2-	intergenic	-	480164	480002	+	480047	479998	TAAGCCGTCACGGAGCTGTACAAGCTTTCCGTGGCGGCTTATTTATGTCT
sLCB481.7-	antisense	-	480612	480485	+	480530	480482	AGCCGTCACGATAAGCCTACCCAGCTAGCTCGTGACGGCTTTTTGGTAT
sLCB488-	3' UTR-derived	-	487426	487336	+	487368	487332	AAGCGTTGTCCATGCACGGGCAACGCTTTTCCTTTTT
sLCB518-	3' UTR-derived	-	517567	517471	+	517521	517466	AAAGTGGCTGACCACATTAGCTTGTTGCTAATGTGGTCAACCACTTTTTAATTTAG
sLCB568-	antisense	-	567710	567652	+	567686	567650	GCCGTTAAGTGTGCTAGCGCTTAGCGGTTTTTGTTTT
sLCB573.2-	antisense	-	572199	572093	+	572122	572090	AGCGCGTCCCTCATCAGGCGCGCTTTTTATTTA
sLCB573.5-	intergenic	-	572422	572227	+	572254	572223	AGCGCGTCAACACCCGGCGCGCTTTTTTGATG
sLCB573.6-	antisense	-	572551	572435	+	572465	572431	AGTCGTCCTGTTAATCCAGGGCGACTTTTGCTATA
sLCB577.1-	intergenic	-	576011	575911	+	575940	575906	GGCCCTTGGACTGGTCTCTGAGGGCTTTTTTGTTG
sLCB577.2-	intergenic	-	576126	576048	+	576077	576044	AGCTCTCGGCCCCCAACCGAGGGCTTTTTTAGTA
sLCB577.3-	antisense	-	576248	576163	+	576193	576159	GGCTCTCGGATTCGGCCCCGAGAGCTTTTTTGTTG
sLCB581-	antisense	-	580178	579749	+	579801	579741	GTTTTCTTTACGGCATGATTCCGGTATGTCATCGGGGTCATGCCGTTTAGTGTTTCTTGGC
sLCB603-	antisense	-	602640	602528	+	602569	602523	AAATAACCGTCAGCTAGCCAAAGCGAAGACGGTTATTTTTTTTGCTG
sLCB615-	5' UTR-derived	-	614362	614273	+	614316	614271	GCTTTCTCGGGGAGGAAAGCGATTCTTGGGTGCGGCCTTTTCTTAT
sLCB616-	antisense	-	615633	615407	+	615445	615403	AGAACCCGATGAGACTTAACTCTCGTCGGGTTCTTTTGCGTAT
sLCB626-	antisense	-	625601	625527	+	625542	625519	GGGGGCCCTATTTTCTTTTAATAC
sLCB638-	antisense	-	637318	637252	+	637268	637246	GACCTTTATGGGTTTTTCTGTCC
sLCB649-	intergenic	-	648171	647891	+	647938	647887	AAATCCGTCCTTGTCTATTGTCACAATAGACTTGGGCGGATTTTTTTGTAGA
sLCB652-	intergenic	-	651587	651321	+	651358	651318	AAGTCGCCCTTAGAAAAATCTAAGGGCGACTTTTTTTTGTG
sLCB671-	intergenic	-	670419	670135	+	670184	670131	AAGCCGTCCTTGGCGCAGACAATTTGTCTGCGCTGAGGGCGGCTTTTTTGACGT
sLCB691-	3' UTR-derived	-	690595	690422	+	690456	690418	GGTCAGTCCCAAAGTGTTATTGGACTGGCTTTTTTGTTG
sLCB761-	intergenic	-	760766	760622	+	760652	760621	CCCGCGTACCCCCAATACGCGGGTTTTTTTTG
sLCB813-	5' UTR-derived	-	812104	811913	+	811952	811912	TACGTTCACCTTATTTAACTTGGTGAACGTGGTTTTAGGTG
sLCB932-	3' UTR-derived/5' UTR-derived	-	931232	931145	+	931175	931143	AGGCGTGACCTTCGGGTTACGCCTTTTTCAGTG
sLCB1051-	antisense	-	1050284	1050220	+	1050254	1050218	GGTCGTTGATGTGGCTGCATCAGCGGCCTTTTTTTCA
sLCB1192-	3' UTR-derived	-	1191343	1191253	+	1191287	1191248	AGCCGAATAGCACGATGACTGCTATTCGGCTTTTTTGGGC
sLCB1258-	antisense	-	1257789	1257735	+	1257762	1257732	TCCCGTAGTTGGCGCTACGGGATTTTTTTGT
sLCB1264.7-	antisense	-	1263609	1263499	+	1263528	1263496	GGCGCGTCCTTCATCAGACGCGCTTTTTGTTTA
sLCB1264.9-	antisense	-	1263880	1263637	+	1263665	1263634	AGCGCGTCAACACCCGGCGCGCTTTTTTTGAT
sLCB1266.7-	intergenic	-	1265699	1265637	+	1265667	1265632	GGCCTTCGTTTTCCCAGAGCGAGGGCTTTTTTGTTG
sLCB1266.9-	antisense	-	1265810	1265736	+	1265765	1265731	GGCTCTCGGACTCGTCCCCGAGAGCTTTTTTATGT
sLCB1277-	antisense	-	1276410	1276330	+	1276348	1276327	TGGTGAAACGCTGTTTTTTGTC
sLCB1292-	3' UTR-derived	-	1291769	1291695	+	1291733	1291689	AAAGCCGTTAGACGTCATAACAGTCGAAACGGCTTTTTTGATTCA
sLCB1299-	intergenic	-	1298700	1298412	+	1298448	1298409	GAGGTCATCGGGGTACCCTCCCGATGGCCTCTTTTCAATA
sLCB1349-	intergenic	-	1348341	1348108	+	1348133	1348106	GGCCGGCCCAGTGCCGGCTTTTTTTGTG
sLCB1390-	3' UTR-derived	-	1389442	1389271	+	1389322	1389268	AGGCAGGCATCATATCAGACAACAAATGCTGGTATCATGCCTGTCTTTTGATATA
sLCB1455-	3' UTR-derived/antisense	-	1454945	1454686	+	1454733	1454683	AAGCGCTGTACCGCCAGTTTTCTTCTGGTAGGTGCAGCGCTTTTTCTGTGA
sLCB1552-	3' UTR-derived	-	1551794	1551671	+	1551700	1551668	AGGAAGTCGGCAAATTGGCTTCCTTTTTTCGCG
sLCB1586-	3' UTR-derived	-	1585198	1584937	+	1584981	1584932	AAAAAGAATGATTGGCCGTCTTTAGGAAAATCATTCTTTTTTTCTTGTCT
sLCB1595-	intergenic	-	1594908	1594611	+	1594657	1594605	AAAATCGCCCTCGGAAACGTTTTTTCGTTTTCGAGGGCGATTTTTTTTAGGCG
sLCB1642-	antisense	-	1641637	1641222	+	1641249	1641217	ACAGCCCGGGGAAACCCGGGCTGTTTTTTTAAG
sLCB1674-	3' UTR-derived	-	1673762	1673700	+	1673734	1673698	AGTCGCATTTCAACTCAGAAGTGCGACTTTTTACCGC
sLCB1678-	5' UTR-derived	-	1677015	1676815	+	1676850	1676813	GTCCCTACGCCATTAATTGGCGTAGGGACTTTTTCGTG
sLCB1679-	3' UTR-derived	-	1678023	1677826	+	1677858	1677822	AAGGAAGCCAACGGGAATTGGCTTCCTTTTTTGGACA
sLCB1691-	intergenic	-	1690472	1690290	+	1690320	1690285	GCACCCTTCGAGCAATCGAGGGGTGTATTTTTTTAG
sLCB1718-	3' UTR-derived/antisense	-	1717251	1716977	+	1717008	1716973	AAAAGCAGGCCGTTGTGACCTGCTTTTTTTATGCCT
sLCB1735-	intergenic	-	1734351	1734303	+	1734329	1734299	GAGTGAGCAGCGATGCTCACTCTTTTTATTG
sLCB1806-	intergenic	-	1805754	1805542	+	1805578	1805537	AAAGGCTGCTGAACTGAACAATCAGCGGCTTTTTTTTGTGCC
sLCB1819-	intergenic	-	1818506	1818431	+	1818460	1818428	AAACAACAGGCGGACCTGTTGTTTTTTTAGCGG
sLCB1835-	intergenic	-	1834137	1833891	+	1833917	1833889	GTCCCTTTTTCGAGAGGGACTTTTTTTAT
sLCB1856-	5' UTR-derived	-	1855113	1855005	+	1855038	1855001	AACAGCGGGGTCTTTGTGGCCACGCTGTTTTTGTTTTT
sLCB1860-	3' UTR-derived	-	1859315	1859095	+	1859137	1859084	CTGATCGTCCCTGATGTCTCTTAAGAGATGTCAGGGATTTTTTGGTTTCTTCGA
sLCB1915-	5' UTR-derived	-	1914489	1914332	+	1914369	1914330	CTTCTTTGTGAACGGGGACTCACTAGGAGGCTTTTTTTAT
sLCB1933-	3' UTR-derived/antisense	-	1932945	1932803	+	1932836	1932800	AAAGCCTGCTAACATATTAGCAAGCTTTTTTACATGT
sLCB1958-	5' UTR-derived	-	1957004	1956884	+	1956927	1956881	GAGACTTATGGATCTACTGCTGGTAGTCCATAGGTCTCTTTTTGACT
sLCB1968-	3' UTR-derived	-	1967504	1967446	+	1967476	1967442	AAACGCATGGCGGAGGCCATGCGTTTTTTTTATTT
sLCB1971-	3' UTR-derived	-	1970419	1970297	+	1970323	1970297	CTGGGAATGTTGACTCAGTTTTTTTGC
sLCB1994-	5' UTR-derived	-	1993415	1993201	+	1993237	1993200	GGCCTTTCGTCCCAACGAGATGGAAGGCTTTTTGTGTG
sLCB1999-	intergenic	-	1998846	1998602	+	1998638	1998598	AAGCTGATGGGTTGATTCTCGCCCGTTGGCTTTTTTTGTTG
sLCB2012-	3' UTR-derived/5' UTR-derived	-	2011307	2011249	+	2011282	2011246	AAGCCGTTAACACCCCCGTTAACGGCTTTTTTGCTAT
sLCB2033-	3' UTR-derived/antisense	-	2032530	2032363	+	2032411	2032354	ACATTAAAAGGCCTTCGACAACTTGCTACCTGTCGAAGGCCTTTCGTGTTTTAGTCAT
sLCB2043-	5' UTR-derived	-	2042544	2042349	+	2042396	2042343	AAAACTGGCGGTGTATATAGAACTCTAGATGCATCGCCAGTTTTATTTTGTTTT
sLCB2048-	intergenic	-	2047831	2047640	+	2047666	2047636	AAGGCGGCTGCGAAGCCGTCTTTTTGTGTGG
sLCB2059-	antisense	-	2058535	2058271	+	2058304	2058268	GGCCAACATGGAGACGTCCATGTTGGCTTTTTCGGCT
sLCB2060-	antisense	-	2059777	2059663	+	2059687	2059660	GGACACTGAGTAGGTGTCTTTTTGCGTT
sLCB2084-	intergenic	-	2083961	2083837	+	2083882	2083833	AATAGCCATCCCAAGGCGGTTAAACTTTAGGGATGGCTATTTTTGTTACT
sLCB2095-	3' UTR-derived	-	2094284	2094091	+	2094133	2094090	GCGAACAATTTCCCTAATATCGGGAAGTTGTTCGCTTTTACCTG
sLCB2126-	intergenic	-	2125992	2125779	+	2125811	2125777	GTCCCTGATCGTTGAAGATCAGGGGCTTTTTTTAT
sLCB2142-	intergenic	-	2141190	2141091	+	2141128	2141087	AAAGCAGCCGCCGGTAAAACGGGCAGCTGCTTTTTTTGTGGA
sLCB2150-	intergenic	-	2149669	2149576	+	2149611	2149574	AAGTACTGCCAGTGCGCCTGGGAGTACTTTTTGCTATG
sLCB2236-	intergenic	-	2235667	2235532	+	2235561	2235529	AATCCGCGGCCTAAGCTGCGGATTTTTTGCATC
sLCB2253-	antisense	-	2252934	2252663	+	2252691	2252660	AGTCCGGCTGTTTAAGTCGGGCTTTTTTTGTG
sLCB2279-	intragenic	-	2278043	2277804	+	2277818	2277782	GCGTCTGGGGATAACACCCCGAATGTGCTTTTAGCCA
sLCB2288-	intergenic	-	2287654	2287444	+	2287478	2287441	ACCCCACAGTCGGCTTGTGACTGTGGGGTTTTTGTTTG
sLCB2292-	intergenic	-	2291943	2291842	+	2291887	2291838	CGACTTCGGTACTCCTTATAGCATAAGGAATATCGAAGTCGTTTTAAGTG
sLCB2317-	3' UTR-derived	-	2316796	2316494	+	2316523	2316491	GTGACCTTCTGATGAGAAGGTCATTTTTTCATG
sLCB2321-	3' UTR-derived	-	2320403	2320301	+	2320351	2320299	CCAGAAAGACACGACTTGTACACCACAAGTCCGGTCTTTCTGGCTTTTTTTGT
sLCB2356-	5' UTR-derived	-	2355690	2355578	+	2355594	2355571	CCGATCACTGTTGGCTTTCTTGGT
sLCB2414-	5' UTR-derived	-	2413762	2413652	+	2413682	2413650	CTCTATGTCTTGGTAGACATGGAGTTTTTTTAT
sLCB2451-	5' UTR-derived	-	2450784	2450479	+	2450529	2450474	GCAGGTGTTTGTTCAGGACCGACGATGGTCCGTGAACAAACACCTGTTTTTTGATA
sLCB2499-	5' UTR-derived	-	2498609	2498427	+	2498471	2498425	GGTACCGCCTTAACGGGTGTCTCGATCAAGGCGGTGCTTTTTTTGAT
sLCB2533-	3' UTR-derived	-	2532804	2532589	+	2532623	2532586	AGCCACCATTTCTTCAAGAAGTGGTGGCTTTTTGTAGA
sLCB2571-	intergenic	-	2570801	2570724	+	2570761	2570720	GACACCTACCTTGAGCAAATCGGGGTAGGTGTCTTTTTTTGA
sLCB2636-	intergenic	-	2635362	2635251	+	2635298	2635251	CAAAAACAGCAGGCTGGTTGAAGGTCGATCTGTTTTTGGTTTTTTTTT
sLCB2667-	5' UTR-derived	-	2666012	2665871	+	2665909	2665871	GGGACTGTCGGGCTCAGCCAAGACGGTCTTTTTTGGCGC
sLCB2675-	3' UTR-derived/antisense	-	2674799	2674682	+	2674736	2674680	ACCAGAGGAATCAGTTAGTCAGTCGATTGATTAACAGGTTTCTCTGGTTTTTGAGGC
sLCB2689-	5' UTR-derived	-	2688227	2688152	+	2688181	2688151	TGCGCCATGAACCGTTGGCGCATTTGTTTTT
sLCB2691-	antisense	-	2690434	2690194	+	2690221	2690192	GGCAGCCGCAATCCGGCTGCCTTTTGACAT
sLCB2695-	5' UTR-derived	-	2694392	2694323	+	2694365	2694312	ACGGTTCAAGCTCCCTGTTCGTATGAATAGGGAGCTTGTTTTTGTTTTTCCCGA
sLCB2747-	intergenic	-	2746183	2745976	+	2746011	2745974	GCGTCCTATGTTGTTATGACATAGGGCGCTTTTTTTAC
sLCB2749-	5' UTR-derived	-	2748560	2748501	+	2748530	2748496	GGACTGGTAGGTTTTATGCCAGTCCTTTTTTTATT
sLCB2779-	3' UTR-derived	-	2778434	2778378	+	2778417	2778374	AATGGCTTTCTGACACGTTCGGTCAGGAGGCCATTTTTGATTGG
sLCB2837-	3' UTR-derived	-	2836897	2836776	+	2836807	2836775	CGTGTTCCGAATCAGCGGAACACGTTTCTCGTT
sLCB2854-	3' UTR-derived	-	2853587	2853440	+	2853500	2853437	AGGGTCTGCAGACCAAGCAAGCTATTTTTGTTAGCATACTTGGTCTGTAGGCTCTTTTTGTTGA
sLCB2897.6-	intergenic	-	2896572	2896472	+	2896522	2896467	AACTGGCATCGCCTAGTCACGAGTAGCCGACTAAGCGATGCCAGTTCTTTTAATTC
sLCB2897.8-	3' UTR-derived	-	2896717	2896586	+	2896623	2896584	ATCTCAGTTGTTGTTATCGCGCAACTGGGATTTTTGCGAT
sLCB2911-	3' UTR-derived/5' UTR-derived	-	2910578	2910333	+	2910362	2910331	AGGAGATTGTGTTTGGGTCTTCTTTTGTTAAA
sLCB2940-	3' UTR-derived/5' UTR-derived	-	2939008	2938918	+	2938945	2938916	GCGGTTGCGTATACTGTCGCCTTTTTGTTT
sLCB2956-	intergenic	-	2955300	2954987	+	2955025	2954985	CCGTCCTTAACAAGATGTTTGTTATGGACGGCTTTTTTTGT
sLCB2960-	3' UTR-derived	-	2959281	2959133	+	2959169	2959125	GAGAGACCGTACCGATTTTAATGGTGCGGTCTTTTATTTTGTTAA
sLCB3031-	3' UTR-derived/antisense	-	3030478	3030292	+	3030334	3030280	GTTGTTAAAATAACCGGCAGAGCTTTCAGCCGGTTATTTTTGTGACTTTTACAAA
sLCB3035-	antisense	-	3034551	3034491	+	3034523	3034489	TCGCCTTGAGGTGCCACTCTTGGCGATTTTTTTGT
sLCB3076-	3' UTR-derived	-	3075838	3075754	+	3075813	3075753	AGTGCTTTATCCAGTCTTTCCCTGATAGGGGGGAAAGACTGGATTTTGCGCTTTTTTTGTA
sLCB3+	3' UTR-derived	+	2717	2817	+	2778	2819	AGATTCTAGAGAGTGATGAATTCTCTAGAATCTTTTTTGTTA
sLCB38+	3' UTR-derived	+	37449	37524	+	37491	37527	AGCCGCTCGATTCGCTGATCGAGCGGCTTTTAGTGTC
sLCB135+	antisense	+	134543	134615	+	134591	134623	AAGGTCGAAGCGGCTCGCCATTTTTTTGTCTTC
sLCB148a+	antisense	+	147296	147367	+	147353	147381	GGACTCAGGCTAGGAGTCTATTTTTATTT
sLCB229+	3' UTR-derived	+	228999	229123	+	229082	229126	AATGATCTTAGAGAGGAGCTTATCTTTAAGATCATTTTTTCTATT
sLCB266.5+	3' UTR-derived	+	265486	265672	+	265627	265680	GAAAAAGGACGTTTTTGCCTTTAAGGGTAAGAACGTCCTTTTTTATTTGCGATT
sLCB266.9+	intergenic	+	265883	266096	+	266064	266098	AGCACCCATTCGTCTGAATGGGTGCTTTTTTCTGT
sLCB277+	intragenic	+	276613	276716	+	276679	276718	GTGCTGGCGACTGAGATGGAAACGCCGGCACTTTATCTAC
sLCB317+	intergenic	+	316266	316432	+	316398	316435	GGACCCCACCAAATTTTGGTGATGGGTCCTTTTTTGAA
sLCB325+	3' UTR-derived	+	324957	325090	+	325050	325095	AGCAACCACCTTTCACGCTAAAAGGAAGGTGGTTGCTTTTTTTATT
sLCB353+	3' UTR-derived	+	352422	352698	+	352659	352701	ATAACCTTGTCCCGAGCTTTGGAAACAAGGTTATTTTTGTGGA
sLCB363+	intergenic	+	362623	362723	+	362691	362727	GGACGACTTTTCATAGTGGAAGTCGTCTTTTTTGATA
sLCB379+	3' UTR-derived	+	378429	378687	+	378653	378689	CCCCAAAGTTGGAACACAACTTTGGGGCTTTTTCTGT
sLCB391+	intergenic	+	390526	390587	+	390543	390593	AGTGCCTGCCATTCGTGGAACTTGAATGAACGACAGGCGCTCTTTGTTGCA
sLCB411+	3' UTR-derived	+	410188	410376	+	410337	410380	AAAGTTCGGTTATAGTTGCGACTATACCGGGCTTTTTTAATGCT
sLCB421+	3' UTR-derived/5' UTR-derived	+	420222	420368	+	420359	420393	CGTACTTTTTTTGTAGGAAGGGGCGATTTTCATGA
sLCB445.7+	intergenic	+	444695	444828	+	444787	444830	AAGTCGCGACATTCCGGTGAAGGTTAACGCGGCTTTTAGTTTGC
sLCB462+	3' UTR-derived	+	461549	461624	+	461590	461628	AAACCGCCTATTGGTTCAAAGAGGCGGTTTTTTTGCTGG
sLCB527+	3' UTR-derived	+	526544	526624	+	526583	526627	ATGCCGATGAGTCGAGAAAAACTGATTTATCGGTATTTTTGTGTG
sLCB561+	antisense	+	560453	560529	+	560485	560532	GGCGTCTACCCGTTCACTTTGGTCGGTGGGGTAGGCGCTTTTTGCGCT
sLCB574.4+	5' UTR-derived	+	573395	573523	+	573490	573528	GTAGTATTCCAGTTCACGCTGGGGTACTATTTTTTTGAG
sLCB588+	intragenic	+	587257	587522	+	587493	587526	AGCCACTGGTGACAAACCAGTGGCTTTCTTTATC
sLCB616+	5' UTR-derived	+	615845	615939	+	615910	615943	GTGTAAGAGGTATCTGGGTTTACGTTTTTTGTAT
sLCB644.5+	intergenic	+	643489	643560	+	643535	643564	GCCTCCCTTGCTCAGGGAGGCTTATTTTTG
sLCB644.7+	intergenic	+	643681	643871	+	643844	643873	CCCCATCCTATATGGATGGGGTTTGCGTTT
sLCB657+	intergenic	+	656325	656573	+	656540	656576	AAGTCGCTTCTTTTCGGAGAAGCGGCTTTTTGATTTG
sLCB724+	5' UTR-derived	+	723792	723899	+	723859	723892	TCGCAGTGCTGATCGCAGCGCGTGATTTGTGGTT
sLCB740+	3' UTR-derived	+	739267	739454	+	739421	739460	AAGAGCCTCCATCGTTTTTGATGGGGCTCTTTTTGTTTCA
sLCB773+	intergenic	+	772472	772562	+	772546	772598	AGCCGCTAGCCTGATGTCGTCATTCAAACAACAGGTTAGCGGCTTTCTTGATT
sLCB843+	intergenic	+	842247	842431	+	842401	842435	AAGCGCCCTTGGCAGCAATGGTGCTTTTTATTTTG
sLCB868+	antisense	+	867888	867955	+	867939	867960	ACCCGGTATGGGTTTATTTTTT
sLCB886+	3' UTR-derived	+	885811	885908	+	885866	885923	TTTAGACGAAGAACCGGCTCACAAATGAGTCGGTTCTTTTTTTCTGAACTTTTGTCAC
sLCB899+	3' UTR-derived	+	898766	898980	+	898936	898982	AACACGTCTCTGGTCAGAAACATGATCATCGACGTGTTTTTTGGTAT
sLCB922+	5' UTR-derived	+	921406	921626	+	921588	921634	CGGCTGAGCCGTCCTAATGTAGATAGGGCGGCTTTTTGTTTGAAATT
sLCB930+	antisense	+	929979	930066	+	930026	930070	GCGTCTACCCATGCTTCCAAGCGGTGGGGTAGGCGCTTTTATTTG
sLCB946+	3' UTR-derived/5' UTR-derived	+	945699	945814	+	945781	945818	AAGCTTGTTACCAACTACGGTAACGGCTTTTTTGGTTG
sLCB963.1+	intragenic	+	962058	962182	+	962152	962187	TGGTGGCTGGTTAGATCCGGTCACCAATTTTGGTGC
sLCB963.7+	intergenic	+	962677	962923	+	962889	962927	TAGCCTTCCTAATTGATGTTAGGAGGGCTATTTTTGTGT
sLCB970.7+	antisense	+	969611	969665	+	969638	969668	ACGCTTGCTGATGGCAGGGTGTTTTTTTGTG
sLCB979+	antisense	+	978783	979099	+	979071	979103	AAATCCGTCTTTTAAGGCGGATTTTTTACCTTT
sLCB987+	3' UTR-derived	+	986399	986518	+	986492	986521	GTGCGCTCCGAAGCAATGCGTTTTTTTCTT
sLCB988+	5' UTR-derived	+	987813	987929	+	987894	987927	GCACACCCTTAGTTGGGTCGGTGCGTTATTTGTG
sLCB1028+	intragenic/5' UTR-derived	+	1027149	1027279	+	1027245	1027285	ACCTTAATTCGGACTGTGCGGGGAATGGGGTATTTTATTGA
sLCB1044+	3' UTR-derived	+	1043259	1043320	+	1043295	1043323	AAGCCCGCTACGGCGGGCTTTTTGCTTGC
sLCB1045+	antisense	+	1044674	1044750	+	1044705	1044756	TGGCGTCTACCCAGACCGGCCAAGGTTTGAAGGGTAGACGCTATTTTAATAG
sLCB1061+	3' UTR-derived/5' UTR-derived	+	1060882	1060998	+	1060965	1061002	AAGCTTGTTACCAACTACGGTAACGGCTTTTTTGGTTG
sLCB1131+	3' UTR-derived	+	1130544	1130676	+	1130632	1130680	AGTCCGCTATGGTCAGCTGGAAAGGCTAACTTGGCGGGCTTTTTTGGGG
sLCB1185+	3' UTR-derived/antisense	+	1184572	1184816	+	1184774	1184823	AAAGGCGCCTTGACAGGATTCAATTTTGTCGAGGCGTCTTTTTATTCTGT
sLCB1299+	intergenic	+	1298410	1298504	+	1298472	1298507	AGAAGCTAACCCTCGTGGCTAGCTTCTTTTAGTATC
sLCB1312+	3' UTR-derived/5' UTR-derived	+	1311774	1311948	+	1311923	1311949	GCCCGGGTAATGCCGGGTTTTAGTGTG
sLCB1313+	3' UTR-derived	+	1312860	1312978	+	1312949	1312985	TGGAGTACGGAAAACCGTTCGTCTTTCATTTTGTTAT
sLCB1334+	intergenic	+	1333186	1333471	+	1333418	1333485	GCCAGAGCTCACTTCTAACAAAGATTGATAATTTGTTAGAAGTGAGTTTTTTTTCGGTCTTCTTGTAT
sLCB1336+	intergenic	+	1335089	1335355	+	1335315	1335358	GGCTCGCTTCTAAAACTTGTTTTTAGAGGCGAGCCTTTTTGAAT
sLCB1367+	3' UTR-derived/antisense	+	1366192	1366268	+	1366229	1366272	GATCCGCATTTTGGCTAGTTGGCCTTGTGCGGATCTTTTTTTAG
sLCB1371+	3' UTR-derived	+	1370532	1370648	+	1370641	1370665	TGCCTCTTATGGGTAATTATTATTC
sLCB1401+	3' UTR-derived	+	1400344	1400559	+	1400531	1400563	AAACCAGCCGGTGGTGGCTGGTTTTTTGTTTGG
sLCB1405+	intergenic	+	1404259	1404480	+	1404447	1404482	TCGTCCTAATTTTTTTAATTAGGGCGGTTTTTTTTA
sLCB1415+	intergenic	+	1414499	1414761	+	1414716	1414765	AAGCCGTCCTCTTACAGCAATTTGCTGTAGGAGGACGGCTTTTTGTTTAC
sLCB1418+	3' UTR-derived	+	1417049	1417262	+	1417222	1417267	AAGGTTGTGCCGCTGGCAATTGTCAGGGCATGACCTTTTTTCGTCA
sLCB1434+	3' UTR-derived/5' UTR-derived	+	1433338	1433525	+	1433497	1433529	GCTCGTCCTAATATTAGGGCGGGCTTTTTTGAT
sLCB1467+	3' UTR-derived	+	1466873	1466977	+	1466945	1466980	GCAGTCTGATCTCCTTGATCAGGCTGTTTTTGTGTC
sLCB1483+	3' UTR-derived/antisense	+	1482531	1482636	+	1482602	1482640	AATCCCCTCGGACAGAAACCCGAGGGGATTTTATTTGGC
sLCB1528+	5' UTR-derived	+	1527885	1528084	+	1528045	1528087	AAGACCTATTCCCCCTGAAGGAGGAATAGGTCTTTTTAAGTTC
sLCB1553.8+	antisense	+	1552743	1552827	+	1552781	1552830	AAGCGTGTTGATTGTCCTAGAAACCGGGACAACTCACGCTTTTTCTTGTT
sLCB1710+	antisense	+	1709946	1710051	+	1710025	1710054	AGGGTAACAGCGTTATCTCTCTTTTTCAAT
sLCB1934+	antisense	+	1933586	1933731	+	1933704	1933734	AAACGCCCTTCGAAAGGCGTTTTTTTGACTA
sLCB2067+	3' UTR-derived/5' UTR-derived	+	2066856	2066949	+	2066906	2066953	GGGAGTCGTTGACAATTTAAAAATTTGTCTGCGGCTTCTTTTCTTTTA
sLCB2083+	3' UTR-derived/antisense	+	2082202	2082285	+	2082258	2082286	AGCGCTCTTCATCGAGCGCTTTTTGTCTG
sLCB2157+	antisense	+	2156652	2156891	+	2156842	2156893	ACGGCTTCGGCATTTCCTCAATCATAAGGGAATCCGAAGCCGTTTTAAATGT
sLCB148c+	antisense	+	2354980	2355051	+	2355037	2355065	GGACTCAGGCTAGGAGTCTATTTTTATTT
sLCB2442+	intergenic	+	2441292	2441341	+	2441294	2441330	AGTAGTTGCTCTTTGCTAGCAGCATACTTTTGACTGT
sLCB2545+	intergenic	+	2544843	2544923	+	2544878	2544927	GGCCTGACAGCCAGATCGACCATCACTCAAGCTGTCAGGCTTTTTGAATA
sLCB2572+	antisense	+	2571115	2571209	+	2571179	2571212	AAAGCTAATCCTTGAGGTTAGCTTTTTTGATGAT
sLCB2574+	3' UTR-derived/5' UTR-derived	+	2573209	2573276	+	2573249	2573277	AGCGCTAGCCACCTAGCGCTTTTGCTATA
sLCB2710+	3' UTR-derived/antisense	+	2709489	2709584	+	2709540	2709587	AAACGTTGTGCTCGCATTGGCAATGCGGACACAACGTTTTTTAAATTA
sLCB2764+	3' UTR-derived/antisense	+	2763194	2763403	+	2763362	2763406	AGAGATGCCTCGGAAAGTGATAACCGAGACATCTCTTTTTCGTAC
sLCB2773+	antisense	+	2772058	2772195	+	2772158	2772205	ACAAAAACGCCCGCTGCAATGGTAGCGGGCATTTTTGTGTTTTGAGTG
sLCB2779+	intergenic	+	2778208	2778343	+	2778314	2778345	AGGGCCGCCCACCCAGCGGTCCTTTTTGCTGC
sLCB2784+	intergenic	+	2783989	2784076	+	2784027	2784080	AAGACCGTCACCAAAACTTCGTCAAAAGGTTTGGTGACGGTCTTGTTATTGTCT
sLCB2785+	antisense	+	2784137	2784260	+	2784217	2784265	AAGACCGTCAAACTCTGTCAAAAGTTTTAGTGACGGTCTTTTTGATTGT
sLCB2790+	3' UTR-derived	+	2789603	2789687	+	2789639	2789691	AAAGGCGCAAGCAACGTGTTTAATATCACGATGTTTGCGCCTTTTTACTTTCC
sLCB2808+	intergenic	+	2807494	2807637	+	2807608	2807640	AACCCGCGTATGAATGCGCGGGTTTTTGTTTGG
sLCB2809.7+	intergenic	+	2808687	2808842	+	2808805	2808845	GGACCCTCGCCGTTTTATGACAGCGAGGGTCCTTTATTAGC
sLCB2826+	antisense	+	2825802	2825874	+	2825834	2825876	AGTACGATGCCCTCACCAACGAGAACATCGTACTTTTTGAATG
sLCB2862+	antisense	+	2861601	2861906	+	2861858	2861909	AAAGCCATGAACCCCCGAGTCAAGCTCGGCACTTCATGGCTTTTTTGAAATT
sLCB2877+	antisense	+	2876667	2876752	+	2876704	2876756	AACGGCCACCTTAGTTAATCTCTCGATTGACTAAGGTGGCCGTTTTAATTTCA
sLCB2938+	intergenic	+	2937601	2937668	+	2937631	2937673	AATAGCCGTTTCCCCTGTACGGGAAACGGCTATTTTTTTCACC
sLCB2948+	5' UTR-derived	+	2947561	2947648	+	2947625	2947652	TAGTAGCCGTTGGCTACTATTTTAGATT
sLCB3045+	3' UTR-derived	+	3044292	3044533	+	3044509	3044537	GGCGGGCAGAGATGCCCGTTTTTTTGTGT
sLCB3062+	3' UTR-derived	+	3061068	3061142	+	3061108	3061145	AACGGTTAGATCTGCGAGATCTAACCGTTTTTTATACG

## Sheet: Table S6
Table S6 Detailed genomic context of predicted sRNAs.
Name	Group	Strand	Start	End	genomic context	5' flanking gene, ID	5' flanking gene, product	3' flanking gene, ID	3' flanking gene, product	Sense gene, ID	Sense gene, product	Gene at 5' or 3' end, ID	Gene at 5' or 3' end, product	Paternal gene, ID	Paternal gene, product
sLCB3+	3' UTR-derived	+	2717	2817	+/+/+							LCABL_RS00010	DNA polymerase III subunit beta
sLCB38+	3' UTR-derived	+	37449	37524	+/+/-							LCABL_RS00185	Nramp family divalent metal transporter
sLCB38-	antisense	-	37565	37485	-/-/+					LCABL_RS00185	Nramp family divalent metal transporter
sLCB44-	antisense	-	43917	43809	+/-/+					LCABL_RS00230	hypothetical protein
sLCB46-	intergenic	-	45734	45275	-/-/+	LCABL_RS00250	hypothetical protein	LCABL_RS00240	AzlD domain-containing protein
sLCB47-	3' UTR-derived	-	46644	46485	-/-/-							LCABL_RS00255	CPBP family intramembrane metalloprotease
sLCB48-	3' UTR-derived	-	47783	47710	-/-/-							LCABL_RS00260	bifunctional 4-hydroxy-2-oxoglutarate aldolase/2-dehydro-3-deoxy-phosphogluconate aldolase
sLCB72+	intergenic	+	71177	71410	+/+/-	LCABL_RS00370	Crp/Fnr family transcriptional regulator	LCABL_RS00375	tryptophan synthase subunit alpha
sLCB72-	intergenic	-	71471	71376	-/-/+	LCABL_RS00375	tryptophan synthase subunit alpha	LCABL_RS00370	Crp/Fnr family transcriptional regulator
sLCB77-	intergenic	-	76470	76145	-/-/-	LCABL_RS00400	PTS ascorbate transporter subunit IIC	LCABL_RS00395	anthranilate phosphoribosyltransferase
sLCB80-	intergenic	-	79174	78844	-/-/-	LCABL_RS00415	SMUG2 DNA glycosylase family protein	LCABL_RS00410	PTS sugar transporter subunit IIA
sLCB100-	5' UTR-derived	-	99829	99589	+/-/-							LCABL_RS00510	diaminopimelate decarboxylase
sLCB100+	intergenic	+	99854	99987	-/+/+	LCABL_RS00510	diaminopimelate decarboxylase	LCABL_RS00515	aspartate kinase
sLCB118-	3' UTR-derived/antisense	-	117183	117063	-/-/+					LCABL_RS00585	winged helix-turn-helix transcriptional regulator	LCABL_RS00590	plasma-membrane proton-efflux P-type ATPase
sLCB135+	antisense	+	134543	134615	+					LCABL_RS16930	hypothetical protein
sLCB148a+	antisense	+	147296	147367	-/+/-					LCABL_RS15320	IS30 family transposase
sLCB164-	3' UTR-derived/antisense	-	163970	163877	-/-/+					LCABL_RS00815	thiamine-binding protein	LCABL_RS00820	YhgE/Pip domain-containing protein
sLCB221+	intragenic	+	220359	220573	+									LCABL_RS01110	inositol 2-dehydrogenase
sLCB229+	3' UTR-derived	+	228999	229123	+/+/+							LCABL_RS01145	gluconate permease
sLCB250-	intergenic	-	249472	249188	-/-/-	LCABL_RS01235	hydrolase	LCABL_RS01230	branched-chain amino acid transport system II carrier protein
sLCB261a+	5' UTR-derived	+	260533	260642	+/+/+							LCABL_RS01285	23S ribosomal RNA
sLCB266.5+	3' UTR-derived	+	265486	265672	+/+/+							LCABL_RS01305	threonine/serine exporter family protein
sLCB266.9+	intergenic	+	265883	266096	+/+/+	LCABL_RS01305	threonine/serine exporter family protein	LCABL_RS01315	ABC transporter substrate-binding protein
sLCB273-	intragenic	-	272596	272543	-									LCABL_RS01345	PTS sugar transporter subunit IIC
sLCB277+	intragenic	+	276613	276716	+									LCABL_RS01365	purine-nucleoside phosphorylase
sLCB293+	5' UTR-derived	+	292297	292426	+/+/+							LCABL_RS01430	GntR family transcriptional regulator
sLCB316-	intergenic	-	315803	315669	+/-/-	LCABL_RS01540	ECF transporter S component	LCABL_RS01530	N-acetyltransferase
sLCB317-	intergenic	-	316107	315976	+/-/-	LCABL_RS01540	ECF transporter S component	LCABL_RS01530	N-acetyltransferase
sLCB317+	intergenic	+	316266	316432	-/+/+	LCABL_RS01530	N-acetyltransferase	LCABL_RS01540	ECF transporter S component
sLCB325+	3' UTR-derived	+	324957	325090	+/+/+							LCABL_RS01585	hypothetical protein
sLCB326+	5' UTR-derived	+	325375	325552	+/+/+							LCABL_RS01590	LacI family DNA-binding transcriptional regulator
sLCB353+	3' UTR-derived	+	352422	352698	+/+/+							LCABL_RS01735	zeta toxin family protein
sLCB363+	intergenic	+	362623	362723	+/+/-	LCABL_RS15355	bacterial Ig-like domain-containing protein	LCABL_RS01800	pyridoxamine 5'-phosphate oxidase family protein
sLCB379+	3' UTR-derived	+	378429	378687	+/+/+							LCABL_RS01880	SPASM domain-containing protein
sLCB383-	3' UTR-derived/antisense	-	382677	382613	-/-/+					LCABL_RS01900	winged helix-turn-helix transcriptional regulator	LCABL_RS01905	protein SipE
sLCB387+	5' UTR-derived	+	386349	386782	-/+/+							LCABL_RS01930	sigma 54-interacting transcriptional regulator
sLCB391+	intergenic	+	390526	390587	+/+/+	LCABL_RS01935	RNA polymerase factor sigma-54	LCABL_RS01940	PRD domain-containing protein
sLCB411+	3' UTR-derived	+	410188	410376	+/+/+							LCABL_RS02020	PTS sugar transporter subunit IIA
sLCB413a-	antisense	-	412733	412656	+/-/+					LCABL_RS02035	IS66 family transposase
sLCB421+	3' UTR-derived/5' UTR-derived	+	420222	420368	+/+/+							LCABL_RS02085, LCABL_RS02090	6-phospho-3-hexuloisomerase, GntR family transcriptional regulator
sLCB445.5+	intergenic	+	444402	444534	+/+/-	LCABL_RS02205	PTS sugar transporter	LCABL_RS02210	HAD family phosphatase
sLCB445.7+	intergenic	+	444695	444828	+/+/-	LCABL_RS02205	PTS sugar transporter	LCABL_RS02210	HAD family phosphatase
sLCB457-	5' UTR-derived	-	456091	455806	-/-/-							LCABL_RS02260	amino acid ABC transporter permease
sLCB462+	3' UTR-derived	+	461549	461624	+/+/+							LCABL_RS02290	flavodoxin
sLCB468-	intergenic	-	467834	467726	-/-/-	LCABL_RS02330	type II toxin-antitoxin system mRNA interferase toxin, RelE/StbE family	LCABL_RS02325	Cof-type HAD-IIB family hydrolase
sLCB481.2-	intergenic	-	480164	480002	+/-/-	LCABL_RS02385	putative holin-like toxin	LCABL_RS02380	ABC transporter ATP-binding protein
sLCB481.7-	antisense	-	480612	480485	+/-/+					LCABL_RS02385	putative holin-like toxin
sLCB488-	3' UTR-derived	-	487426	487336	-/-/-							LCABL_RS02415	oleate hydratase
sLCB493-	antisense	-	492221	492148	-/-/+					LCABL_RS16945	hypothetical protein
sLCB518-	3' UTR-derived	-	517567	517471	-/-/+							LCABL_RS02570	recombinase family protein
sLCB527+	3' UTR-derived	+	526544	526624	+/+/+							LCABL_RS02600	hypothetical protein
sLCB561+	antisense	+	560453	560529	-/+/-					LCABL_RS02710, LCABL_RS02715	site-specific integrase, hypothetical protein
sLCB562-	3' UTR-derived/5' UTR-derived	-	561864	561685	-/-/-							LCABL_RS02730, LCABL_RS02725	zinc ribbon domain-containing protein, hypothetical protein
sLCB568-	antisense	-	567710	567652	+/-/-					LCABL_RS02790	hypothetical protein
sLCB573.2-	antisense	-	572199	572093	+/-/+					LCABL_RS02825	hypothetical protein
sLCB573.5-	intergenic	-	572422	572227	+/-/+	LCABL_RS02830	autolysin regulatory protein arpU	LCABL_RS02825	hypothetical protein
sLCB573.6-	antisense	-	572551	572435	+/-/+					LCABL_RS02830	autolysin regulatory protein arpU
sLCB574.1+	3' UTR-derived	+	573065	573191	+/+/+							LCABL_RS02830	autolysin regulatory protein arpU
sLCB574.4+	5' UTR-derived	+	573395	573523	+/+/+							LCABL_RS02840	hypothetical protein
sLCB577.1-	intergenic	-	576011	575911	+/-/-	LCABL_RS02855	hypothetical protein	LCABL_RS02850	CsbD family protein
sLCB577+	intergenic	+	576101	576185	-/+/+	LCABL_RS02850	CsbD family protein	LCABL_RS02855	hypothetical protein
sLCB577.2-	intergenic	-	576126	576048	+/-/-	LCABL_RS02855	hypothetical protein	LCABL_RS02850	CsbD family protein
sLCB577.3-	antisense	-	576248	576163	+/-/-					LCABL_RS02855	hypothetical protein
sLCB581-	antisense	-	580178	579749	-					LCABL_RS02885, LCABL_RS02880	IS3 family transposase, IS3 family transposase
sLCB588+	intragenic	+	587257	587522	+									LCABL_RS02925	type IV secretory system conjugative DNA transfer family protein
sLCB603-	antisense	-	602640	602528	-/-/+					LCABL_RS03005	putative holin-like toxin
sLCB615-	5' UTR-derived	-	614362	614273	+/-/-							LCABL_RS03075	cation-transporting P-type ATPase
sLCB616-	antisense	-	615633	615407	+/-/+					LCABL_RS03080	IS6 family transposase
sLCB616+	5' UTR-derived	+	615845	615939	+/+/+							LCABL_RS03085	cation:proton antiporter
sLCB626-	antisense	-	625601	625527	+/-/+					LCABL_RS03145	recombinase family protein
sLCB638-	antisense	-	637318	637252	+/-/+					LCABL_RS03220	D-lactate dehydrogenase
sLCB644.5+	intergenic	+	643489	643560	+/+/+	LCABL_RS03255	LysM peptidoglycan-binding domain-containing protein	LCABL_RS03260	hypothetical protein
sLCB644.7+	intergenic	+	643681	643871	+/+/+	LCABL_RS03255	LysM peptidoglycan-binding domain-containing protein	LCABL_RS03260	hypothetical protein
sLCB648+	antisense	+	647805	647942	-/+/+					LCABL_RS03275	amino acid ABC transporter permease
sLCB649-	intergenic	-	648171	647891	+/-/-	LCABL_RS03280	hypothetical protein	LCABL_RS03275	amino acid ABC transporter permease
sLCB652-	intergenic	-	651587	651321	+/-/-	LCABL_RS03290	WxL domain-containing protein	LCABL_RS03285	branched-chain amino acid transport system II carrier protein
sLCB657+	intergenic	+	656325	656573	+/+/+	LCABL_RS03305	WxL domain-containing protein	LCABL_RS03315	WxL domain-containing protein
sLCB671-	intergenic	-	670419	670135	+/-/-	LCABL_RS03370	ABC transporter ATP-binding protein	LCABL_RS03365	5-methyltetrahydropteroyltriglutamate--homocysteine S-methyltransferase
sLCB691-	3' UTR-derived	-	690595	690422	-/-/-							LCABL_RS03440	SDR family oxidoreductase
sLCB704+	antisense	+	703968	704054	+					LCABL_RS03495	heavy metal-binding domain-containing protein
sLCB711+	intergenic	+	710029	710162	-/+/-	LCABL_RS03520	DNA/RNA non-specific endonuclease	LCABL_RS03525	rhomboid family intramembrane serine protease
sLCB724+	5' UTR-derived	+	723792	723899	-/+/+							LCABL_RS03580	PRD domain-containing protein
sLCB740+	3' UTR-derived	+	739267	739454	+/+/-							LCABL_RS03645	PTS glucitol transporter subunit IIA
sLCB761-	intergenic	-	760766	760622	+/-/+	LCABL_RS03770	glycoside hydrolase family 3 C-terminal domain-containing protein	LCABL_RS03760	SDR family oxidoreductase
sLCB764-	antisense	-	763836	763742	-					LCABL_RS16845	hypothetical protein
sLCB766+	intergenic	+	765025	765235	+/+/+	LCABL_RS03775	ABC transporter substrate-binding protein	LCABL_RS03780	ABC transporter substrate-binding protein
sLCB773+	intergenic	+	772472	772562	-/+/-	LCABL_RS03800	cation-translocating P-type ATPase	LCABL_RS03805	glycosyltransferase
sLCB813-	5' UTR-derived	-	812104	811913	+/-/-							LCABL_RS04020	cation-translocating P-type ATPase
sLCB829-	intergenic	-	828882	828729	+/-/+	LCABL_RS04120	tRNA guanosine(34) transglycosylase Tgt	LCABL_RS04115	tRNA preQ1(34) S-adenosylmethionine ribosyltransferase-isomerase QueA
sLCB843+	intergenic	+	842247	842431	+/+/+	LCABL_RS04165	hypothetical protein	LCABL_RS04170	alanine--tRNA ligase
sLCB868+	antisense	+	867888	867955	-/+/-					LCABL_RS04300	IS30 family transposase
sLCB884-	5' UTR-derived	-	883047	882964	-/-/-							LCABL_RS04375	VTT domain-containing protein
sLCB886+	3' UTR-derived	+	885811	885908	+/+/+							LCABL_RS04395	S1 RNA-binding domain-containing protein
sLCB899+	3' UTR-derived	+	898766	898980	+/+/+							LCABL_RS04560	APC family permease
sLCB906-	antisense	-	905157	905028	-					LCABL_RS04595	LTA synthase family protein
sLCB922+	5' UTR-derived	+	921406	921626	-/+/+							LCABL_RS04670	leucine--tRNA ligase
sLCB928-	3' UTR-derived/antisense	-	927149	927074	-/-/+					LCABL_RS04685	zinc ribbon domain-containing protein	LCABL_RS04690	NAD(P)H-hydrate dehydratase
sLCB930+	antisense	+	929979	930066	-/+/-					LCABL_RS04705, LCABL_RS04710	site-specific integrase, Abi family protein
sLCB932-	3' UTR-derived/5' UTR-derived	-	931232	931145	-/-/-							LCABL_RS04715, LCABL_RS04710	hypothetical protein, Abi family protein
sLCB946+	3' UTR-derived/5' UTR-derived	+	945699	945814	+/+/+							LCABL_RS04845, LCABL_RS04850	terminase large subunit, phage portal protein
sLCB963.1+	intragenic	+	962058	962182	+									LCABL_RS04945	N-acetylmuramoyl-L-alanine amidase
sLCB963.7+	intergenic	+	962677	962923	+/+/+	LCABL_RS04945	N-acetylmuramoyl-L-alanine amidase	LCABL_RS04950	glycosyltransferase
sLCB970.5+	antisense	+	969443	969494	-/+/-					LCABL_RS04970	IS30 family transposase
sLCB970.7+	antisense	+	969611	969665	-/+/-					LCABL_RS04975	metallophosphoesterase
sLCB975+	antisense	+	974638	974719	+					LCABL_RS04995	DsbA family protein
sLCB976+	5' UTR-derived	+	975582	975769	-/+/+							LCABL_RS05005	GTP pyrophosphokinase family protein
sLCB979+	antisense	+	978783	979099	+					LCABL_RS05020	FAD:protein FMN transferase
sLCB987+	3' UTR-derived	+	986399	986518	+/+/+							LCABL_RS05060	methyltransferase domain-containing protein
sLCB988+	5' UTR-derived	+	987813	987929	+/+/+							LCABL_RS05075	DNA translocase FtsK
sLCB1028+	intragenic/5' UTR-derived	+	1027149	1027279	+/+/+							LCABL_RS05250	HAMP domain-containing histidine kinase	LCABL_RS05245	response regulator transcription factor
sLCB1044+	3' UTR-derived	+	1043259	1043320	+/+/-							LCABL_RS05310	tRNA-Arg
sLCB1045+	antisense	+	1044674	1044750	-/+/-					LCABL_RS05315, LCABL_RS05320	site-specific integrase, hypothetical protein
sLCB1051-	antisense	-	1050284	1050220	+/-/+					LCABL_RS05375, LCABL_RS05370	siphovirus Gp157 family protein,hypothetical protein
sLCB1061+	3' UTR-derived/5' UTR-derived	+	1060882	1060998	+/+/+							LCABL_RS05450, LCABL_RS05455	terminase large subunit,phage portal protein
sLCB1131+	3' UTR-derived	+	1130544	1130676	+/+/+							LCABL_RS05780	ABC transporter substrate-binding protein
sLCB1160+	3' UTR-derived	+	1159414	1159519	+/+/-							LCABL_RS05915	alpha-galactosidase
sLCB1161-	intergenic	-	1160523	1160163	+/-/-	LCABL_RS05930	SdpI family protein	LCABL_RS05925	hypothetical protein
sLCB1185+	3' UTR-derived/antisense	+	1184572	1184816	+/+/-					LCABL_RS06045	PPK2 family polyphosphate--nucleotide phosphotransferase	LCABL_RS06040	Cof-type HAD-IIB family hydrolase
sLCB1192-	3' UTR-derived	-	1191343	1191253	-/-/-							LCABL_RS06070	SPFH/Band 7/PHB domain protein
sLCB1226-	intergenic	-	1225591	1225493	-/-/-	LCABL_RS06245	YfhO family protein	LCABL_RS06240	PRD domain-containing protein
sLCB1258-	antisense	-	1257789	1257735	+/-/+					LCABL_RS06410	hypothetical protein
sLCB1264.7-	antisense	-	1263609	1263499	+/-/+					LCABL_RS16855	hypothetical protein
sLCB1264+	intergenic	+	1263693	1263855	+/+/+	LCABL_RS16855	hypothetical protein	LCABL_RS06465	autolysin regulatory protein arpU
sLCB1264.9-	antisense	-	1263880	1263637	+/-/+					LCABL_RS06465	autolysin regulatory protein arpU
sLCB1265.4+	3' UTR-derived	+	1264395	1264522	+/+/+							LCABL_RS06465	autolysin regulatory protein arpU
sLCB1265.7+	3' UTR-derived/5' UTR-derived	+	1264657	1264818	+/+/+							LCABL_RS16590, LCABL_RS06470	tRNA-OTHER,tRNA-Ile
sLCB1266+	intergenic	+	1265679	1265770	+/+/+	LCABL_RS06470	tRNA-Ile	LCABL_RS06480	hypothetical protein
sLCB1266.7-	intergenic	-	1265699	1265637	+/-/+	LCABL_RS06480	hypothetical protein	LCABL_RS06470	tRNA-Ile
sLCB1266.9-	antisense	-	1265810	1265736	+/-/+					LCABL_RS06480	hypothetical protein
sLCB1277-	antisense	-	1276410	1276330	-					LCABL_RS06550	DUF3168 domain-containing protein
sLCB1292-	3' UTR-derived	-	1291769	1291695	-/-/-							LCABL_RS06625	DNA/RNA non-specific endonuclease
sLCB1296-	intergenic	-	1295931	1295833	+/-/-	LCABL_RS06645	Gfo/Idh/MocA family oxidoreductase	LCABL_RS06640	glycosyltransferase family 4 protein
sLCB1299+	intergenic	+	1298410	1298504	+/+/-	LCABL_RS06655	tRNA-Glu	LCABL_RS06665	tryptophan-rich sensory protein
sLCB1299-	intergenic	-	1298700	1298412	-/-/+	LCABL_RS06665	tryptophan-rich sensory protein	LCABL_RS06655	tRNA-Glu
sLCB1305+	5' UTR-derived	+	1304220	1304569	-/+/+							LCABL_RS06705	histidine phosphatase family protein
sLCB1312+	3' UTR-derived/5' UTR-derived	+	1311774	1311948	+/+/+							LCABL_RS06730, LCABL_RS06735	glyoxalase/bleomycin resistance protein/dioxygenase, serine hydrolase
sLCB1313+	3' UTR-derived	+	1312860	1312978	+/+/-							LCABL_RS06735	serine hydrolase
sLCB1334+	intergenic	+	1333186	1333471	-/+/+	LCABL_RS06850	ArgE/DapE family deacylase	LCABL_RS06855	MetQ/NlpA family ABC transporter substrate-binding protein
sLCB1336+	intergenic	+	1335089	1335355	+/+/+	LCABL_RS06855	MetQ/NlpA family ABC transporter substrate-binding protein	LCABL_RS06860	MetQ/NlpA family ABC transporter substrate-binding protein
sLCB1349-	intergenic	-	1348341	1348108	-/-/-	LCABL_RS06935	replication-associated recombination protein A	LCABL_RS06930	hypothetical protein
sLCB1367+	3' UTR-derived/antisense	+	1366192	1366268	+/+/-					LCABL_RS07020	LysR family transcriptional regulator	LCABL_RS07015	ABC transporter permease
sLCB1371+	3' UTR-derived	+	1370532	1370648	+/+/+							LCABL_RS07050	SAP domain-containing protein
sLCB1376-	3' UTR-derived/5' UTR-derived	-	1375514	1375347	-/-/-							LCABL_RS07085, LCABL_RS07080	ABC transporter permease, sensor histidine kinase
sLCB1378-	3' UTR-derived	-	1377448	1377191	-/-/-							LCABL_RS07095	hypothetical protein
sLCB1387a-	5' UTR-derived	-	1386528	1386425	+/-/-							LCABL_RS07140	IS30-like element ISLpl1 family transposase
sLCB1390-	3' UTR-derived	-	1389442	1389271	-/-/-							LCABL_RS07165	ATP-binding protein
sLCB1398+	3' UTR-derived	+	1397018	1397168	+/+/-							LCABL_RS07205	transposase domain-containing protein
sLCB1401+	3' UTR-derived	+	1400344	1400559	+/+/+							LCABL_RS07220	septation ring formation regulator EzrA
sLCB1404-	antisense	-	1403384	1403214	+/-/+					LCABL_RS07230	tRNA 4-thiouridine(8) synthase ThiI
sLCB1405+	intergenic	+	1404259	1404480	+/+/+	LCABL_RS07235	redox-sensing transcriptional repressor Rex	LCABL_RS07240	valine--tRNA ligase
sLCB1415+	intergenic	+	1414499	1414761	+/+/+	LCABL_RS07280	septum site-determining protein MinD	LCABL_RS07285	amino acid ABC transporter permease
sLCB1418+	3' UTR-derived	+	1417049	1417262	+/+/+							LCABL_RS07295	amino acid ABC transporter substrate-binding protein
sLCB1434+	3' UTR-derived/5' UTR-derived	+	1433338	1433525	+/+/+							LCABL_RS07375, LCABL_RS07380	DivIVA domain-containing protein,isoleucine--tRNA ligase
sLCB1455-	3' UTR-derived/antisense	-	1454945	1454686	-/-/+					LCABL_RS07460	GNAT family N-acetyltransferase	LCABL_RS07465	diacylglycerol kinase family lipid kinase
sLCB1467+	3' UTR-derived	+	1466873	1466977	+/+/+							LCABL_RS07515	dihydrolipoyl dehydrogenase
sLCB1468+	5' UTR-derived	+	1467134	1467208	+/+/+							LCABL_RS07520	lactate dehydrogenase
sLCB1483+	3' UTR-derived/antisense	+	1482531	1482636	+/+/-					LCABL_RS07585	30S ribosomal protein S20	LCABL_RS07580	DNA polymerase III subunit delta
sLCB1485+	5' UTR-derived	+	1484412	1484577	+/+/+							LCABL_RS07600	ribonuclease J
sLCB1528+	5' UTR-derived	+	1527885	1528084	+/+/+							LCABL_RS07780	ECF transporter S component
sLCB1538-	antisense	-	1537659	1537587	-/-/+					LCABL_RS07825	tetratricopeptide repeat protein
sLCB1552-	3' UTR-derived	-	1551794	1551671	-/-/+							LCABL_RS07905	type I glyceraldehyde-3-phosphate dehydrogenase
sLCB1553.8+	antisense	+	1552743	1552827	-/+/+					LCABL_RS07905	type I glyceraldehyde-3-phosphate dehydrogenase
sLCB1553.9+	5' UTR-derived	+	1552862	1552956	-/+/+							LCABL_RS07910	helix-turn-helix domain-containing protein
sLCB1586-	3' UTR-derived	-	1585198	1584937	-/-/+							LCABL_RS08035	GNAT family N-acetyltransferase
sLCB1595-	intergenic	-	1594908	1594611	-/-/-	LCABL_RS08100	histidinol-phosphate transaminase	LCABL_RS08095	ATP phosphoribosyltransferase regulatory subunit
sLCB1622-	3' UTR-derived	-	1621254	1621096	-/-/-							LCABL_RS08210	RluA family pseudouridine synthase
sLCB1627-	intergenic	-	1626264	1626177	+/-/-	LCABL_RS08240	cardiolipin synthase	LCABL_RS08235	nitroreductase family protein
sLCB1631+	intergenic	+	1630132	1630204	-/+/+	LCABL_RS08250	helix-turn-helix domain-containing protein	LCABL_RS08255	glutaredoxin-like protein NrdH
sLCB1642-	antisense	-	1641637	1641222	+/-/-					LCABL_RS08305	cell division regulator GpsB
sLCB1660-	intragenic	-	1659111	1659033	-									LCABL_RS08365	ATP-dependent helicase/deoxyribonuclease subunit B
sLCB1663+	intragenic/5' UTR-derived	+	1662319	1662419	+/+/+							LCABL_RS08375	diphosphomevalonate decarboxylase	LCABL_RS08370	mevalonate kinase
sLCB1674-	3' UTR-derived	-	1673762	1673700	-/-/-							LCABL_RS08430	glycine--tRNA ligase subunit beta
sLCB1678-	5' UTR-derived	-	1677015	1676815	-/-/-							LCABL_RS08435	glycine--tRNA ligase subunit alpha
sLCB1679-	3' UTR-derived	-	1678023	1677826	-/-/-							LCABL_RS08445	hypothetical protein
sLCB1691-	intergenic	-	1690472	1690290	+/-/-	LCABL_RS08520	inorganic pyrophosphatase	LCABL_RS08515	histidine--tRNA ligase
sLCB1702-	3' UTR-derived	-	1701604	1701451	-/-/-							LCABL_RS08575	hypothetical protein
sLCB1706-	5' UTR-derived	-	1705851	1705801	-/-/-							LCABL_RS08605	YxeA family protein
sLCB1710+	antisense	+	1709946	1710051	-/+/-					LCABL_RS08635, LCABL_RS08640	TetR/AcrR family transcriptional regulator, N-formylglutamate amidohydrolase
sLCB1713-	5' UTR-derived	-	1712170	1712088	-/-/-							LCABL_RS08650	Cys-tRNA(Pro) deacylase
sLCB1718-	3' UTR-derived/antisense	-	1717251	1716977	-/-/+					LCABL_RS08675	hypothetical protein	LCABL_RS08680	elongation factor 4
sLCB1735-	intergenic	-	1734351	1734303	-/-/-	LCABL_RS08755	PolC-type DNA polymerase III	LCABL_RS08750	ribosome maturation factor RimP
sLCB1743+	antisense	+	1742023	1742097	+					LCABL_RS08770	phosphatidate cytidylyltransferase
sLCB1794-	antisense	-	1793928	1793836	-/-/+					LCABL_RS09025	hypothetical protein
sLCB1806-	intergenic	-	1805754	1805542	-/-/-	LCABL_RS09110	hypothetical protein	LCABL_RS09100	hypothetical protein
sLCB1819-	intergenic	-	1818506	1818431	-/-/-	LCABL_RS09175	penicillin-binding protein 2	LCABL_RS09170	rhomboid family intramembrane serine protease
sLCB1835-	intergenic	-	1834137	1833891	-/-/-	LCABL_RS09240	helix-turn-helix transcriptional regulator	LCABL_RS09235	phenylalanine--tRNA ligase subunit alpha
sLCB1856-	5' UTR-derived	-	1855113	1855005	-/-/-							LCABL_RS09365	translation initiation factor IF-3
sLCB1860-	3' UTR-derived	-	1859315	1859095	-/-/-							LCABL_RS09390	hypothetical protein
sLCB1872-	5' UTR-derived	-	1871408	1871186	-/-/-							LCABL_RS09435	DNA translocase FtsK
sLCB1875-	5' UTR-derived	-	1874793	1874657	-/-/-							LCABL_RS09460	phosphotransferase family protein
sLCB1915-	5' UTR-derived	-	1914489	1914332	-/-/-							LCABL_RS09655	energy-coupled thiamine transporter ThiT
sLCB1919+	antisense	+	1918634	1918735	-/+/+					LCABL_RS09675	hypothetical protein
sLCB1933-	3' UTR-derived/antisense	-	1932945	1932803	-/-/+					LCABL_RS09740	nucleoside 2-deoxyribosyltransferase	LCABL_RS09745	GntR family transcriptional regulator
sLCB1934+	antisense	+	1933586	1933731	-/+/-					LCABL_RS09745, LCABL_RS09750	GntR family transcriptional regulator, 6-phospho-beta-glucosidase
sLCB1954-	intergenic	-	1953544	1953356	-/-/-	LCABL_RS09860	hypothetical protein	LCABL_RS09855	ABC transporter substrate-binding protein
sLCB1958-	5' UTR-derived	-	1957004	1956884	-/-/-							LCABL_RS09865	cation-translocating P-type ATPase
sLCB1968-	3' UTR-derived	-	1967504	1967446	-/-/-							LCABL_RS09915	tRNA-Tyr
sLCB1971-	3' UTR-derived	-	1970419	1970297	-/-/-							LCABL_RS09930	ABC transporter ATP-binding protein/permease
sLCB1983-	5' UTR-derived	-	1982612	1982559	-/-/-							LCABL_RS15925	ferrous iron transport protein A
sLCB1994-	5' UTR-derived	-	1993415	1993201	-/-/-							LCABL_RS10040	serine--tRNA ligase
sLCB1999-	intergenic	-	1998846	1998602	-/-/-	LCABL_RS10060	acetolactate decarboxylase	LCABL_RS10055	amino acid permease
sLCB2012-	3' UTR-derived/5' UTR-derived	-	2011307	2011249	-/-/-							LCABL_RS10130, LCABL_RS10125	oxaloacetate decarboxylase subunit alpha, GntR family transcriptional regulator
sLCB2033-	3' UTR-derived/antisense	-	2032530	2032363	-/-/+					LCABL_RS10245	helix-turn-helix transcriptional regulator	LCABL_RS10250	alpha/beta hydrolase
sLCB2037+	antisense	+	2036066	2036164	+					LCABL_RS10275	ABC transporter ATP-binding protein
sLCB2043-	5' UTR-derived	-	2042544	2042349	-/-/-							LCABL_RS10300	peptide ABC transporter substrate-binding protein
sLCB2048-	intergenic	-	2047831	2047640	-/-/-	LCABL_RS10330	iron-sulfur cluster biosynthesis family protein	LCABL_RS10325	ABC transporter ATP-binding protein
sLCB2050-	3' UTR-derived	-	2049047	2048801	-/-/-							LCABL_RS10340	LysM peptidoglycan-binding domain-containing protein
sLCB2059-	antisense	-	2058535	2058271	-					LCABL_RS10365	helix-turn-helix transcriptional regulator
sLCB2060-	antisense	-	2059777	2059663	+/-/+					LCABL_RS15950	ISL3 family transposase
sLCB2064+	antisense	+	2063816	2063887	-/+/-					LCABL_RS10405, LCABL_RS10410	IS30 family transposase, hypothetical protein
sLCB2067+	3' UTR-derived/5' UTR-derived	+	2066856	2066949	+/+/+							LCABL_RS10435, LCABL_RS10440	divalent metal cation transporter, magnesium transporter CorA family protein
sLCB2083+	3' UTR-derived/antisense	+	2082202	2082285	+/+/-					LCABL_RS10520	C69 family dipeptidase	LCABL_RS10515	hypothetical protein
sLCB2084-	intergenic	-	2083961	2083837	-/-/-	LCABL_RS10525	acyl-CoA thioesterase	LCABL_RS10520	C69 family dipeptidase
sLCB2095-	3' UTR-derived	-	2094284	2094091	-/-/+							LCABL_RS10570	FtsX-like permease family protein
sLCB2097+	5' UTR-derived	+	2096955	2097032	-/+/+							LCABL_RS10580	amino acid permease
sLCB2105-	3' UTR-derived	-	2104504	2104327	-/-/+							LCABL_RS10605	hypothetical protein
sLCB2126-	intergenic	-	2125992	2125779	-/-/-	LCABL_RS10715	cation transporter	LCABL_RS10710	tyrosine--tRNA ligase
sLCB2142-	intergenic	-	2141190	2141091	-/-/+	LCABL_RS10765	sortase	LCABL_RS10760	branched-chain amino acid aminotransferase
sLCB2150-	intergenic	-	2149669	2149576	-/-/-	LCABL_RS10795	tyrosine protein phosphatase	LCABL_RS10790	ATP-dependent Clp protease ATP-binding subunit
sLCB2157+	antisense	+	2156652	2156891	-/+/-					LCABL_RS10825	ISL3 family transposase
sLCB2189-	intergenic	-	2188680	2188278	-/-/-	LCABL_RS10980	lactate utilization protein C	LCABL_RS10970	elongation factor P
sLCB2213-	3' UTR-derived	-	2212784	2212497	-/-/-							LCABL_RS11085	hypothetical protein
sLCB2227+	intragenic	+	2226986	2227099	+									LCABL_RS11130	transcriptional regulator
sLCB2236-	intergenic	-	2235667	2235532	-/-/-	LCABL_RS11160	SDR family oxidoreductase	LCABL_RS11155	sucrose-6-phosphate hydrolase
sLCB2253+	intergenic	+	2252764	2252861	+/+/-	LCABL_RS11245	IS30 family transposase	LCABL_RS11250	DUF2316 family protein
sLCB2253-	antisense	-	2252934	2252663	-/-/+					LCABL_RS11245	IS30 family transposase
sLCB2279-	intragenic	-	2278043	2277804	-									LCABL_RS11370	threonine synthase
sLCB2288-	intergenic	-	2287654	2287444	-/-/-	LCABL_RS11410	hypothetical protein	LCABL_RS11405	aminotransferase class I/II-fold pyridoxal phosphate-dependent enzyme
sLCB2292-	intergenic	-	2291943	2291842	-/-/-	LCABL_RS16085	bacteriocin	LCABL_RS11425	asparagine synthase (glutamine-hydrolyzing)
sLCB2294+	intergenic	+	2293061	2293271	-/+/-	LCABL_RS16085	bacteriocin	LCABL_RS11430	UPF0104 family protein
sLCB2317-	3' UTR-derived	-	2316796	2316494	-/-/-							LCABL_RS11535	family 1 glycosylhydrolase
sLCB2321-	3' UTR-derived	-	2320403	2320301	-/-/-							LCABL_RS11545	PRD domain-containing protein
sLCB2349.3-	3' UTR-derived/antisense	-	2348211	2348091	-/-/+					LCABL_RS11655	hypothetical protein	LCABL_RS11660	EamA family transporter
sLCB2349.7-	intragenic	-	2348652	2348574	-									LCABL_RS11660	EamA family transporter
sLCB2356-	5' UTR-derived	-	2355690	2355578	-/-/-							LCABL_RS11700	BioY family transporter
sLCB2383+	5' UTR-derived	+	2382473	2382679	-/+/+							LCABL_RS11840	ABC-F family ATP-binding cassette domain-containing protein
sLCB2390+	intergenic	+	2389856	2389931	-/+/+	LCABL_RS11870	folate family ECF transporter S component	LCABL_RS11875	asparaginase
sLCB2400-	3' UTR-derived	-	2399246	2399173	-/-/-							LCABL_RS11935	nucleoside deaminase
sLCB2414-	5' UTR-derived	-	2413762	2413652	+/-/-							LCABL_RS11980	50S ribosomal protein L10
sLCB2434-	3' UTR-derived/5' UTR-derived	-	2433526	2433453	-/-/-							LCABL_RS12080, LCABL_RS12075	1,4-dihydroxy-2-naphthoate polyprenyltransferase, UbiA family prenyltransferase
sLCB2442+	intergenic	+	2441292	2441341	+/+/-	LCABL_RS12110	polyprenyl synthetase family protein	LCABL_RS12115	hypothetical protein
sLCB2445+	3' UTR-derived/antisense	+	2444668	2444799	+/+/-					LCABL_RS12135	NYN domain-containing protein	LCABL_RS12130	hypothetical protein
sLCB2451-	5' UTR-derived	-	2450784	2450479	-/-/-							LCABL_RS16140	hypothetical protein
sLCB2499-	5' UTR-derived	-	2498609	2498427	-/-/-							LCABL_RS12380	glutamate 5-kinase
sLCB2502-	5' UTR-derived	-	2501112	2500971	-/-/-							LCABL_RS12395	hypothetical protein
sLCB2515+	intragenic	+	2514221	2514277	+									LCABL_RS12450	hypothetical protein
sLCB2533-	3' UTR-derived	-	2532804	2532589	-/-/-							LCABL_RS12575	hypothetical protein
sLCB2543+	5' UTR-derived	+	2542026	2542083	-/+/+							LCABL_RS12625	HAD-IC family P-type ATPase
sLCB2543-	antisense	-	2542212	2542107	-					LCABL_RS12625	HAD-IC family P-type ATPase
sLCB2545+	intergenic	+	2544843	2544923	+/+/+	LCABL_RS12625	HAD-IC family P-type ATPase	LCABL_RS17005	hypothetical protein
sLCB2547-	intragenic	-	2546714	2546549	-									LCABL_RS12635	MFS transporter
sLCB2571-	intergenic	-	2570801	2570724	-/-/-	LCABL_RS12755	hypothetical protein	LCABL_RS12750	CrcB family protein
sLCB2572+	antisense	+	2571115	2571209	-/+/-					LCABL_RS12755	hypothetical protein
sLCB2574+	3' UTR-derived/5' UTR-derived	+	2573209	2573276	+/+/-							LCABL_RS12765, LCABL_RS12770	phosphate/phosphite/phosphonate ABC transporter substrate-binding protein, phosphonate ABC transporter ATP-binding protein
sLCB2601+	antisense	+	2600014	2600192	-/+/-					LCABL_RS16225, LCABL_RS12930	50S ribosomal protein L36, translation initiation factor IF-1
sLCB2636-	intergenic	-	2635362	2635251	-/-/-	LCABL_RS13095	ATP-dependent Clp protease ATP-binding subunit"	LCABL_RS13090	DNA-directed RNA polymerase subunit beta
sLCB2667-	5' UTR-derived	-	2666012	2665871	-/-/-							LCABL_RS13245	transcription-repair coupling factor
sLCB2671-	antisense	-	2670909	2670685	+/-/-					LCABL_RS13270	ABC transporter permease
sLCB2675-	3' UTR-derived/antisense	-	2674799	2674682	-/-/+					LCABL_RS13285	L,D-transpeptidase	LCABL_RS13290	glutamate synthase subunit beta
sLCB2689-	5' UTR-derived	-	2688227	2688152	+/-/-							LCABL_RS13340	hypothetical protein
sLCB2691-	antisense	-	2690434	2690194	-/-/+					LCABL_RS13355	hypothetical protein
sLCB2695-	5' UTR-derived	-	2694392	2694323	-/-/-							LCABL_RS13370	CTP synthase
sLCB2706+	antisense	+	2705829	2705885	+					LCABL_RS13440	RDD family protein
sLCB2710+	3' UTR-derived/antisense	+	2709489	2709584	+/+/-					LCABL_RS13460	cation transporter	LCABL_RS13455	iron export ABC transporter permease subunit FetB
sLCB2715-	5' UTR-derived	-	2714847	2714794	+/-/-							LCABL_RS13490	PTS sugar transporter subunit IIA
sLCB2747-	intergenic	-	2746183	2745976	-/-/-	LCABL_RS13640	ABC transporter permease	LCABL_RS13635	tryptophan--tRNA ligase
sLCB2749-	5' UTR-derived	-	2748560	2748501	-/-/-							LCABL_RS13645	ATP-binding cassette domain-containing protein
sLCB2764+	3' UTR-derived/antisense	+	2763194	2763403	+/+/-					LCABL_RS13705	aldo/keto reductase	LCABL_RS13700	excinuclease ABC subunit UvrA
sLCB2773+	antisense	+	2772058	2772195	+/+/-					LCABL_RS13760	MFS transporter
sLCB2775-	antisense	-	2774661	2774556	-					LCABL_RS13765	TetR family transcriptional regulator
sLCB2779+	intergenic	+	2778208	2778343	-/+/-	LCABL_RS13780	hypothetical protein	LCABL_RS13785	PTS sugar transporter subunit IIA
sLCB2779-	3' UTR-derived	-	2778434	2778378	-/-/-							LCABL_RS13785	PTS sugar transporter subunit IIA
sLCB2784+	intergenic	+	2783989	2784076	-/+/-	LCABL_RS13800	glycerol kinase GlpK	LCABL_RS13805	putative holin-like toxin
sLCB2785+	antisense	+	2784137	2784260	+					LCABL_RS13805	putative holin-like toxin
sLCB2790+	3' UTR-derived	+	2789603	2789687	+/+/-							LCABL_RS13830	PTS system mannose/fructose/sorbose family transporter subunit IID
sLCB2808+	intergenic	+	2807494	2807637	+/+/+	LCABL_RS13910	alpha-glucosidase	LCABL_RS13915	hypothetical protein
sLCB2809.7+	intergenic	+	2808687	2808842	+/+/-	LCABL_RS13915	DUF916 and DUF3324 domain-containing protein	LCABL_RS13920	putative holin-like toxin
sLCB2809.10+	intergenic	+	2808944	2809066	+/+/-	LCABL_RS13915	hypothetical protein	LCABL_RS13920	putative holin-like toxin
sLCB2810+	antisense	+	2809149	2809274	+/+/-					LCABL_RS13920	putative holin-like toxin
sLCB2826+	antisense	+	2825802	2825874	-/+/-					LCABL_RS14005, LCABL_RS14010	DNA alkylation repair protein, ribose-5-phosphate isomerase RpiA
sLCB2837-	3' UTR-derived	-	2836897	2836776	-/-/-							LCABL_RS14055	FIVAR domain-containing protein
sLCB2850-	3' UTR-derived/antisense	-	2849821	2849755	-/-/+					LCABL_RS14110	transcriptional antiterminator	LCABL_RS14115	MurR/RpiR family transcriptional regulator
sLCB2852.4+	intergenic	+	2851385	2851509	-/+/-	LCABL_RS14120	PTS glucose transporter subunit IIA	LCABL_RS14125	putative holin-like toxin
sLCB2852.6+	antisense	+	2851570	2851693	-/+/-					LCABL_RS14125	putative holin-like toxin
sLCB2854-	3' UTR-derived	-	2853587	2853440	-/-/-							LCABL_RS14135	KDGP aldolase family protein
sLCB2862+	antisense	+	2861601	2861906	-/+/-					LCABL_RS14180	transaldolase
sLCB2877+	antisense	+	2876667	2876752	-/+/-					LCABL_RS14260	ribose-5-phosphate isomerase RpiA
sLCB2897.6-	intergenic	-	2896572	2896472	-/-/+	LCABL_RS14355	DUF4428 domain-containing protein	LCABL_RS14350	alpha-L-fucosidase
sLCB2897.8-	3' UTR-derived	-	2896717	2896586	-/-/+							LCABL_RS14355	DUF4428 domain-containing protein
sLCB2911-	3' UTR-derived/5' UTR-derived	-	2910578	2910333	-/-/-							LCABL_RS14430, LCABL_RS14425	class II aldolase, PTS sugar transporter subunit II
sLCB2917+	5' UTR-derived	+	2916124	2916263	-/+/+							LCABL_RS14460	isochorismatase family protein
sLCB2938+	intergenic	+	2937601	2937668	+/+/-	LCABL_RS14570	bifunctional oligoribonuclease/PAP phosphatase NrnA	LCABL_RS14575	SAM-dependent methyltransferase
sLCB2938-	intergenic	-	2937844	2937626	-/-/+	LCABL_RS14575	SAM-dependent methyltransferase	LCABL_RS14570	bifunctional oligoribonuclease/PAP phosphatase NrnA
sLCB2940-	3' UTR-derived/5' UTR-derived	-	2939008	2938918	-/-/-							LCABL_RS14585, LCABL_RS14580	hypothetical protein, multidrug efflux SMR transporter
sLCB2941-	3' UTR-derived/5' UTR-derived	-	2940669	2940481	-/-/-							LCABL_RS14605, LCABL_RS14600	GNAT family N-acetyltransferase, DUF1648 domain-containing protein
sLCB2947-	intragenic	-	2946708	2946585	-									LCABL_RS14645	ATP-binding protein
sLCB2948+	5' UTR-derived	+	2947561	2947648	-/+/+							LCABL_RS14650	IS6 family transposase
sLCB2951+	intergenic	+	2950709	2950778	+/+/+	LCABL_RS14660	cation transporter	LCABL_RS14665	hypothetical protein
sLCB2956-	intergenic	-	2955300	2954987	+/-/-	LCABL_RS14680	hypothetical protein	LCABL_RS14675	peptide ABC transporter substrate-binding protein
sLCB2960-	3' UTR-derived	-	2959281	2959133	-/-/-							LCABL_RS14690	Hsp20/alpha crystallin family protein
sLCB2995-	antisense	-	2994555	2994458	-					LCABL_RS17030	hypothetical protein
sLCB3031-	3' UTR-derived/antisense	-	3030478	3030292	-/-/+					LCABL_RS15030	amino acid permease	LCABL_RS15035	haloacid dehalogenase-like hydrolase
sLCB3035-	antisense	-	3034551	3034491	-					LCABL_RS15065	hypothetical protein
sLCB3045+	3' UTR-derived	+	3044292	3044533	+/+/-							LCABL_RS15130	phage gp6-like head-tail connector protein
sLCB3046+	intergenic	+	3045664	3045731	-/+/-	LCABL_RS15140	tRNA-Lys	LCABL_RS15145	ribose-phosphate pyrophosphokinase
sLCB3062+	3' UTR-derived	+	3061068	3061142	+/+/-							LCABL_RS15210	ABC transporter permease
sLCB3076-	3' UTR-derived	-	3075838	3075754	-/-/-							LCABL_RS15265	protein jag

## Sheet: Table S7
Table S7 Detailed genomic context of predicted sRNAs originating from more than one loci.
Name	Group	Strand	Start	End	Genomic context	Sense gene, ID	Sense gene, product	Gene at 5' or 3' end, ID	Gene at 5' or 3' end, product
sLCB148a+	antisense	+	147296	147367	-/+/-	LCABL_RS15320	IS30 family transposase
sLCB148b+	antisense	-	399113	399042	+/-/+	LCABL_RS01985	IS30 family transposase
sLCB148c+	antisense	+	2354980	2355051	-/+/-	LCABL_RS11695	IS30 family transposase
sLCB261a+	5' UTR-derived	+	260533	260642	+/+/+			LCABL_RS01285	23S ribosomal RNA
sLCB261b+	5' UTR-derived	+	888052	888161	+/+/+			LCABL_RS04405	23S ribosomal RNA
sLCB261c+	5' UTR-derived	+	909730	909839	+/+/+			LCABL_RS04610	23S ribosomal RNA
sLCB261d+	5' UTR-derived	-	1989597	1989488	-/-/-			LCABL_RS10020	23S ribosomal RNA
sLCB261e+	5' UTR-derived	-	2642741	2642632	-/-/-			LCABL_RS13150	23S ribosomal RNA
sLCB413a-	antisense	-	412733	412656	+/-/+	LCABL_RS02035	IS66 family transposase
sLCB413b-	antisense	-	639773	639696	-/-/+	LCABL_RS03235	IS66 family transposase
sLCB413c-	antisense	-	896065	895988	-/-/+	LCABL_RS04550	IS66 family transposase
sLCB1387a-	5' UTR-derived	-	1386528	1386425	+/-/-			LCABL_RS07140	IS30-like element ISLpl1 family transposase
sLCB1387b-	5' UTR-derived	+	2053665	2053768	+/+/+			LCABL_RS10350	IS30-like element ISLpl1 family transposase
sLCB1387c-	3' UTR-derived/5' UTR-derived	-	2069214	2069111	-/-/-			LCABL_RS10450, LCABL_RS10445	proline iminopeptidase-family hydrolase, IS30-like element ISLpl1 family transposase
sLCB1387d-	5' UTR-derived	+	2555076	2555179	-/+/+			LCABL_RS12685	IS30-like element ISLpl1 family transposase
sLCB1387e-	5' UTR-derived	-	2576793	2576690	-/-/-			LCABL_RS12785	IS30-like element ISLpl1 family transposase

## Sheet: Table S8
Table S8 Structural characteristics of predicted sRNAs.
Name	Group	Strand	Start	End	Sequence (5' → 3')	Structure	Minimum free energy	# free nt at the 3' end
sLCB3+	3' UTR-derived	+	2717	2817	UCAUCACGCCAGUUCGAACGUUUUAACACGUGAUGUAGCAACAAAGAGCGCCAAUUAAAAAAGAUUCUAGAGAGUGAUGAAUUCUCUAGAAUCUUUUUUGU	.(((((((...(((.((....)).))).)))))))..((........))......((((((((((((((((((((.....)))))))))))))))))))).	-33.6	1
sLCB38+	3' UTR-derived	+	37449	37524	CAGACGUUAGGAUUUGUUAAAUAAGUCAUUGUAGCAAGCAAAAGCCGCUCGAUUCGCUGAUCGAGCGGCUUUUAGU	...(((....(((((((...)))))))..))).....(((((((((((((((((....))))))))))))))).))	-27.5	0
sLCB38-	antisense	-	37565	37485	AAAUUUGAUGAGUCAACUGUCCCCUUUUUAAAUAAAUCGACACUAAAAGCCGCUCGAUCAGCGAAUCGAGCGGCUUUUGCU	..((((((.(((...........))).))))))..........(((((((((((((((......)))))))))))))))..	-25.6	2
sLCB44-	antisense	-	43917	43809	CCCCCAACUACGACAAGCAAUAAAAGAUAGAGGUAAUACCACCUCGAACCGGUCUUCUGAACACGCAUUAAGCUUGGAAAAUUCUCCAGGAAUUUUCCAAGCCUUUUCU	.....................(((((...(((((......)))))....(((....)))............((((((((((((((...)))))))))))))))))))..	-26.4	2
sLCB46-	intergenic	-	45734	45275	GGUUGUAGGCUCACUGCAACGUCUCAAAUUGUGCAUCUCUGCAUUUGUCGUGCUUAACCAAAAACGAGGCGAUUUGAAUGAAUGAAAAAGGGACUGCCUUGUUCAAGAAGCGCUAUCAACAUGUCCUCAGAUUUCAAACGUUCUGGAUCGGUUUCUAUGUAAUUUUCAUGCCCUAUCUACUCCCUAAAAGAUCGCCUGUUCUAGAGAUGAUAUGGGUUUUUGUCAUCCCGUUCUCUCUCAUCACUUACCUCAUCUACGAAUAUUUUAGACUUAAAGCUGCCAAGGUAGGGUCGCUCGUCUUUUUGAUCGCGCUACUUGGCAUGCUAGUACUCGUAUGUUUGCAGAUUCUAAGGGUGAUUUCAUUGUAAACGGUUUGAUAAACGGCUUGCGUCAUGACAU…	.(((((((.....)))))))..((((...(((.(((((((((((.....)))).........(((.((((((((((((((..(((((..(((((.(((((.......))).)).........)))))....)))))..)))))(((((.((....((((.......)))).)).))))).........))))))))))))..))))))))))))))..(((((((..(((((..(....(((((((.....((((.(((((((...(((((...((((((((((.(((.(.((.(((......))).))).)))))))))).)))))).))...))))))).)))).....)))))))......)..)))))..))))))).(((..((((......))…	-127.1	5
sLCB47-	3' UTR-derived	-	46644	46485	AAGCUUCUGGGUUCUAAGUCUGUUACAGAAACAGAAGGGGAAGUUAUACGGUACGACUAUCGCCGGUUUUUAAAUUCGGCUGUUAAGUUUGAUCAUCACCAGAAAACAGGCACCGCUAUCAUGAACUUUUUCAGUUCGCGAUGGCGCUGCCUGUUUAUUU	.....(((((.((((...((((((.....))))))...)))).......(((..((((((.(((((.........))))).))..))))..)))....)))))(((((((((.(((((((.((((((.....)))))).))))))).)))))))))....	-54.6	4
sLCB48-	3' UTR-derived	-	47783	47710	AUGAACUUAAAAAACUUGUUUGAACGAAAAAACGCGACUUAUCAAGGCAACUUUUGAUAGCCGUGUUUUUUUGU	..((((...........))))..(((((((((((((.((.((((((......)))))))).)))))))))))))	-19.2	0
sLCB72+	intergenic	+	71177	71410	AGGCUUAGAGAGAGGACUAAUUACCCUGUUUUCUUCGUCUAGCGGAUUGGAUGGCACACACCCCUCAACAUUCUUGAGACGCGGAGGCGAGAGCCAUGCCAAAACUAGGAGACGAAAGGGGUUCGCCGCGCUGGAUGUGGCGUCGAUUAUCAUCGCGCUAAGCAUACUGGUUACCAGUAUCGCCAAAGCGUAUGCGAUAAUCAAAAAAGCUAACCGCAAGGAUUAGCUUUUACC	.((.((((........))))..(((((..((((.((.(((((....(((((((((........(((((.....))))).(((....)))...))))).))))..))))).)).))))))))).(((((((.....)))))))..(((((((...(((((..(((((((((...))))))).))...)))))....)))))))..(((((((((((....)).))))))))).))	-75.8	0
sLCB72-	intergenic	-	71471	71376	GUUGAAAAGAGGCCAUCGGGUGGCGGCCCGAUGACCUCAACGCGGUUCAGAUGACUAUUUGGGUAAAAGCUAAUCCUUGCGGUUAGCUUUUUUGAU	........((((.((((((((....)))))))).)))).......(((((((....))))))).(((((((((((.....))))))))))).....	-34.1	5
sLCB77-	intergenic	-	76470	76145	AACCAUUAAUAAUUCAUCCAUGAAACCGAUGAUGUGGAGAUCAAGAUCAUUGUGCGCGCAAAGAGAGUUGCCGGUGCUGAGAGUGCAAUCGAACGCAGAUGAUUAAAUGGACCACGGAGGGUUCUCCCGAAAGACUUCAAGUACGGAGAAACGUAAAGGCAUACGUCAGUUGUCGGAGAGAUGUUGGUCUCUCGCUAAGCGUGAUUAAAUGGGGAUUCUUAGACAAAUCAGAUGCUAUUAUUUGUUGAAGUCUCGAAUUAAUCGAACUAAGGUGGCACCGCGGAAAAUCCGUCCUUAACUUUUCAAAGUUAUGGGCGGAUUUUUUU	..(((((......(((((.........))))).((((...(((.(((((((.((((.((((......))))((((((.......)).))))..)))))))))))...))).))))((((....)))).....((((((((.((((......))))..((((.((....)))))).(((((((....)))))))....(((((((((...((((....))))....)))))..))))........))))))))((((.....)))).....)))))......(((((((((((((.((((((....)))))).))))))))))))).	-91.6	1
sLCB80-	intergenic	-	79174	78844	AAUCAUUAAUAAUUCGUCCAUGAACAAACCGAUGAUGUGGAGAUCAAGAUCAUUGUGCGCGCAAAGAGAGUUGCCGGUGCUGAGAGUGCAAUCGAACGCAGAUGAUUAAAUGGACCACGGAGGGUUCUCCCGAAAAACUUCAAGUACGGAGAAACGUAAAGGCAUACGUCAGUUGUCGGAGAGAUGUUGGUCUCUCGCUAAGCGUGAUUAAAUGGGGAUUUUUAGACAAAUCAGAUGCUAUUAUUUGUUGAAGUCUCGAAUUAAUCGAACUAAGGUGGCACCGCGAAAAAUCCGUCCUUAACUUUACAAAGUUAUGGGCGGAUUUUUUUGU	...............((((((...........((((......)))).(((((((.((((.((((......))))((((((.......)).))))..)))))))))))..))))))..(((.(((....)))(((....)))...((((......))))..((((.((....)))))).(((((((....)))))))((((((..(((((((.(.((((((((..(((((((...........))))))))))))))).).)))))))..))....)))).))).(((((((((((((.((((((....)))))).)))))))))))))...	-91.7	3
sLCB100-	5' UTR-derived	-	99829	99589	AAACAGAUAGAGGUUGCAACCAACAUGAGUAGCUUGAUCGAGCGGGAUCCUUCGUGAUGACAUCAAGCCAAAGGGGCGGUUGCCGAAAUGGGCGCGCCGGGAUCGGCAAGCCUGUUGGGCCAGGAUUGAACAAAUCCUGUACUGUCGCUUAGAAACCUAAGCGGGGCGCUAUCAUUCAAGUAGAUUGCAAGUUGGGAUCUUUUUGUUUGACGCGUGGCCAAACAAGAGGAUCCCUUUUCGU	..........((.((((((.(.((.(((((((((((((((.(((((....)))))..)))..))))(((.((.((((..(((((((..(((.....)))...))))))))))).)).)))(((((((.....)))))))...(.((((((((....)))))))).).)))))...))).)).).)))))).))((((((((((((((((.(.....).)))))))))))))))).......	-90.8	7
sLCB100+	intergenic	+	99854	99987	GUGGACGUCAAAUAAAUAAUGAGAGAGCGCGAACAGGCCCGCUUAGAAACCGGAGCAUAAGCGGCCUCAAGCCUCAAUGGCUGGGUCUUGGCCAGUGAGGCUUGAGGUCCUUAUGUGCAGGCUUCUGGGCCUGU	(((..(.(((.........)))..)..)))..((((((((....((((.((...(((((((.((((((((((((((.((((((.....)))))).)))))))))))))))))))))...)).))))))))))))	-67.7	0
sLCB118-	3' UTR-derived/antisense	-	117183	117063	AAUCGUGCUUGAUUUCCUUAAAGUUGCUGUCUUUCGUUGGUUAAGGAUUGCAUGAUAAUGCGUGCUUUGUUUACCAAAAAACCACCGAUCCGCUUCAAAUUCGGACUGGUGGUUUUUGUGU	.(((((((......(((((((....((........))...)))))))..)))))))....................(((((((((((.((((.........)))).)))))))))))....	-33.7	4
sLCB135+	antisense	+	134543	134615	GGUGCCAAACCACGGUGAGUUCGUAACGAUCGGCGCGUAAGCGUUCAGAAGGUCGAAGCGGCUCGCCAUUUUU	(((.....)))..(((((((.(((..((((((((((....))))).....)))))..))))))))))......	-28.1	6
sLCB148a+	antisense	+	147296	147367	AUGGACUCAUAGCCUAAGAACUCCUUUAGAUGAUUGUUAUGGUGACUUCAUUCUACAGGACUCAGGCUAGGA	......((.((((((.((...((((.(((((((..((((...)))).))).)))).)))))).)))))).))	-19.4	0
sLCB164-	3' UTR-derived/antisense	-	163970	163877	UAUCUCACAACUCGACGACAAUCAAAAGCUCCAAGCUGUCGAAAAAUAAGCUUCAAGACGCAAAAAAAUCACGGCAAACGCCGUGAUCUUUUUU	...........(((((..........((((...))))))))).......((........))(((((.((((((((....)))))))).))))).	-21.6	1
sLCB221+	intragenic	+	220359	220573	GUUGGUUUGGGACGGCUGGGUAAAAUUCAUGCGACAAACAUUGCGACGAAGAUUCAGCACGCCAAGCUGCAAGCGGCGACAAGUGUUGUACCCGCUGAACUGGACUGGGCAAAAAAGGAACUCGGCGUCGAAGAGGUCUUUGAAGAUUUUGACGACAUGGUGCAACAUGCGGACAUCGAUGCUGUCUUCAUUGUUUCGCCGUCAGGAUUUCAUCU	...(((((((..((((.(((((...(((.(((((......)))))..)))....((((((.....((((....)))).....)))))))))))))))..))))))).(((.(((...(((..(((((((((.(((((((....)))))))..((.((((......))))))....)))))))))..)))....))).)))...............	-61.9	15
sLCB229+	3' UTR-derived	+	228999	229123	GUUGUUGGACUUGGUGGGGUGCUGUUGUUGAGUUUGGUGGUUUAAGAGUAGCUGAGGAAACUUAGGACAUUCAAUCUAAGCAAAAUGAUCUUAGAGAGGAGCUUAUCUUUAAGAUCAUUUUUUCU	.........(((((..(((((....(.((((((((...((((.......))))....)))))))).))))))...))))).((((((((((((((((........))))))))))))))))....	-31.8	4
sLCB250-	intergenic	-	249472	249188	AAUUCAACAAACAACUAAAAACGAUGAGUAGAAGAGUACCUGAGUUGUCGGUGUCAGCGAGUCUCGGUUGGUGGGAAGAGACCUCUGGUAGCUUUGGGAAAGUAGUCUACGAGUUGCCGAGGUGACUUUGGAAGCUUCGGUUGGGAUUGCGCCCAUUAUAGCAAUCGUGUAUCGCCAGGCAACUGGCCGUACACGGUAAGGCCGCUUACGGUGACGUAGCGGUAAAUUAAGGUGGUACAGCGUGAUUCGCGCCCUUAACAGUCUCGACUGUUAAGGGCUUUUCUU	.(((((.(..............).)))))(((((((((((...(((((.((((...(((((((((((..(((..((((..(((((.((((((((((((.......)))).)))))))))))))..))))....)))....)))))))).))).))))))))).(((((((((.(((((....))))).)))))))))...((((((.(((....)))))))))..........))))).(((.....)))((((((((((((....)))))))))))))))))).	-105.3	1
sLCB261a+	5' UTR-derived	+	260533	260642	ACUGGAUAUCAUUGUAUUAAUUGUUUUAAAUUGCCGAGAACACAGCGUAUUUGUAUGAGUUUCUGAAAAAGAAAUUCGCAUCGCAUAACCGCUGACGCAAGUCAGUACAG	.((((((((....)))))...((((((.........))))))..(((....(((..((((((((.....))))))))))).)))......((((((....)))))).)))	-21.9	0
sLCB266.5+	3' UTR-derived	+	265486	265672	AUGCGAUGAGUCGAGUAAGCACGCAACUUGUGCUGAAAGCUGCAGCUGACUGGUUAAAAGCCACCCGCCGGAUUUGUGGGGUCAGCGAUCUCAAGGUUGUGGAGCCAGCGAGAUCCUAUCCAAGUCAACUUGGGUACUGCAGAAAAAGGACGUUUUUGCCUUUAAGGGUAAGAACGUCCUUUUUUAU	...(((....)))....((((((.....)))))).....((((((((((((((((...)))))(((((.......)))))))))))((((((..((((....))))...)))))).((((((((....)))))))).)))))(((((((((((((((((((....)))))))))))))))))))...	-75.5	3
sLCB266.9+	intergenic	+	265883	266096	AACCAUUAAUCUUAACUAGGAGGGCGUAUUGAUGUCAUUGAUGUGUAUGCAAAGAAAAACAAAUCGUAACUGUCAUUACGCUCUUUUAGCCUUGUUGUUGAUGCCAGGGACCCGACCGAAUUGAUCGUUUAAGAUCAACGUGUUGAGCCCCGUUUUCGCAUUGGCGAUGGGGCGUACGAUUAGCACCCAUUCGUCUGAAUGGGUGCUUUUUUCU	................((((((((((((.((((.....((((.(((.(........).))).)))).....)))).))))))))))))((((((((((((((((..(((.(.((((((..((((((......)))))))).)))).).)))......))))))))))))))))....((..(((((((((((....)))))))))))..))...	-77.9	3
sLCB273-	intragenic	-	272596	272543	CAACCAACGCAUCGGUAUACAAUCGCUGCCUUGGUUGACCGUGGGCUGCGUGGC	(((((((.(((.((((.....)))).))).))))))).(((((.....))))).	-18.2	1
sLCB277+	intragenic	+	276613	276716	AACGUGCUUGGCGAGGAUCGCUUUUAUAACGAUGAGAUGGAUCGUCAAAAACUCAUUGAUUAUGAAGUGCUGGCGACUGAGAUGGAAACGCCGGCACUUUAUCU	...((..(((((((...((..((((((....))))))..)))))))))..)).........((((((((((((((.((.....))...))))))))))))))..	-33	2
sLCB293+	5' UTR-derived	+	292297	292426	GGUUGGUACCACGUGGAGGUGAGAUGAUGGAAAAGGUUCCGUUGACGAAACAGCUGGUAGAUCAGCUGGAAACGUUCAUUAAGGAGAAACUUCAGCCCAACGAUAAGCUGCCGUCCGAGCGGGAUCUCAG	.........(((......)))............((((((((((((((...(((((.........((((((....(((......)))....)))))).........))))).))))..))))))))))...	-34.4	3
sLCB316-	intergenic	-	315803	315669	AGAGAAAAAGCCGCCGCGUGCAACCGCGACGGCCGGGCAAAAAUGCCCUCACAGAACCAUCUAAUGAACGAUGGCUGUUGGAACAAGCAACUAAAAGCCGCGAGAUUCCCCUGAAGGAUGCGCGGCUUUUAGUUU	.........((((.((((......)))).)))).(((((....)))))((((((..(((((........)))))))).))).......((((((((((((((....(((......)))..)))))))))))))).	-55.4	1
sLCB317-	intergenic	-	316107	315976	GGAAAAAGCCGUUGCGCUGGAACGCAACGGCCGGGCAAAGUGCCCUCACAGAACCAUCCAAUGAACGAUGGCUACUAGAAUAGGCAACUAAAAGCCGCGAAAUCCCAGCUGAAGGACUGCGGCUUUUAGUUU	.......(((((((((......))))))))).(((((...)))))........(((((........)))))..............((((((((((((((...(((........))).)))))))))))))).	-52.8	1
sLCB317+	intergenic	+	316266	316432	ACAAUCGAAUAGAAACAUUUGGGGUGCUGUAAAGCUGAGAUGAUACCCAUGGAACCUGAUGCAGUUAGGACUGCCGCAGGGAAAUGUCGAAGAAGUGAAUCGUUCUGUAACGAUGCUUGUUUGUGUUUUCAUGGACCCCACCAAAUUUUGGUGAUGGGUCCUUUUUU	.....(((((......)))))(((((((....))).........))))......((((..(((((....)))))..))))((((...((((.((((..((((((....)))))))))).))))...))))..((((((((((((...))))))..))))))......	-51.4	6
sLCB325+	3' UTR-derived	+	324957	325090	AUUGUCCUCAUAGUCACAUUGCUAGCGUUGAAAAAAGAUGAAAUGAAACGCUUUAUCAGCUUCUUCAAAAGGCAGAAAUCGGAUAUGUGACUAAGCAACCACCUUUCACGCUAAAAGGAAGGUGGUUGCUUUUU	..........(((((((((..((((((((.................))))))...((.((((.......)))).))....))..)))))))))((((((((((((((.........))))))))))))))....	-41.9	4
sLCB326+	5' UTR-derived	+	325375	325552	ACAAGAUUAAGUAAAACGUUUUACCUAGCAAAUGAUUUAGGUCGUGGACAGCAUGAAAAAGAAGAUUUCGAUUACUGAUGUGGCAAAGGAAACUGGUUUGUCAGUCACAACCGUUUCACAAAUUUUAAAUGGUAAAGGGGAACGGUUUAGCGAAAAAUCGCGAAAACGGGUGCUUGCU	.......((((((...((((((.(((((........)))))(((((.....)))))...................((((.(((((((.........))))))))))).(((((((((....(((......))).....)))))))))..((((....)))).))))))..))))))..	-38	2
sLCB353+	3' UTR-derived	+	352422	352698	AUCAGCGAAACGCCUGAUGGCAUGCCGACAUUUGAAGUGUUUAGCAAUCGCGUGCAAGAUCGAGGCUACCAGACGUUUCAGCUAGGUCAGUUGAUUCGAGUGGAUGUGAAUGAUUAUGGGGCGGUGGAUUAUCGGGGAUUGGUGGAGGCGUUGAGAGAAGCGAUUAGAGGCGUUGAACUGUCAACCCGAUAGUGAAAUUAGUUAUCAAGAUUUGUGACUUUUAAUAAUAGUUUGCAAAUAACCUUGUCCCGAGCUUUGGAAACAAGGUUAUUUUUGU	....(((((..(((....))).(((.((((((...))))))..)))(((((.(.((.(((((..((..(((..((..((((((.....))))))..))..)))..))...))))).)).))))))..(((((((((...((((...((((((................))))))..))))....)))))))))......((((((........))))))...........)))))((((((((((((.((((...))))..))))))))))))....	-75.8	4
sLCB363+	intergenic	+	362623	362723	AUAUUAAAUAUUUUUGUAGCGAGAAGAAGCUGCAAGAAUGCAUAUUAGUAAAAUAAGCUAAUCGUUCGGGACGACUUUUCAUAGUGGAAGUCGUCUUUUUU	........((((((((((((........))))))))))))...((((((.......)))))).....((((((((((((......))))))))))))....	-29.9	4
sLCB379+	3' UTR-derived	+	378429	378687	GGAUGUCGACGAAUGAAGGACGCGAUGUAUGUUAAUCAUGAAGGAAGCUUUUGCGGUUAUCAGCAGUUACUUUCAGUGUUGCUUCAGGAGAAAGAAACAAUUCUGAAAGAAAUAUCAUCGGCACAUUUUGUCAAUUGAUUUCAUUGACCUGAAAGUUCUUUGAUUAACUAAUUUCUGCAAAGAUCAAAAUUGUCCAACAAACACCCGCUUAUAUUUGAGCACUACCCCAAAGUUGGAACACAACUUUGGGGCUUUUUCU	(..(((.(((((.(((.....((((.((..((((((((...(((((.((((((.(((((......(((.(((((((.((((.(((........))).)))).))))))).)))((((..((((.....))))...)))).....))))))))))))))))))))))))..)).)).)).....)))...)))))..)))..)....(((((....)))))....(((((((((((.....)))))))))))........	-67	8
sLCB383-	3' UTR-derived/antisense	-	382677	382613	AUAGAAUUCAUCAAAAAUGGUUCUGGACCUCCUUGAAUUCAAGGAAUUUCAGAACCAUUUUUGGU	.........((((((((((((((((((..((((((....))))))..))))))))))))))))))	-31.7	0
sLCB387+	5' UTR-derived	+	386349	386782	GACAGAUACUUUGGACUGAACUAAAUGUGUCGAGGGGAGAUUAACAUGAGUUUUGAAGCUGUAAAUAGGGAAUUGCGUGAAGAAACACAAGCUAUUAGCGACUUAAGCGAUAUUAACAAAAUCACAACUGACCGCAUUGCUGAAAAUCUUCAUUUGAGCCGCACGACAGUCAGUCAGUACUUGAACGACAUUUUAAAAAAGGGCGAUGCCAUUCAAAUCAAGUCACGGCCAACCAACUUCAUCAAUCGGCAGAUUUUUUCUGAACGUUUUUUCUCGCCGAAACAAACGAUAUAUCCAUCAGUAGCCUCACUAAUAAAAGAGCAGGUUCGCCAGAAAAAUGUUUUUAAGACUUUCAUUGGCAAUCAAGAAAGUAUGAAGGAAAUCAUUGAGCGGCUCAUC…	....((((((((((......))))).)))))....(((((((....((((((((((((((((((........))))(((......))).)))).)))).))))))((((((........................))))))...)))))))...((((((((..(((.....)))....((((((.((((((((.......(((((.(((.........((((...((....)).))))......((((((((..................))).))))).......(((......)))....((.((..........)))).))))))))...))))))))))))))((((((.(((.....)))))))))((((......))))...))))))))..…	-87.4	0
sLCB391+	intergenic	+	390526	390587	AUGGAUUUGCAACAAAAAGUGCCUGCCAUUCGUGGAACUUGAAUGAACGACAGGCGCUCUUU	.................((((((((.(.(((((.........))))).).))))))))....	-16.6	4
sLCB411+	3' UTR-derived	+	410188	410376	AUCUUAGUUGGAACAGUCAUUACGGCGCUCAUUUUAGGCUUUACCAAAAAGACUUUGAAUGAGCAGCAAAUGAAUCAACGGAUGGCUGCCGGUAUUAUCUAAGCUUUAUGCAAAUCUCAAAGUGAAUAUGGCGGGUUAUUUGUCCUCAGAAAGUUCGGUUAUAGUUGCGACUAUACCGGGCUUUUUUAA	................(((((...((((((((((.(((((((.....)))).))).)))))))).)).)))))....((((((((((((((.((((..((.((.(((....))).))...))..)))))))).))))))))))....((((((((((((.(((((....)))))))))))))))))...	-50.3	3
sLCB413a-	antisense	-	412733	412656	UAAGCGCACGAUUGUGAGGUACAUUUAAAACGGCUUCGGAUUCCCUUAUGAUUGAGGAAAUGCCGAAGCCGUUGUCUU	...((.(((....)))..))........((((((((((((((.(((((....))))).))).))))))))))).....	-29	5
sLCB421+	3' UTR-derived/5' UTR-derived	+	420222	420368	GUGGUAUAUUUGAUGCAAGAGACGAAACAGGGCGACAACGAAAUGUUUGCCCGCCAUGCAAAUUUGGAGUAAAAAUAGAGUUAAGUUGGUACGCUUUGGGCGCCGGAGGCAAUGAAGACUAUUACCGGCGAGUGAGGCGUACUUUUU	...((((.....))))....(((..(((.((((((((......)).)))))).(((........)))............)))..)))(((((((((((..((((((..................))))))..)))))))))))....	-38.3	4
sLCB445.5+	intergenic	+	444402	444534	AGCAAAAAGCCGUUGUGCGCAAACACAACGGCCGGGCAAAUGCCCUUGCAAAGCCAUCAAACAAACGGUGGCACUCAGAAUUAGGCAACCAAAAGUCGCGACAAUCCGGUGAAGGAAGCGCGGCUUUUAGUUU	.((((...(((((((((......))))))))).((((....))))))))...((((((........))))))..............(((.((((((((((....(((......)))..)))))))))).))).	-52.1	1
sLCB445.7+	intergenic	+	444695	444828	AGCAAAAAGUCGUUGUGCUCGAACACAACGGCCGGACAAAUGUCCUUGCAGAGCCAUCAAACAAACGGUGGCACACAGAAUUAGGCAACCAAAAGUCGCGACAUUCCGGUGAAGGUUAACGCGGCUUUUAGUUU	.((((...(((((((((......))))))))).((((....))))))))...((((((........))))))..............(((.((((((((((.....((......))....)))))))))).))).	-45.6	1
sLCB457-	5' UTR-derived	-	456091	455806	AACUAAUCAAAACAUCAUAUUGACUUAUGCGUUGAAGAGAAGAGUAAGCGUGAAUCCGUUUAAAGAGACUGCCCGGAGGUGUGAGGGUGGAACGGUGAAGCACUGAAGAUGAGCUCUGAGCAUCGGCAACCGUGAAAGCGGGCGCCGCGUCAGGACUCGAUACCGUCCCAGACAUCGUUUUGACGGUGUUGUUGAGUUGGCGGGAGCAAUCCCAGCCAAGAAUUAGGGUGGUACCACGAAGGUCUUCGUCCCUGUAUUAAACAUACAGGGGCGAAGAUCUUUUUUU	.......................(((((((.((....((.....((((((......))))))......)).....)).))))))).((((..(((((...))))).....(((.(((((....((((..((((....))))..))))..))))).)))..(((((.(((.((((((((....))))))))......(((((((((....)))).)))))......))))))))))))((((((((((((((((((((.....))))))))))))))))))))....	-103.5	4
sLCB462+	3' UTR-derived	+	461549	461624	GUACAAAGUUCCUUUGCAUCGGACACAGAAAAAUAAAGCAGAAACCGCCUAUUGGUUCAAAGAGGCGGUUUUUUUG	.......(((((........))).)).............(((((((((((.((......)).)))))))))))...	-18	3
sLCB468-	intergenic	-	467834	467726	GGAGUAAAGCACAAAUUAUCAUUCGAUGAUCACUGCGGAGUGGUCAUCCGCGUUAUUGAAGGUCAGUCGAACGGAAGCGACUUCCUUUGCUAAGGAAGUCGUUUUUAUG	........................((((((((((....))))))))))..(((((((((...)))))..))))((((((((((((((....))))))))))))))....	-37.5	4
sLCB481.2-	intergenic	-	480164	480002	GUACCAAAAGCGUUGCUGGUGGGAGCAAGCGCUAUGGUUCAACAAUGCUACUUAACGGCAGCUCGUUUAUUGAACUAAGUCGUCACGAGCCGAGCAAGCAGCAACCCAGUUUAAAGAUAAGCCGUCACGGAGCUGUACAAGCUUUCCGUGGCGGCUUAUUUAU	(.((((..(((((((((......))).)))))).)))).).....((((.(((....((.((((((....(((......)))..))))))...))))).))))...........((((((((((((((((((((.....)))..)))))))))))))))))..	-60.5	2
sLCB481.7-	antisense	-	480612	480485	GUAACGAAAAAGAACCGCUGGCGGGAACCAGCGACUCCAUGAUUCAACAAUGCUGCUUAACCGGUGGCCUAUAGUAAAAUUAAGCCGUCACGAUAAGCCUACCCAGCUAGCUCGUGACGGCUUUUUGG	....(((((..((..((((((......))))))..))..(((((..((.((((((((.....))))))..)).))..)))))(((((((((((..(((.......)))...)))))))))))))))).	-38.5	1
sLCB488-	3' UTR-derived	-	487426	487336	AUCAAGACAUUGAUGCGUGCCACGAAAAAAAUGUUUGAAUAAUAACGUUCAAUAUCAAAAGCGUUGUCCAUGCACGGGCAACGCUUUUCCU	.....((((((....(((...))).....))))))(((((......))))).....(((((((((((((......)))))))))))))...	-26.1	3
sLCB493-	antisense	-	492221	492148	AAGUUGAUCAACCAUGCACCCUUAAAAGUUUUUCCCACCCGCUUGCCGACUGCUAUCAGCAAAACGGGUUUUCU	....................................(((((.((((.((......)).))))..))))).....	-11.3	5
sLCB518-	3' UTR-derived	-	517567	517471	GAGCAUUGUUCUGUGGCCGAAAUGUGAUUCUUAGCGCUAAAAUUAAAAAGUGGCUGACCACAUUAGCUUGUUGCUAAUGUGGUCAACCACUUUUUAA	.(((.(((....((.((......)).))...))).)))....(((((((((((.(((((((((((((.....))))))))))))).)))))))))))	-40	0
sLCB527+	3' UTR-derived	+	526544	526624	AAUCUGAGUUGAUGGGACAAAGCUAAGCGGGUACUUUCAAUGCCGAUGAGUCGAGAAAAACUGAUUUAUCGGUAUUUUUGU	.(((((((((..........))))...)))))......(((((((((((((((........))))))))))))))).....	-21.3	5
sLCB561+	antisense	+	560453	560529	ACAAAGAGCCUUAUGACUCCGAGUAUUUGUUAGGCGUCUACCCGUUCACUUUGGUCGGUGGGGUAGGCGCUUUUUGC	.....(((.(....).)))............((((((((((((...((((......)))))))))))))))).....	-24.1	5
sLCB562-	3' UTR-derived/5' UTR-derived	-	561864	561685	UUGUGCCACAUACCAAGUAAAGGAUGUGAGUCAUCAUGCUAAAAAAGAUAGUUGCCAUCUUACUCAUUGUUUUGUUGGCUGGCGCAACAACCGCUUGCGCUAGUGAUCAAGACGAUGAUCAAAAUGUCGAGCAGUUUAACUGAGUGUUGGCUGGAUACAAAAAAACCCCGGCCGCUGUGG	.....(((((.....((((...((((.....)))).))))....(((((.......)))))..(((((((((((.(.(((((((((((....).)))))))))).).)))))))))))...........((((.((.....)).))))((((((.............))))))..)))))	-54.8	0
sLCB568-	antisense	-	567710	567652	AAUCAAUGUGAAACCUCAUUUUUGGCCGUUAAGUGUGCUAGCGCUUAGCGGUUUUUGUU	...(((.((((....))))..)))((((((((((((....)))))))))))).......	-19.8	7
sLCB573.2-	antisense	-	572199	572093	UGCGUUUGCUAUACUGUCAUUGGAGGCCAACUCCUAAUCUUUGAUUUCAUUUACUCUCAAUCGUACGUCUGGCCUCCAGCGCGUCCCUCAUCAGGCGCGCUUUUUAU	.((....))............((((((((((...((....((((............))))...)).)).))))))))((((((((........))))))))......	-29.1	6
sLCB573.5-	intergenic	-	572422	572227	GGAGAUGCUUUCUUAUGCGUGUUAACCUUAUAAGUUGGGGGAACAAUCUGAUUCAAGCACCUCCCGCGCGUUGCUUAUGUGACGCGCUUUUUGGUAUACUGCAUACGGAGGCCAACUCCUUUUAAAUGAUUCCAUUUGCUAUCAAUCACGUGUACGUUUGGCCUCCAGAGCGCGUCAACACCCGGCGCGCUUUUUU	((((.(((((.........((((..(((........)))..)))).........))))).)))).(((((((((....)))))))))......((((.....))))(((((((((.......((((((....)))))).........(((....))))))))))))((((((((((.......))))))))))...	-68.4	3
sLCB573.6-	antisense	-	572551	572435	GGGUUUGUAGGAUAAGCGUGCCUUCGUGGUGCGCUUUUGUUUUUUGUGAUAUACCUGCUGUUCAAAUAAUUCGAUUUGUUAGACUGAGUCGUCCUGUUAAUCCAGGGCGACUUUUGC	((((.(((((((((((((((((.....))))))))..)))))).....))).)))).(((..(((((......))))).)))...(((((((((((......)))))))))))....	-36.8	4
sLCB574.1+	3' UTR-derived	+	573065	573191	GUGCCAAAGGUGAGAAACCUGAGACACCGCGUUUUUCCUCCGAGCCUCAGUGAUGAUAAAGCUGUGGCAAGGCGUGGCAAAUGGACUGGCUGAGAUAGUCAGGCGGGUUCGAUUCCCGCAUGCCACA	..(((...((.(((((((.((......)).)))))))..))..(((.((((.........)))).)))..)))((((((......(((((((...)))))))(((((.......))))).)))))).	-45.1	1
sLCB574.4+	5' UTR-derived	+	573395	573523	UUGUCCAGUUUAGCGACCGGACACAGCUUGCGAUGACCCCAUCUGACACUGGGAGAGCGAGCAGCAGACAUAUGAAGCACAGAUAUCACCUCAAUGUAGUAUUCCAGUUCACGCUGGGGUACUAUUUUU	.(((((.(((....))).)))))..((((((......((((........))))...)))))).................................(((((((((((((....)))))))))))))....	-37.3	4
sLCB577.1-	intergenic	-	576011	575911	GUGAGCAGUAGCCGUUCUCCUCCAAGUCAAUUGCUACUAUUCACACAUACGUUUCGUUUUUUCAUCCUUUUGGCCCUUGGACUGGUCUCUGAGGGCUUUUU	(((((.((((((.(((..(......)..))).)))))).)))))...........................((((((((((......))))))))))....	-28.3	4
sLCB577+	intergenic	+	576101	576185	AGUGAAAAUGAGUAUUUAUCUGGAACAAUUUAAUUUUAGCUUAUUGAAAUCUUUUAAGCAACAAAAAAGCUCUCGGGGCCGAAUC	..(((((.(((((..............))))).)))))(((((...........))))).........((((...))))......	-6.8	6
sLCB577.2-	intergenic	-	576126	576048	GUUCCAGAUAAAUACUCAUUUUCACUCCUCGGUACUACCCUAAUCUUCUAGCUCUCGGCCCCCAACCGAGGGCUUUUUU	..............................(((...)))..........(((((((((.......))))))))).....	-15.1	5
sLCB577.3-	antisense	-	576248	576163	GAGCAGUUUGAUGACGCUGCUCUACUUUCUGAUAAAGAACUUCCGUUGUUCCUGUGGCUCUCGGAUUCGGCCCCGAGAGCUUUUUU	(((((((........)))))))..............((((.......))))....(((((((((........))))))))).....	-29.2	5
sLCB581-	antisense	-	580178	579749	AGCGUUUACGAUACAUUGUCGAUUGAAUCCCCAAUUCACGCAUGACUUUCCAAAUCGUGCGGUCACUUAAGCGGCAUUUAAGUAAUUUACGAAUGCGUUUAGCAAUCCGCACGUAUCCGUAAAAUUUUCGACGUUGCCAAAGAACCUGAACCAGCUCUUUAAGCUUAAUUCGGCGGCGAUUUCGUGACUUAGGAUGCCACUUUAACCAGUCAUAGUAGGUACUCGAAGGGAUCCGUAACGCUCGGAGAAUAACUGUGAUGCGGUGCCCCCGGCUCAAUUGAUCUUGAAUCAUAAAAAGAGCGGCCUUUCGGCCGCUAUGAAUCAACGGCGCUGGUCCGCGUCAAGUAGACAGGUGAAAUAAUUAAAGUGCCUAUGCAGUUUUCUUUACGGCAUGAUUCC…	...(((((((((.((..(((((((((............(((((((.........))))))).......(((.(((((((((((..((((((.((((((...((.....)))))))).)))))).....(((.((((((.......(((((..((((.....))))...))))).)))))).)))..))))).)))))).)))..(((.((((((((..((.(((..((.(........).))..))).)).))))))))..)))(((...))))))))))))..)).)))........(((((((....)))))))..........(((((......)))))..)))))).............(((.(((....))).))).((..(((((((((((((…	-136.9	3
sLCB588+	intragenic	+	587257	587522	ACUAUGCUGAGUGAACUAGGGGCUAAUCCAGAUGAGAAUGGAAUGACCAAACUGGACAAGUUCUUCUCCAAGUUGCCCUCUGGUGAUCCAGCCAAAUUGCAGUAUGGCACAAUUCAAUUUUCGCAAGGGAUUACCCGUAGCGGUAUCUUUACUGGUACGAUGGCAGGCAUUAAGAACUACGCCUUUAGUAAUAUUGGCCGCUUAACGGCCACAAAUGACUUUAAUAUUGCCGACUUAGCCACUGGUGACAAACCAGUGGCUUUCUU	..(((...((((.((((((((((...((((........)))).((.(((...))).))(((((((.......(((((....((((((((.((.((((((.(((........)))))))))..))...))))))))((((.(((((....))))).))))..))))).....)))))))..))))))))).....((((((.....))))))....).))))..))).....((...((((((((((.....)))))))))).))..	-82.3	2
sLCB603-	antisense	-	602640	602528	ACAAACAGGGAGCACCCCCGUAAGAGUACUCCCCUAGCAGAGCCGUUUAAGACGGCGGCAACCAUUGGGUUAAAUAACCGUCAGCUAGCCAAAGCGAAGACGGUUAUUUUUUU	.......(((((.((.(......).)).)))))...((...((((((...)))))).))((((....))))(((((((((((.(((......)))...)))))))))))....	-36.1	4
sLCB615-	5' UTR-derived	-	614362	614273	AAAAGGUAACUAAUUCAAAAAAUUCGGUUGGGCGGUGCUCAAGAAAGCUUUCUCGGGGAGGAAAGCGAUUCUUGGGUGCGGCCUUUUCUU	.......((((((((.....)))).))))((((.(((((((((((.(((((((......)))))))..))))))))))).))))......	-31.7	6
sLCB616-	antisense	-	615633	615407	AAGGAAUCCAAACUAGCAGCGACCAAAACAUCAUUGAUUUCUUGUUUGAGGCUGGUGUAAUUCUUCUUUUCUAUGAUGAACCUUAAAAGGAUCUGGUGCAAACAGUCUGAGAGAUGACCAUCUAACCAGCUAUUGAUCCUAUGUUGAAGGUUAUGCAGCUAACAAUGCUUCUAACUCGUCCACGACUGAGAACCCGAUGAGACUUAACUCUCGUCGGGUUCUUUUGC	.((((((....((((((..(((.(((...(((...)))...))).)))..))))))...)))))).........((((((((((...((((((((((.......(((........)))......))))......))))))......)))))...(((........))).......))))).......(((((((((((((((......)))))))))))))))....	-60.4	4
sLCB616+	5' UTR-derived	+	615845	615939	AGUAUUAUUAAAAUAUGAAUAAAUAAAUCGGUUGACGUAAGCUCAAGGUGUUCUCUUUCAGGGGUGUGUAAGAGGUAUCUGGGUUUACGUUUUUU	.................................((((((((((((.(((..((((((.((......)).)))))).)))))))))))))))....	-22.9	4
sLCB626-	antisense	-	625601	625527	GAGACAACUUUUAAGUAAAGAAAAUAGGGACCCUUUCAAUUACCAUGUGCUAACCAAAAGGGGGCCCUAUUUUCU	..................(((((((((((.((((((...(((........)))...))))))..)))))))))))	-21	0
sLCB638-	antisense	-	637318	637252	GCCCAUAAAGGUCCUUCUUUCUAGUGGAAUGUUGUGAUGACACCAUUAAAGACCUUUAUGGGUUUUU	(((((((((((((.((.....((((((..((((.....)))))))))))))))))))))))))....	-24.8	4
sLCB644.5+	intergenic	+	643489	643560	GUAAGCAACUAAAUAUUUUAGUCAGCCUGUAAUACCUUGUCGUUCUGCCUCCCUUGCUCAGGGAGGCUUAUU	....((.((((((...))))))..))....................((((((((.....)))))))).....	-18.4	5
sLCB644.7+	intergenic	+	643681	643871	CAAGGAGCAAAACUCCAAUAGCUAGGAGUAAAAAGCUCCUUAGGAGUUGGCAAGCUAAGCUGCUACCCACCCCAAGAAUAAUCGCGCAUACGGACUGUAUACUGUUAGGAACCUGCCCCCCUCGGCGGGUCUUCCAGAUAAAAGCAAUUCCUUGCCAACUCCGCCCCAUCCUAUAUGGAUGGGGUUUGCGU	.(((((((...(((((........))))).....))))))).((((((((((((...((.((((.............(((.((.((....)))).)))....((((.((((((((((......)))))))..))).))))..)))).)).))))))))))))(((((((((.....)))))))))......	-73.6	6
sLCB648+	antisense	+	647805	647942	AGUGGGUUGCGCGCGUCCCUGAUCGUGCUCAGAAAUGCGAUCACAGGCGUAGAAACCUGCGCAUAAACGUGCCUGUGAUCGCUCUACAAAAAAAUCCGCCCAAGUCUAUUGUGACAAUAGACAAGGACGGAUUUUCCG	.((((((((.(((((........))))).)))....((((((((((((((((....))))((......)))))))))))))))))))...((((((((.((..((((((((...))))))))..)).))))))))...	-56.1	3
sLCB649-	intergenic	-	648171	647891	AAUAUCACACAGGCGAAAAGAUGAGUAACCAGUCGAAGGUCCGCAGCGAGUUGUCAUUUGGUGAAAGACAAUGAUCGGGCACUGGCGAAGAUGGUCUUUUGAAGCAUUCAGUUGCGAACACAUCUUGCAUGCAACUGACGGGCACUCCCGUUACUGAGUCAGGGUAUAACGCAAACUUGCGAAGUACUUAGAGAGAAUCGAUUUCGAUCGGUUAAUCAAGGUGGUAACGCGGAAAAUCCGUCCUUGUCUAUUGUCACAAUAGACUUGGGCGGAUUUUUUUG	..((((((....((.(((((((.(....(((((.....(((((......((((((.(((....)))))))))...))))))))))......).)))))))...))...((((((((..((.....))..))))))))(((((....)))))..(((...)))(((((..((((....))))..)))))..((...(((((((....)))))))..))...))))))....(((((((((((((..((((((((...))))))))..)))))))))))))..	-89.5	2
sLCB652-	intergenic	-	651587	651321	AAAUAUAAAUGCAACGCGAAAGACAAGUACCCGUGUCUGUGAAUACAGCGAGCUUCGAUUGGUGUGAGGAAGCAUUCAUGAUAUGGCGAAUAUCCCUUUCAAGCAGGACACCGAACUUCAGUAACGUGUCAUGGGGGCACCCAUUACAGUGCUAGCAUAUCGUCAUUGGACCGUAUGCGAUGAAGACCAAGGCGCAGCUGGCUUUGGUGAAUUAAGGUGGUACCGCGCAAAGUCGCCCUUAGAAAAAUCUAAGGGCGACUUUUUUUU	.................(((((....((.((((((((.((((((.......(((((............)))))))))))))))))).).))....)))))..((.((.((((....(((((((.(.(((.(((((....))))).)))))))).((((((.(((....))).)))))).......((((((((.......)))))))))))....))))...))..))(((((((((((((((....))))))))))))))).....	-87.1	5
sLCB657+	intergenic	+	656325	656573	AUCUCUCAGAUUAAAGGCAAGUCAGUCAUGAGCACAGACAAAGGGGUCUUAGGAUGAAGAAGAAUCGGAUGGUUUCGCAUACACUCAUCACCAUGGCGGUAGCGGUUUUGGCCGUGAUUUCCGAGAUGCCAAUUCAUGUUUUGAUCGCCGGAUUCAGCAGAUUAGGCUGAUGCCAUUAGCAGGUGUCAGUUGACUGUUUAAUGAGCUAUACAAGGAAGUCGCUUCUUUUCGGAGAAGCGGCUUUUUGAU	....((((......(((((.(((((.(.(((.(((.......((((((..((.(((((......((((((((((((((.(((..((((....))))..)))))))....))))).....)))))........))))).))..)))).))((..(((((.......)))))..))........)))))))))))))))))..)))).......(((((((((((((((....)))))))))))))))...	-70.5	3
sLCB671-	intergenic	-	670419	670135	AACAUUGAAAUGCGGAAAGAUGAGUAGUUGUUAGUUUCUUGCUUAGAGAGUGUCCAUUUGGUGAAAGGACAUCAAGAAACGGCAGCGAAUAUGGUCUUGGUGAUGCAGGAACGCUGAGCGAUUGCGAGGCGGUCAUGGGGACGCCCAUUAUUGCGUUAGGUCUCACAGCUAUUUGCUGUCGGACUGAUUGAGGAAAGUCGUGUGAACGGCUUUCAAACCAAGGUGGUACCACGGUAAGCCGUCCUUGGCGCAGACAAUUUGUCUGCGCUGAGGGCGGCUUUUUUG	............(((((((((.(...((((((.((((((((........((((((.(((....))))))))))))))))))))))).....).)))))..((((((((((.((((..((....))..)))).))(((((....)))))..))))))))(((((.(((((.....))))).))))).......(((((((((....)))))))))..(((..(((...)))..)))(((((((((((((((((((((...))))))))))))))))))))).))))	-116	0
sLCB691-	3' UTR-derived	-	690595	690422	AAGUUAAAUUCGAAAGUGAGGUUUCGUCCAUUGAAGUAAGCCAAUUGUUGAAAAUGUCCAAGUCCUGUCAUCAUCAACGGGAUUAGUACGGCCUUUUUGACAAUUGGGCUUGAUCAAGGACGGCACCCCCGUUUAUUUUGGUCAGUCCCAAAGUGUUAUUGGACUGGCUUUUUU	............((((((((((.((((((.((((..((((((((((((((((((.((((.((((((((........)))))))).)...))).)))))))))))).)))))).)))))))))).))).....)))))))(((((((((............))))))))).....	-57.7	5
sLCB704+	antisense	+	703968	704054	ACUGUGUUGUUAAGCCGAAAACUUCGCCGAUCACUUCAUAUUUUUUGCCGGGAAUGUUUUCGGUGGUUGUGAUUAAGAUUUCUUGUG	.((..(((.....((((((((((((.(((...................)))))).)))))))))......)))..))..........	-17.2	10
sLCB711+	intergenic	+	710029	710162	ACGGGAAAACCACUUUUCUCUCUGAUUUUAUCGGCAACUUAAUUUAGAGAAGAGAGUAGAACUUUUUUAUUAACAAGAAAACAGGCAUCGCCACCAAGAACCUUUUCAGUUCUCGGCGGUGGUGCCUGUUGUUU	..((.....)).((((((((((((((...)))))...........)))))))))(((((((...)))))))........(((((((((((((.((.(((((.......))))).)).)))))))))))))....	-44.9	4
sLCB724+	5' UTR-derived	+	723792	723899	GUUGAUAGGAAUAUUCAAUGUGGAUUGUGACUAUUUAAUUAGGCGAGACCACAAAUCGCAGUGCUGAUCGCAGUGCUGAUCGCAGCGCGUGAUUUGUGGUUUUUUCUU	...(((((..(((.((......)).)))..))))).....(((.(((((((((((((((.(((((((((((...)).))))..)))))))))))))))))))).))).	-39.5	1
sLCB740+	3' UTR-derived	+	739267	739454	AUCGUCACGAAAUGAUGAAGCGGAAUCAGAAGUACUCUGAUGAAGGUAAAGAAGUUGCUGACGAUGUUAAGUUCGUUGCAACACACGGUGCUGCAGGAUCCGCGGACUAAAAUUCUUAAAUCUUUUAACUUACAGCUUCAUCAUGAGAUGCAUAAAGAGCCUCCAUCGUUUUUGAUGGGGCUCUUUUU	..((((.....((((((((((...((((((.....))))))((((((.((((((((((.(((((........))))))))))....(((.((((.......)))))))....)))))..)))))).........))))))))))..))))...((((((((.((((((....))))))))))))))..	-61.1	2
sLCB761-	intergenic	-	760766	760622	GUAGCAAGGAAGUUUACCCCCUUCUUACUACUACCCCAACCCAACUUUUUUUCAUUUUUACUCCUCCAAAGUAAAAAGAAGUCGGCACCACCCCCAAUGGUGUUGACAGGAAACCCCGCGUACCCCCAAUACGCGGGUUUUUUUU	((((..((((((........)))))).))))...................(((.((((((((.......)))))))))))((((((((((.......))))))))))((((((.((((((((.......)))))))).)))))).	-42.7	1
sLCB764-	antisense	-	763836	763742	AGGACCAGCCGCUGGUUUUCACCAUGCGACUGGCCCCGAGAUUUUUCGGUAUAGAAAAGCCGCAUGGAUAAUUGUUCAUCCAUGCGGCGUUGUGU	.((.((((.(((((((....)))).))).))))))(((((....))))).(((.((..(((((((((((........))))))))))).)).)))	-42.9	0
sLCB766+	intergenic	+	765025	765235	AAGUCAGAGAGAACAUCUCUGCAUGAAGGAGUGUUGAUCAUGGAUCGAGUCAAAACAACACAACUUAAUCAUUCUUAUUAUUACGGCUAUUUCGGAUAAUGGUUUGUAUCUCAUGGAUACAAGCCAAUCAGGUUUGUAUCCAUGAUGGCCGUAAGUGUUUAACUUGCAAUUAACCGCCACAUGGACGAAUUCAUCCAUGUGGCCUUUUCUU	..(.((((((.....)))))))...(((..((((((....(((......)))...))))))..)))..................((((((...(((((........)))))((((((((((((((.....))))))))))))))))))))((((((.....))))))........((((((((((.(....).))))))))))........	-70.1	8
sLCB773+	intergenic	+	772472	772562	GAAUUUAGACAUGAGCAGCAUUAGCUAGUUCAAACAUAUUUGUGGCAUUUAGCUUAUUCUUUUGUGCUCAAAAAAGCCGCUAGCCUGAUGU	...........((((((((....))).))))).((((....(((((.((((((.((......)).)))...))).))))).......))))	-17.3	0
sLCB813-	5' UTR-derived	-	812104	811913	AAAAGCAUUGGAGGGCAUGCGAUGGCUGAGCAGAACAUUUUGCCGGAUCAGGGAUUAUCAACAAAGCAAGUUGAAGAACGGUUUGCCGCGGGUCAACAUAACUUGCCGUUAAAACCAUUAACGCGAUCAAUUAGCCAAAUUAUCAAAGUAAAUACGUUCACCUUAUUUAACUUGGUGAACGUGGUUUUAGGU	....((((.(.....)))))..((((((((((((....)))))..((((.(.(....(((((.......))))).....(((((((.((((((.......)))))).))..))))).....).)))))..)))))))...............((((((((((...........)))))))))).........	-44.4	9
sLCB829-	intergenic	-	828882	828729	AAGGACGGGAUCACCGUUACCGUAGUUUUCGCACUUCCCGGGUUUUGACCCGGCCAUUGUGAUCGCCUAUGAAUACGUUGUUCCACGCAGCGAUGCGUUAAAAGAAAAAUCGAGACAUGUCUGUUGGUAUGUGUUGAUGUGAUCCCGUCCGUUA	..(((((((((((((((...(((((...(((((....((((((....))))))....)))))....)))))...))).......(((((....)))))..........(((((.(((((((....))))))).)))))))))))))))))....	-61.4	4
sLCB843+	intergenic	+	842247	842431	GUUAGGACAUGCGUUGAACCCUGCACGAGACAGAAACGACCGCACAGCUGAGAACGGUCGCGUCAGGCUAAGAUGUGCUCCCUGAUAUUAGUUAAACGACAAUUAAUGAAGUGGUAAUGACUCGCAUCAUUGCAACCAAGGUGGUACCGCGUGCAAGCGCCCUUGGCAGCAAUGGUGCUUUUUAU	((((((...((((((....((((.(((.........((((((..(......)..)))))))))))))....))))))...))))))...(((((.((.((..........)).))..))))).((((((((((..((((((.......((((....))))))))))..)))))))))).......	-57.1	7
sLCB868+	antisense	+	867888	867955	AGCUCAUACCGGAUACCUCGAAUUGUUUGAUUUGGUCGUUAAACAUAUUCUACCCGGUAUGGGUUUAU	.(((((((((((.((....((((((((((((......)))))))).)))))).)))))))))))....	-24	4
sLCB884-	5' UTR-derived	-	883047	882964	AAUUCAUUAAAGGAGUUCACAAGAUGACCCAACUGUUCGACUUCAUCAUGCAUAUUGAUGAGCAUCUGAUUACCAUCGUUAAUA	.........((.((.......(((((...............(((((((.......))))))))))))........)).))....	-10	4
sLCB886+	3' UTR-derived	+	885811	885908	GCUUUGCACCGAUUGCCGCUCGGUUAGACGGGUGGGUCGCUGAAGCACUUGAUCAUUUAGACGAAGAACCGGCUCACAAAUGAGUCGGUUCUUUUUUU	((((((...((((..(((((((......))))))))))).))))))................((((((((((((((....))))))))))))))....	-40	4
sLCB899+	3' UTR-derived	+	898766	898980	GGUUUGAAUUGGAUUCACUAUCCUUUAGAUUUUGUUGUCAUUAUCAUUGGUGCUUUGGGCUUUUAUGCUUGGGGAAUUAAUAGUCACAUUUUCUCUAAAUAUUUCCGACGCGCUGCAAGAGUGAAUGACAAAGUUAAAAUGCCGCGGCAGUAGCAACUUUUAUUAGAAAAAACACGUCUCUGGUCAGAAACAUGAUCAUCGACGUGUUUUUUGGU	.(((((((..((((.....)))))))))))....(((((((..((((((((((.((((((......))((((((((..............))))))))......)))).))))).....)))))))))))).((((...(((....))).))))............((((((((((((..((((((......))))))..))))))))))))...	-56.3	3
sLCB906-	antisense	-	905157	905028	AAAGGACAUUGGCAAAAAGCCACACCGAUGUAAGUGCAUCAAUAAUCAGCAUCGUAAUGUACGAUUUACGCCCUGACAUGUAUAGUGCGAUGCCAAAAAGGAACAGUGUGGUUGGAAUCGGGUUGAUCGC	....(((.((((.....((((((((.(((((....)))))........((((((((.((((((..(((.....)))..)))))).))))))))............))))))))....)))))))......	-30.7	6
sLCB922+	5' UTR-derived	+	921406	921626	AAUCAUCAAACGAACAAAGGAGUAGUAAGUUAGCGCGGGUGACAGAGAGCAGGCGGUGGUGCGAGUCUGACGAAGCAAAGACCGAACUGACCUUUGAAGUUGCUGGGGUGAAAUUAGUAGCCACAGCCGGCCGGACCGUUAUCUCCUUUGAGCGCUGUGAAAGCAGAACUUAGGUGGUACCGCGGCUGAGCCGUCCUAAUGUAGAUAGGGCGGCUUUUUGU	.((((((...((..((((((((......(((.((.(((.((.(((((..(((.((((..(((..((...))...)))...))))..)))..)))))..((((((((.......))))))))..)).)))))..)))......))))))))..))((((....))))......))))))...((((..(((((((((((.......))))))))))).))))	-71.3	0
sLCB928-	3' UTR-derived/antisense	-	927149	927074	UGAACCAGCAGCAAACAAAAAGCAGAUGAUCCCUUUCCGCCACAACGACGGCUGAAGGAUCACCUGCUUUUUUGAC	................(((((((((.((((((..(((.(((........))).))))))))).)))))))))....	-25.7	4
sLCB930+	antisense	+	929979	930066	ACGCAAAGAGCGUACUUCAUGAACUAUGCUCCUAGCACUUGUAUGUUGCGUCUACCCAUGCUUCCAAGCGGUGGGGUAGGCGCUUUUA	..((...(((((((..........)))))))...))...........((((((((((.((((....))))...)))))))))).....	-30.3	5
sLCB932-	3' UTR-derived/5' UTR-derived	-	931232	931145	ACGCGAUAGUACCUUGUCUUUCGGCAAUUUGUCCUUUGACGAAAGGUACUCAAAAAAAGGCGUGACCUUCGGGUUACGCCUUUUUCAG	.......(((((((((((....((((...))))....)))..))))))))...((((((((((((((....))))))))))))))...	-35.2	3
sLCB946+	3' UTR-derived/5' UTR-derived	+	945699	945814	ACCGUAAGGAGGUGAUUAUUUGGCAUUUUGGAACAAUCUUUUUCAUAGAAAAAAUAGUGGCGUCACAGUCACACCGGAAUACAAGCUUGUUACCAACUACGGUAACGGCUUUUUUG	((((((.(..((((((..((((..(((((((.......((((((...))))))...(((((......))))).))))))).))))...))))))..))))))).............	-28.2	13
sLCB963.1+	intragenic	+	962058	962182	GGCGCAAAGGUGGGUCGACCCCGUCCGCACCAGUACAAAACAAUACUGCUGCGGUCAAAAAGGUCAACGUCACGUACGGCCUUAAGCUCAAGAAUGGUGGCUGGUUAGAUCCGGUCACCAAUUUU	(((....(.((((((.((((..(.(((((.(((((........))))).))))).).....)))).)).)))).)...)))........((((.((((((((((......)))))))))).))))	-46.3	0
sLCB963.7+	intergenic	+	962677	962923	AACAAUGCGAUUAUGACAUUCGAAAUGGUACUUUUAGCGCAAAUAAUCUAGUUAUUUUAAUUGCGCUUUAUUUUGAGAAAUUUUAAUUGAGACCAAAUUGAGACCAAGAACGUUAUAAACACUGAUACAAUAGGCAUAUAUUGUUCCUGUUCGCGGCAUUCUCGUGAUUUUUAACGGCGGUUAAAAAUCGAAAUGCCCGUGUAACAACGUUUUAGCCUUCCUAAUUGAUGUUAGGAGGGCUAUUUUU	.......((((((.....((((((((((.......(((((((.(((..........))).)))))))))))))))))......))))))..................((((((..........((.((((((......)))))))).(((((((((((((.((..((((((((((....)))))))))))))))).))))).))))))))))(((((((((((((....))))))))))))).....	-66	5
sLCB970.5+	antisense	+	969443	969494	AUGGACUCAUAGCCUAAGAACUCCUUUAGAUGAUUGUUAUGGUGACUUCAUU	....((.(((((((((((......)))))......)))))))).........	-5.6	9
sLCB970.7+	antisense	+	969611	969665	CAUACAAGGUUUGGUGCUGAGACAGCGACGCUUGCUGAUGGCAGGGUGUUUUUUU	...............((((...))))((((((((((...)))).)))))).....	-11.8	5
sLCB975+	antisense	+	974638	974719	CAAGGUUGUAAGCUGCACGGAGCAACUGGUUGCGUUUAGCAAGAUUACCUACGCUCAGUUGCUCACGUUUCAUAAAUUGUUC	................(((((((((((((..((((...............)))))))))))))).)))..............	-21.7	14
sLCB976+	5' UTR-derived	+	975582	975769	GUGAGUGACUUGGCUGGCAAGAAAGCUACGGGUUGCCGUACUUCUUAACCAGUCUGGCUGGAAUAUAGCCGUCGUUUGUCGGCCAAGCCUCCCACAACGUAUCAUCAGUAGUUUAGUAUGGGAGGGCCAGCAAUGCAAAGGGACUGGGAUAGUUUCUUAAUGCCGUAUGAACAAGCAGUCGGGGAAUU	.(((.((.(((((((((((((((.(.(((((....)))))))))))..(((((...)))))......((((.(....).))))....(((((((..((.................)).)))))))))))))...((((((((((((...)))))))))..)))........)))))).))).......	-59.6	7
sLCB979+	antisense	+	978783	979099	AUCGAGUUUGACAUCGCGCCAGUUAACCAGUGGCAAGGCCUUGUCGAUCUCACUUUGUGCCGGGACGCGCGCGCCAGGCAGGCCAAUUUGCCACAGAUUGGUGACGGCUCCAAUGGCCAUGUCGAAACUGCCAUUGGAGUUUUUUGAAAAGUAGUAGGCUUUUUCAAGUAAGGGCAUAAAAUCUUUAGGCACUUUGACCGGCUUGAUUCCGGCAUUAUCGUUGAUCUUAUCCAAAACCGAACCGCCGCGGGUUAAAGUUGCCUCGGCGUCGACGUGAUGAAUCAUGGCAAAUCCGUCUUUUAAGGCGGAUUUUUUAC	...(((.((((((..((((((.(.....).))))...))..)))))).)))......(((((.(((((((((((((((((.(((((((((...)))))))))...((((((((((((...((....)).)))))))))))).((((((((((.....)).)))))))).....((.((((...)))).))(((((((((.((........(((....((((((........)))...)))...))))).)))))))))))))).)))).)).)))).....)).)))))(((((((((....)))))))))......	-108.5	6
sLCB987+	3' UTR-derived	+	986399	986518	AAGCUAUUUAUUUUUAACUUUUAUCAGGGCUAGCUUUUGGGUAAUUGAUAAAAGUUUGCGAUAAAUUACUUCACUAACGUAUCGCUUCGCUGAGUGCGCUCCGAAGCAAUGCGUUUUUUU	(((..(((((((...((((((((((((.(((........)))..))))))))))))...)))))))..)))....(((((((.((((((..(((....))))))))).))))))).....	-35.2	5
sLCB988+	5' UTR-derived	+	987813	987929	GUAUGAAAGGAGCAUCACGAUGGCACAGAAACGCAGCGGACGCAAAAGCCCGCGCAGAAAACGACCUACCAAACAACAACAGCACACCCUUAGUUGGGUCGGUGCGUUAUUUGUGGU	.......................((((((((((((((((..((....))))))........(((((((.(......................).))))))).)))))).))))))..	-26.5	2
sLCB1028+	intragenic/5' UTR-derived	+	1027149	1027279	UUGUGGGACACGCGUGAGCAGUUUGUGGCGGAUAAUACUUUAACCGUGACCAUCAAACGUCUGCGGGAAAAGCUUGAGGAUGAUCCGGCACAUCCGACCUUAAUUCGGACUGUGCGGGGAAUGGGGUAUUU	((((((..((((.((....(((((((.....)))).)))...)))))).))).))).(((((.((((.....)))).)))))..((.((((((((((.......))))).))))).)).............	-36.8	13
sLCB1044+	3' UTR-derived	+	1043259	1043320	GAAACCCAGUAAAAUGGGCAAAGUUAGGAAGAGUAAAAGCCCGCUACGGCGGGCUUUUUGCU	....((((......)))).............(((((((((((((....)))))).)))))))	-25.1	0
sLCB1045+	antisense	+	1044674	1044750	GCAAAGAGCCUUAUGACUCCGAGUAAUUGUUUGGCGUCUACCCAGACCGGCCAAGGUUUGAAGGGUAGACGCUAUUU	.....(((.(....).)))............(((((((((((((((((......)))))...))))))))))))...	-28.1	3
sLCB1051-	antisense	-	1050284	1050220	AUAAGGUUAUUUUCCUUUCGUUUUUUGAUUGGUCGUUGAUGUGGCUGCAUCAGCGGCCUUUUUUU	..((((.......)))).............((((((((((((....)))))))))))).......	-20.8	7
sLCB1061+	3' UTR-derived/5' UTR-derived	+	1060882	1060998	AACCGUAAGGAGGUGAUUAUUUGGCAUUUUGGAACAAUCUUUUUCAUAGAAAAAAUAGCGGCGUCACAGUCACACCGGAAUACAAGCUUGUUACCAACUACGGUAACGGCUUUUUUG	.((((((.(..((((((..((((..(((((((.......((((((...))))))...(.(((......))).).))))))).))))...))))))..))))))).............	-24.6	13
sLCB1131+	3' UTR-derived	+	1130544	1130676	CUGAUCUGCCACCAGCUAAGGUUGGGCUUUAUAAUGAUCUUUUCUUGGAAUUCAAAAUGUAUCGCCGAUGAGAAGGCUCAUCGCUUACAGUCCGCUAUGGUCAGCUGGAAAGGCUAACUUGGCGGGCUUUUUU	...........(((((....)))))((..((((.((((((......)))..)))...))))..))(((((((....))))))).....(((((((((.(((.((((.....)))).)))))))))))).....	-39.9	5
sLCB1160+	3' UTR-derived	+	1159414	1159519	GGUUUGACAAUGGCUGUUCAGAUCAGGAAUAUGAGUAAAAAAAGCCCGAUAAACGAGUUGCAAGUAUCAGUUCUUGACUUGCAGCUCAUCUAUCGGACUUGUUUGU	(((((((((.....)).))))))).................(((.((((((...(((((((((((...........)))))))))))...)))))).)))......	-31.5	6
sLCB1161-	intergenic	-	1160523	1160163	GGGGGUGUAAUGGUCUCGACAUUGCUUUUCGCACAUGCAGUGCACCUCGGAGGCUCGGCUCCGUCAUCAACGGAACAGUUAAUAUAACUGCAAAGAACGAAAAUUCUUACGCUUUAGCUGCUUAAUAACCAGCUAGCGUGAUCCUUCCGACUUCGCUCAAGGGUCGGGUCUGGGUCUCAAAUUAUUGAGCUACGGUUAAUGUUGCCACCUGAGGCAUUAACAAGAGACUAGUAGGUUAGCCGCCUUGUGUUAGCCUUGCUGGCUGGCGCGACAUCGCGGCGAAUUUUAAAUAAGUCAGCUAUAGGUGUAGAGCUGCAUGUAGCAGGGGUGAUGGACAGGAGUUCGAUUCUCCUCACCUCCA	(((((((.....(((....((((((((((.(((((((((((((((((....((((.((((((((.....))))).((((((...))))))..(((((......)))))(((((..(((((.........))))))))))(((((.((((((((.......))))))))...))))).........(((.((((((((..(((((((......))))...)))...)))).)))).)))(((((.(((((((((((.....)))))))))))....))))).............)))))))..))))))...))))))))).)))))))))))))))(((((.......)))))))))))).	-134.3	1
sLCB1185+	3' UTR-derived/antisense	+	1184572	1184816	UUUGCCAUCCCCAUGACUGAGACGAUGGCGUUGGGCGAUGGCGAAAAUGAUUUGCCAAUGUUAAAAACUGCUGCACUUGGGGUGACCUUGGCCAAUGGGUUGCCUGUGGUAUUAGAUGCAAUUAAAACUGUUGUCCCUGACAACGAUCAUGAUGGUGCAGCGGUCGCCAUCAGAAAAUAUGCGAUGGCCAAAGCAUAAUCAAAAAGGCGCCUUGACAGGAUUCAAUUUUGUCGAGGCGUCUUUUU	(((((((((((((((.((........)))).)))).)))))))))..((((((((...........(((((((((((..(((((((((........)))))))))...((((...)))).........(((((((...)))))))........))))))))))).((((((...........))))))....))).)))))((((((((((((((((((((...)))))))))))))))))))).	-95.4	1
sLCB1192-	3' UTR-derived	-	1191343	1191253	CAGUCGGUACCUUAUUUAACCAAAAGAAGACUACCGACAAUAACUGAUCCGGUCACAGCCGAAUAGCACGAUGACUGCUAUUCGGCUUUUU	..(((((((.(((.(((.....))).)))..)))))))....((((...))))...((((((((((((.......))))))))))))....	-29.3	4
sLCB1226-	intergenic	-	1225591	1225493	GACCAGAUAACGCAUCACAAGCGCAUGUUACUGCUUAUGCAGGCAAGACUUGGAUUAUCGUUUCAUCGCAAACGAUUUUCUUCAGUCUGCCUGCUUUUU	...(((.((((((.........))..))))))).....(((((((.((((.(((..(((((((......)))))))..)))..))))))))))).....	-31.3	5
sLCB1258-	antisense	-	1257789	1257735	AUAAUAAUAUCUGCAAUAUUGUUGACUUCCCGUAGUUGGCGCUACGGGAUUUUUU	.(((((((((.....)))))))))...(((((((((....)))))))))......	-17.3	6
sLCB1264.7-	antisense	-	1263609	1263499	UGCGUUUGCUAUACUGAUUAAGGAGGCAGCCUCUAUUGUGGCGAAAUUCAUUACUUACAUCUCUUAGCUUAAUCUGCCUCCGGCGCGUCCUUCAUCAGACGCGCUUUUUGU	.((....))............((((((((.....((((.(((........................)))))))))))))))((((((((........))))))))......	-30.1	6
sLCB1264+	intergenic	+	1263693	1263855	AGGAUAAUAAUCAUUUGGAGUGGGCCUCCGAAGACAGUAUAACAAAAAACCGCCGGAUUAGCGACGGGUGGAAGACAGGGACUUUUAUGCAAUACAUGGCUUUUGAAUAAUGGAACUUAAGCCACCAUCUUCACAAACAGUAUAACAAAAGCGCACCAUUACG	..........((.(((((((.....)))))))))...............(((((.(........).)))))......((..(.(((.((..((((.((.....((((..((((...........)))).))))....))))))..)).))).)..))......	-25.5	6
sLCB1264.9-	antisense	-	1263880	1263637	GUAAGAGUUUGGGGAAACGGCGUGCCGUAAUGGUGCGCUUUUGUUAUACUGUUUGUGAAGAUGGUGGCUUAAGUUCCAUUAUUCAAAAGCCAUGUAUUGCAUAAAAGUCCCUGUCUUCCACCCGUCGCUAAUCCGGCGGUUUUUUGUUAUACUGUCUUCGGAGGCCCACUCCAAAUGAUUAUUAUCCUAGGUUCAAUUUACACACUGGCCUCCAGAGCGCGUCAACACCCGGCGCGCUUUUUUU	(.((((...((((((...((((((((.....))))))))..(((.((((.((((.(((((((((.(((....)))))))).)))).))))...)))).)))......)))))))))).)..((((((......))))))....................(((((((....((....(((....)))...))...............)))))))((((((((((.......))))))))))....	-68.2	4
sLCB1265.4+	3' UTR-derived	+	1264395	1264522	GUGCCAAAGGUGAGAAACCUGAGACACCGCGUUUUUCCUCCGAGCCAUGGUGAUGAUAAAGCUGUGGCAAGGCGUGGCAAUGAGGACUGACCGUGAUAGUCAGGCGGGUUCGAUUCCCGCAUGCCACA	..(((...((.(((((((.((......)).)))))))..))..((((((((.........))))))))..)))((((((.......(((((.......)))))(((((.......))))).)))))).	-44.5	1
sLCB1265.7+	3' UTR-derived/5' UTR-derived	+	1264657	1264818	UUGUCGAUACAAACGGCAAAUACUGGAACGCGCAGCAGACGUGCUCAUGAUGGCGCUAGUUUAGGUCUCGGCCAUCAAUUAUGCGAUCAGCAGACAAGGGAAGGCAUUGAAACCGGUUAAGCAACGCUGAAACGGGCGGUGCAACUCCGUCUGCUCGCUUAC	((((((.......))))))..........(((.((((((((((((......))))).......(((.((((((.((..((.(((.....)))...))..)).)))..))).)))((....(((.((((......)))).)))....))))))))))))....	-50	4
sLCB1266+	intergenic	+	1265679	1265770	AAGUGUGAGAAUGAACUCACUAAGUCAUUGUAACACAAUACUUAUAAUAGGCACAUAAAAAAGCUCUCGGGGACGAGUCCGAGAGCCUGAGG	....(((((......)))))...((((((((((........))))))).)))..........(((((((((......)))))))))......	-27.1	6
sLCB1266.7-	intergenic	-	1265699	1265637	AGUGAGUUCAUUCUCACACUUCAAAAGUGAUUGGCCUUCGUUUUCCCAGAGCGAGGGCUUUUU	.(((((......)))))...............((((((((((((...))))))))))))....	-21.9	4
sLCB1266.9-	antisense	-	1265810	1265736	GAGCCACAUGCAAUCAUGUGCUGCUCUUUUCAUUUUUAUUCCUCAGGCUCUCGGACUCGUCCCCGAGAGCUUUUU	((((((((((....))))))..))))..................((((((((((........))))))))))...	-27.7	3
sLCB1277-	antisense	-	1276410	1276330	GUAAUCAUCUGUUAGAACUUGCCCAAUCGCGGCACGAAAAAAGCGCUCCGCCAUAUCAGAUAUGGUGAAACGCUGUUUUUU	...................(((((....).)))).(((((.((((...((((((((...))))))))...)))).))))).	-19.4	1
sLCB1292-	3' UTR-derived	-	1291769	1291695	ACAAGCACUAAGAAUUAAAAUCUAUCAGCGUCACUUAAAGCCGUUAGACGUCAUAACAGUCGAAACGGCUUUUUU	....((....(((.......)))....)).......(((((((((.(((.........)))..)))))))))...	-15.3	3
sLCB1296-	intergenic	-	1295931	1295833	GUAAACUAAAAUAAAGUAGCCGCUUUUGUACGCUGCUUGAGCCUACACGGAUCGUCACACCAAACGCGAGAUGACAAUUAGUCCGCUCUUCUUUUUUCU	.............(((((((.((....))..)))))))((((..((.....(((((.(.(.....).).)))))......))..))))...........	-16.6	11
sLCB1299+	intergenic	+	1298410	1298504	AUUGAAAAGAGGCCAUCGGGAGGGUACCCCGAUGACCUCGACACGGUCUGGAAGACUGGUGUAGAAGCUAACCCUCGUGGCUAGCUUCUUUUAGU	........((((.(((((((.(....)))))))).)))).(((((((((...))))).))))((((((((.((.....)).))))))))......	-38.8	6
sLCB1299-	intergenic	-	1298700	1298412	ACAGUCAAAUAAGGGCAUCAUGAACCCACGUUUGACUUAGCGGUUUGGUUAGACAUCACCCCUCAACUAUUUUGGAUCGUGGAGGUGAUGGUCAAUGCCUAAUUGGAAAAACUGGAGGGUUGGGCACGCUAGAAAUAGCGUUAGCGAUCUUUGUUAUUGCCAAAGCGUAUUUUAUAUACGCCCAAGCAACCAAGAUACUAAAAGAAGCUAGCCACGAGGGUUAGCUUCUACACCAGUCUUCCAGACCGUGUCGAGGUCAUCGGGGUACCCUCCCGAUGGCCUCUUUUCA	..((((((((..(((.........)))..))))))))..(((((((((..((((((((((((..................)).))))))......(((((((((.............)))))))))(((((....)))))((((..(((((.((...(((....((((((.....))))))....))))).))))).)))).(((((((((((.....)))))))))))......)))).)))))))))...(((((((((((((.....)))))))))))))......	-111	6
sLCB1305+	5' UTR-derived	+	1304220	1304569	GAGAAGUGUGUGCGUUAAGCGAGAAUGCGCACUGGACAGUCACGAUGCGACAAUGAUGAUGAGAUGGCAUAGGUACACGGACUGAAGGAGUGAUAGACAUGACGAUAAGGCUAUAUUUGGUUAGACAUGGCGAAACGCCUAUGAAUGCGGCUCGACAAUUGCAAGGCAUCACAGAUGCGGCGUUGACGGCUAAGGGACGCGCCGCUGCCGACCGAUUAGGCGAGUUGCUACGGCCAGUGCCUUUUGCAAAAGUCUUUACCAGUGAUCGCGGCAGGACAAUUGAAACCGCUCAUCGGAUUAUUGCUGGUCAUCAGCCGCAACCGCCAUUGAUUCAAUUGUCCGCCUUACGU	.......(((((((((.......)))))))))..............((((((.((.(((.((....(((.((((((..((.(((..(..(((.....)))..).....(((((....)))))...(((((((...)))).)))...((((((((.((((((...((((........(((((((...(.......)...)))))))))))...))))).).))))))))..))))).))))))..))).....)).))).)).)).))))(((.(((((((((((.....(((..((....((((.(((.....)))))))...))..)))))))))))))))))......	-108.5	6
sLCB1312+	3' UTR-derived/5' UTR-derived	+	1311774	1311948	AAAGACAAUCAAUUUUUGAUGAUUGCUGGUCCUAAUCGCCUAACGCUGUGGUUUCGGGUGGCGUGAUUCGUGAUAAUGGUCAGUACAUCAGAGAGAAGGCCAGCAUGGAUUUUCAAGCAGUGACGGAUGAACUGAAGACAUGGACAAAAGCCCGGGUAAUGCCGGGUUUUAGUGU	............(((((((((..((((((.((..(((((...(((((((........))))))).....)))))...)))))))))))))))))((((((((...))).)))))...((((.........)))).........((.(((((((((......))))))))).))..	-47.6	2
sLCB1313+	3' UTR-derived	+	1312860	1312978	AUUUCAAAACAAUGCCUGCUGUAUAACUGAUAAAGUUUUGGGACAUGAUUUAUAGUUGCAAAAAAAGACGAGCGAUUGUCCGUAGUAUUUGGAGUACGGAAAACCGUUCGUCUUUCAUU	............(((..((((((...........................)))))).)))...(((((((((((.((.((((((.(......).)))))).)).)))))))))))....	-29.8	4
sLCB1334+	intergenic	+	1333186	1333471	ACAAACUUGAAAUUGAUUGUAAACGGACUGAGUGAGUAGUUACCGCGAGGCAGUACAGAAAACCUGAUGAGCUGAGAGCAGGGUCGCUAGCGGAAAUGAAGAUGGCUUGGCACACGCGGCACACCGAGCAAAUUGCGAGGCUGUGAUGGUUGGCACCCAUUAUCCUGCACCCGGAUGAAUUCGUCCGCUGAGUGGAUCACGUUUUGUGUGGUCAAUUAGAAUGGUACCGUGGGCCAGAGCUCACUUCUAACAAAGAUUGAUAAUUUGUUAGAAGUGAGUUUUUUUU	..........((((((((((...(((((((......))))..)))....))).((((.(((((.((((..(((.((.(((((((.((((((.(........(((((((.(((....(((....))).......))).)))))))..).)))))).......)))))))...((((((....)))))))).)))..)))).))))).)))))))))))....((((.......))))((((((((((((((((((.........)))))))))))))))))).....	-86.3	5
sLCB1336+	intergenic	+	1335089	1335355	AAUUCAUUUCGGGAAACGAAUGACGUGAGUGAGUAGAUCUAAUCAGACUGUACAGAAAACCUGGGUAGCUGAGAGCAGGGUAGUUAAUUGGAUCGAAGAUGGCUCAUUGAUCGGCAUCGCUGAGCAGUGGUUAAGCGAUGAUGGCUGGCGGCCUUUAAUCCGCACACAGGUGAUUGCCUGUUAUUGAGGACGCGAUGGCGUCGAAUUAGAAUGGUACCGCGAGCUAGGCUCGCUUCUAAAACUUGUUUUUAGAGGCGAGCCUUUUUG	...(((((.((.....))))))).((((((.(...(((((((((((.(((..(((.....)))..))))))..(((......))).)))))))).....).)))))).......(((((((.(((....))).)))))))..((((.((((((((((((.(....((((((....)))))).......(((((....)))))).))))))..))..)))).))))((((((((((((((((.....)))))))))))))))).....	-92.9	5
sLCB1349-	intergenic	-	1348341	1348108	GAAAGUUCUAAGGUGUUCGCGCUUCCUUAACUAUCAGUUGACCGAACAGUAUCGAGACCUUGGGACCGGAAGAGUCUUGGACGGUGCUGCUAUUUCACUUAGCGGCUAAUGUCUCUGGCGUCUGGGCCCACAUAGCUAGUAGCGGGUUUCAACGAUCCGGGAAGAAAACGGCACCAAUUAGCCUUUCACAAAAACCAAACCUGUUUUUGGCCGGCCCAGUGCCGGCUUUUUUUG	....((((((((((.((((.(((((.((((((...))))))..))..)))..)))))))))))))).(((((((((..(((((..(((((((.......)))))))...)))))..((((.(((((((......(((((.(((((((((..........((((......(((........))))))).........))))))))).))))).))))))))))))))))))))..	-77.9	2
sLCB1367+	3' UTR-derived/antisense	+	1366192	1366268	ACAAGGAACUGUAACCGACUUUUUAAGAUUUAAAAAUGAUCCGCAUUUUGGCUAGUUGGCCUUGUGCGGAUCUUUUU	....((........))................((((.(((((((((...((((....))))..))))))))).))))	-21.3	0
sLCB1371+	3' UTR-derived	+	1370532	1370648	AUUGCCGGUUACGUUCAGACCUCUUCAGAGAUUGAUCAAUGAAACAUUGAGCAAUCAUCCACAGCCCUCAAACAGGCCAACAAUGCCAUAUACAGCGGCAAUGUUGGCCUGCCUCUU	......((((.......))))......(((((((.((((((...)))))).))))).)).............((((((((((.((((.........)))).))))))))))......	-37.5	6
sLCB1376-	3' UTR-derived/5' UTR-derived	-	1375514	1375347	AACUAAUUUAGUUGGUAUUGUGGUCUGGUUUGUGCUUGGCAGUUUGCUAGUUGUUGCGAUGACCAAACACGAACAACGAAAGGGCGUGGCUUUGGGUGAGGCAUAGUCUCCGUUCAUGGUUAAGAAAUCUCGAAUGGACCAGCUAUAUUUGGCUGGUCUAUUUGCCGU	.((((((...)))))).....((....(((((((.((((((..((((........)))))).)))).)))))))((((...(((((((.(((.....))).))).)))).))))...((((....)))).(((((((((((((((....)))))))))))))))))..	-53.6	2
sLCB1378-	3' UTR-derived	-	1377448	1377191	AGUCCAAAACGCCUAUUACCAGUCUUGCUAGUCAAUACAGCCUCACGGUUUCCGGUACCACUUUGCGGCCUAGCAUGCCUGAAAUACGUGACAGUGACAUGAACAUGCGGCAGCUCAUUGGGGCCUUUAAGUCCGAUAAAAGUUUCGAUCAGACUAAGAAAGGCUUGCAUCGAGGGGCGGAUAUACCGCUAUAGUGCGCUACAACUAAAGCGACUACCUGCGAAGCCUCACUAAGCUUUCAGAUAGCCGCUUUUUAUU	.(((.....(((.((((..(((.(.((((((........(((.((.(((..........))).)).))))))))).).))).)))).))).....)))(((((...(((((..(((..((((((((((.((((.(((..........))).))))...)))))))).))..))).(((((.....))))).((((.((((........)))))))).(((.(((((........))))))))...)))))..))))).	-69.8	1
sLCB1387a-	5' UTR-derived	-	1386528	1386425	GGUAGAUUGUAAAAUUAAUCCGAACGCUGUUCGGACAAAAAAGAUCAGCUUCCUUUAAAAUGGUGUUUACCACAAACCCAUCUUUUAGGAGCUGAUCUUUUGUC	..................(((((((...)))))))...((((((((((((.(((..((.((((.((((.....)))))))).))..)))))))))))))))...	-35.8	3
sLCB1390-	3' UTR-derived	-	1389442	1389271	AUCAUAUCAGCCAUGUCCCCAUUAUCGUUUUACAAUGGAUGCAUACGAAUUCCGGACUUUUCCGAGAUUUACUUUGCAGUUUUGGCAACCUUAUUGGGAGGCUGCUGAAAAACUCAAUAAAGGCAGGCAUCAUAUCAGACAACAAAUGCUGGUAUCAUGCCUGUCUUUUGAU	......(((((...(((((((.((..(((...(((....((((...(((((.((((....)))).)))))....))))...)))..)))..)).)))).))).))))).....((((..(((((((((((.(((((((.((.....))))))))).))))))))))))))).	-57.8	1
sLCB1398+	3' UTR-derived	+	1397018	1397168	AGUGGCGAAAAUCGUCAGACUUGGGAGACUAUUUGCCAUAGAAUUAUCCCAAAUUGAUGAAUUCCGUGACAAGGAUUGAAGAAACGAACAAAAACAAGGAAUGGUUCUGGGAGACAUGUGACUGCUCACAGAGAUCACUCCUUGUUUUUUU	.((.(((.((.(((((((..((((((....((((......))))..)))))).))))))).)).))).))...................(((((((((((.((((((((.(((.((......))))).)))).)))).)))))))))))..	-45.6	2
sLCB1401+	3' UTR-derived	+	1400344	1400559	ACAGUGAAGCCAGUCGCCGAAGCAGUGCAUCAGGCUACUGAGUCGUAUAUGCAAUUUGAUUAUAAGCAAGCCGCGGAUACCUUAGCGACGGCAUUGGAGCAAACCGAAGCCGGAAGCUAUAAGAAGGUUGAGGAUGCGUACCUUGCGCGGAAGAAAGCUUCAUUAUAUUAGUGAUUCGGAUUUGGGGAAACCAGCCGGUGGUGGCUGGUUUUUUGU	((((.((((((((((((((..(((((((.((((....))))...)))).))).............(((((..(((.((.(((((((..((((.((((......)))).))))..............))))))))).)))..)))))((........)).((((((...)))))).((((..((((.....))))))))))))))))))))))))))	-73.1	0
sLCB1404-	antisense	-	1403384	1403214	GUCAGCGACCGGGCUGUUUGGUCUGUGCUUCUGACUUUAUCACCACAGAUAACCAAAAGAUGAAAAUCGUCAAAAGUCUCAGCUUUUGUGAAAUGUUUCCUUUAUUAAAUAAAAACGCCCGUUGUUUGCCAUGACCACUAUCAUCAAUAGGCAAACAACAGGCAUUCUUUU	(((((...(((((((....)))))).)...))))).(((((......)))))..((((((......(((.(((((((....)))))))))).........................(((.((((((((((((((......)))).....)))))))))).)))..))))))	-42.8	0
sLCB1405+	intergenic	+	1404259	1404480	AAUGCAAUGAUCAAGAGGGUCAUGGUCUUUUUUUCCAGCGACAAGGUGGUUGGUGCAAACCUUGAAAAAGGCUAUGGUUGUAGCUUGUGAGCUGCCGUCCUGAAGUGAGUAGGGAGCGGCCGGUGACAGCCGUUAUCCUGAACCAAGUGGGGGAUUGUUUCCCAAUUUAGGUGGUACCGCGAGCUGACUCGUCCUAAUUUUUUUAAUUAGGGCGGUUUUUUU	...............(.((((((((((((((((.(((((.((...)).)))))..........)))))))))))))))).)((((((((.(.(((((.((((((.....(((((((((((.(....).)))))).)))))..((....))((((.....))))..))))))))))))))))))))(((.((((((((((.....))))))))))))).....	-77.4	5
sLCB1415+	intergenic	+	1414499	1414761	AAUUCAUUAAAGCGUUGAGUGGAAUCGAUGAAUGGUCGUGUCUUGAAGCGAGUCCGGGAUGAUGGGAACCGGAUAGACAUCCAUUGAUCACACAUCCACGAGUGGACGAUUGAACGAAGUAGGUCGUCUCGGUUGGGCUCGUUAUCGCCGUGGUUGAGAUAACUACAUGAGGUUAGCUGUGUGAGCAGUUAACAAAUCUGAGGUGGAACCGCGGUAAAAGCCGUCCUCUUACAGCAAUUUGCUGUAGGAGGACGGCUUUUUGU	.(((((.........)))))(((...(((.(((((..((((((........((((((...........))))))))))))))))).))).....)))((((((...(((((((((((......)))).))))))).))))))....(((((((((......(((.((.((.(((((((((....)))))))))...)))).)))..)))))))))(((((((((((((((((((((...)))))))))))))))))))))...	-105.5	3
sLCB1418+	3' UTR-derived	+	1417049	1417262	ACGACUUUCCACCUGAAAACUUUGCGGUUGGCAUGCGCAAGUCAGACAAUGUCUUACGCAGCAAGAUUAAUGCCGGUUUGAAAGCACUUAAAGCUGACGGCACCGUAGCAAAGUUGCAGAAAAAAUGGUUUGGCAAAGUCGAGGAGUAAUCAGCGUAUUUGCGAAGAAAAAAUAAGGUUGUGCCGCUGGCAAUUGUCAGGGCAUGACCUUUUUU	............(((..(((((((((((..((.((((.(((.((.....)).))).)))))).........((((.......(((.......)))..)))))))...)))))))).))).........(((.(((((..((..((....))..))..))))).)))...(((.(((((((((((.(((((....)))))))))))))))).)))	-65.7	0
sLCB1434+	3' UTR-derived/5' UTR-derived	+	1433338	1433525	CUUUGCAGCGAGUCAGGAAGUAGGUGUGAGCCUGACAAGUACCGCUGAACGAUAUCAGUUCACAGUUGUCCUGCCGAAGUUGGUAAGCGGGACCGGUUGAUCACCGUUAGUCAAUCACUGAGGGGGACUUGUUCCCUGAAGUUAGGUGGUACCACGUUUGCUCGUCCUAAUAUUAGGGCGGGCUUUUU	......((((.((((((.............))))))..((((((((((((.......))))......(((((((............))))))).(((((((........)))))))(((..((((((....))))))..)))..))))))))..)))).((((((((((....)))))))))).....	-64.7	5
sLCB1455-	3' UTR-derived/antisense	-	1454945	1454686	AUGGGCGUUGGCGAUGAUUCAACUCAUGCGUGGUAAAAAACCGACAAGUCGGGCUACUCACAUUUUCCACGCAGACAAGUUAACAGUUGAGACCAGUUCGCUCGAGUUUGGUCAGAUGGAUGGCGAGGAAAUGGGAACACGGCCGUUUGAAAUCGACUUCUCAAUGGCCAAACAAAAAUUUUGGAUUGAUCGCAGUAUUUAAACCGAUCAAAAAGCGCUGUACCGCCAGUUUUCUUCUGGUAGGUGCAGCGCUUUUUCUG	..(((((((((((((..((.((((..(((((((.((((..((((....))))..........)))))))))))....))))))..))))...))))..)))))..(((((((((...(((.(.(((..((((((........))))))....))).).)))...))))))))).............((((((..((......))))))))(((((((((((((((((((.......))))).))))))))))))))....	-87.9	4
sLCB1467+	3' UTR-derived	+	1466873	1466977	UUAUCAUGGAUGACGCUGAAGUUGCAUUGGGACUCCCAAUCAAUAUUUAGUAUCUGAUAGAGAUGUCAUGAAGCAGUCUGAUCUCCUUGAUCAGGCUGUUUUUGU	.........(((((((((((((((.((((((...)))))))))).))))))((((.....)))))))))((((((((((((((.....))))))))))))))...	-38.3	3
sLCB1468+	5' UTR-derived	+	1467134	1467208	AAUGGAGUGGAGGGGAAGGGUUUUCAUGCAAAGAGUCGUGGUGAGCGGUGCCAGUAUCGGGACCCAAGGGCUUUU	..((..(((((((.......))))))).))(((((((....((...(((.((......)).)))))..)))))))	-14.8	0
sLCB1483+	3' UTR-derived/antisense	+	1482531	1482636	GACAGCAGUCUGGCAAGCAUGUGCGCGGUUAAGCAACAUCGUGCGGAUUGCAAAUGAUCGUUAGACGCAAAAAUCCCCUCGGACAGAAACCCGAGGGGAUUUUAUU	....((.(((((((..((((.((((((((........)))))))).).)))........))))))))).(((((((((((((........)))))))))))))...	-43.6	3
sLCB1485+	5' UTR-derived	+	1484412	1484577	AGAAUUUAUUCGGCGGAAGCGGGUUUGAGUGAUCAUCAUUGCCGCGCUUCCAUAAAUUAACCACGAGGUGAAACCAUGACGAAGAUCAAUCUGGUCGCUCUUGGUGGGGUACGUGAAAACGGAAAAAACAUGUACGCCGUCGAAGUUGACGACCAAAUUUUUGUAU	..(((((((.....((((((((((.(((.......)))..))).)))))))))))))).(((....))).........((((((((.....(((((((.(((.((((.(((((((.............))))))).))).).)))..).)))))).))))))))..	-49.9	2
sLCB1528+	5' UTR-derived	+	1527885	1528084	GUUAAUUAAAUAAUCUUGGUUCGUCUUCAGGGCAGGGUGCAAUUCCCGACCGGCGGUAUAGUCCGCGACCCGCUUAUGCGGUGGAACCGGUGUGACUCCGGUACCGAUAGUGAUAGUCUAGAUGGAAGAAGAUGGGGCUUUUUUGAAUCUACAUUCAAUCAAGACCUAUUCCCCCUGAAGGAGGAAUAGGUCUUUUUAAG	.................(.(((((((((..((..(((.......)))..)).((((......))))...((((....)))).((.(((((.......))))).))(((.......))).........))))))))).)....((((((....))))))..((((((((((((.((....)).))))))))))))......	-66.6	6
sLCB1538-	antisense	-	1537659	1537587	AUAUCGUGGAGAAAGUCCGGGGAAUCCUGAAAGCGAUUGAACGCUAAAAGGUAAUUCUCACGGGCUUUUUUAA	........((((((((((((((((((((...((((......))))...)))..)))))).)))))))))))..	-28.2	2
sLCB1552-	3' UTR-derived	-	1551794	1551671	GGAUUUACCUGUCAGAUGGUUCGGACGUUGAUCAAGUUUGCGCAGUUGGUUUAGCUAGACUUCGUUUUGUUUAAAUUGGAAAAAGCAUAUUUUGAGGAAGUCGGCAAAUUGGCUUCCUUUUUUC	.((((.((..(((.((....)).))))).))))((((.(((....((((((((((.((((...)))).).))))))))).....))).)))).((((((((((......)))))))))).....	-25.5	5
sLCB1553.8+	antisense	+	1552743	1552827	AUUAAUUCCUAUUUUUACAGUCAUAAUGCUUCCUCCUUAAGCGUGUUGAUUGUCCUAGAAACCGGGACAACUCACGCUUUUUCUU	......................................(((((((..(.(((((((.......)))))))).)))))))......	-17.4	6
sLCB1553.9+	5' UTR-derived	+	1552862	1552956	AGAGGCUGGUACACAACCAGACCAUGGCUAUCCUAGGAUAAGCUGUCCUACUUUGAGGUGAGCAAAAUGAAUGAGAGAGUUUUGGGGCAUUUUUU	...(((((((.....))))).))...(((..(((((((((...))))))......)))..)))((((((..(.(((....))).)..))))))..	-23.2	2
sLCB1586-	3' UTR-derived	-	1585198	1584937	AACGAAGGAUUAUCAACAUCAAGGCAUUGCCACCAAGUUACUUCUCCAAUUACGGACAAUGCAGGGGCCAAAUGUCUCGAUCAUGCUGUUAUCAGCGCCUAGUGCCAUGACCUUUUAUCCAAAAGUCGGCUUUGAACCGGUGCCAACUGGGUUUAAGGUUCAACGCCGGUAUUAAUCGGCCGACUGAGGAUGUGCCAUCACCGGCAGCGACCAUAUAAAAAAGAAUGAUUGGCCGUCUUUAGGAAAAUCAUUCUUUUUUUCU	...(((((.((((..(((((.((((((((((.((..((......(((......)))....)).)))))..))))))).)))...((((....)))).....))...)))))))))(((((...(((((((((((((((((((..((((........))))...))))))).))))..))))))))..)))))((((......))))..........((((((((((((((..((.......))..))))))))))))))...	-80.2	3
sLCB1595-	intergenic	-	1594908	1594611	ACAUUAACAAACAUGAAGUUGUGAUUAGAACAAGUAAGCUGAUCCUGAUCAACAGAGAGCGUCUAUUGCUGAAAAGACGCGAUUAGCCAGCUGAACACACAUCUAUGAACUUGACGGCUGAACUAAGUAAGCUGUCACGCAUCCGUUGCGUUAUCACUGCUGCCAACUGCUGUUCGCAAUUGCUGACAGUUACUUGGCAGGUGAGGUUUAGGUCGCAAGAGCUAAACAAAAUUGAGGUGGUACCGCGGUCAAAAAUCGCCCUCGGAAACGUUUUUUCGUUUUCGAGGGCGAUUUUUUU	................(.((((.......)))).)..((((((((((.....)))...((((((.((....)).)))))))))))))..((((...((.(((((........(((((((..........)))))))(((((.....)))))..((((..(((((((..((((((.((....)).))))))...))))))))))).((((((.((....)).)))))).......)))))))....)))).((((((((((((((((((((......))))))))))))))))))))..	-106.5	2
sLCB1622-	3' UTR-derived	-	1621254	1621096	AAUCAAACAAGCACCUUUAACUAAGUCCAGUGAGGCUUAGAAGGUCCAUUCCGCUGCGGCGGAUUAUUCAGGCUACGGUCGCCUUCUAUCCCAAAUUGGAUUGAAGGCGACUUUUUUUGUAGAGCGCGAGCAGGUUUCUGCGACUGCGAGCGCGUUUAG	....((((..(.(((((...(((((((......)))))))))))).)..(((((....))))).........((((((((((((((.((((......)))).))))))))))......)))).((((..((((..........))))..))))))))..	-60.2	2
sLCB1627-	intergenic	-	1626264	1626177	GUUCUGAAAUGCGUCUGCAGGCGCAGAAACCUGCGUGUAAGGAUCUUGGCGGCAAUGACCAAAACCUGGCCAUCACCGCCAAGACUGC	............((((..(.((((((....)))))).)..))))((((((((..(((.(((.....))).)))..)))))))).....	-34.2	5
sLCB1631+	intergenic	+	1630132	1630204	AAGCAAAAGUGUCAGCCAAUACCAUACACUUGGGGUAUUCAAAAAAAUAGCCCCAAGAUAUGGUAUUUUUAAU	.................(((((((((..(((((((((((......))).)))))))).)))))))))......	-21.9	6
sLCB1642-	antisense	-	1641637	1641222	CACAUGUAGGUCCUGAGUGAUCGCGGUCUGCUUUUGCAGGCUGAGGAAAGUCCAUGCCCGCACAAGCUGAGAUGCUUGUAGUGUUCGUGCUAAGCCCAAUAAGCUUAGGGGCCGUGUAAACGGCUACGGCGGCCAAACGCGCUAAGGCGUCAGCUAUGCGCUAGUAGGUCUGAAAAGUGCCACAGUGACGAAACGAUCAGGGAAACCUGAGCGGUGGAACGGGUAAACCCCGCGAGCGAGUAACCCAAACUUUUGGUAGGGGCGUUUUGCCAAGCAAAUUGAAGCGACGGCAAUACAGCGGUAACGCUGAGAUAGAUGAUGACUGAAGGAGCUUGUGCCUGAACAAGUUCUGGAACAAAACAUGGCUUAUAGGGAUCUACAUGCAGGCACAGCCCGGGG…	..((((((((((((((((.((..((((((((....)))))))).(((...)))((((((((((((((......)))))).))(((((((((((((.......)))))).(((((((((......))).))))))...((((((..((((((((((.(((....))))).))))....))))..)))).))...((.(((((....))))).)).......(((....)))))))))).......((((....))))...)))))).(((((..((........))...)))))..(((((....)))))..................(((((((((......)))))))))..........)).))))...)))))))))))).....((((((((((.…	-163.8	4
sLCB1660-	intragenic	-	1659111	1659033	UCGCCGUACUUUAGACAAUUAGCCCAAGCACUGCAAUUGACACCUGCUACUUGGGCACCGGCUGGGUUGGGGACAUCUC	((.(((.((((.((.(.....(((((((....(((.........)))..)))))))....)))))))))).))......	-20.4	6
sLCB1663+	intragenic/5' UTR-derived	+	1662319	1662419	UCAGGGAUGGGUGGUUGCAUGAUUGCUUUAGCGGCCAGUGAUCAAGCGGUAGCGAUUACCACGGCGCUUAAAGCUGCUAAUGCGGCUAAAGUGUGGGAAUA	.....(((.(.(((((((.(((.....)))))))))).).)))....((((.....)))).(.((((((..((((((....)))))).)))))).).....	-36.3	5
sLCB1674-	3' UTR-derived	-	1673762	1673700	GUAUUAUUAUGCCGAUAGACUAUCAAAAAGUCGCAUUUCAACUCAGAAGUGCGACUUUUUACC	((((....)))).((((...))))(((((((((((((((......)))))))))))))))...	-21	3
sLCB1678-	5' UTR-derived	-	1677015	1676815	GAAAUUGAAUCGGUGAUGAGAAAAAGGGUCGCAACGAAACCUAUUGAAGCGAGUCGGGGAAAGUGUAAGCCUGAUAAUGGUUGUUGUGAUUGGCGUUUUCGAACCAAAUGAUGAAGCCGCAGGUAGUUUUUUUCUAUCUGAAGUAGGGUGGAACCGCGCAUAAGCGUCCCUACGCCAUUAAUUGGCGUAGGGACUUUUUCG	((((.......(((..((((((....(((((((((((...(((((.......((((((...........))))))))))))))))))))))....)))))).)))..........((..(((((((.......)))))))..)).((......))((......))((((((((((((.....))))))))))))..)))).	-66.4	1
sLCB1679-	3' UTR-derived	-	1678023	1677826	AGUUGACCCAACAUGGGCUUGGUUUGGUGCCAAUCCAGUCAUUGCCGCUGAUGGCAGUUUGACAAUAUUUGGACACGAUCAAUACACGCCAGAAGAACUUUGGGGUAAUAGCAAGUCGCAGAUUUAUGAAGUUUCUGGGGUGCAUUAAUUAGCAAUCUUCCGAUAAAGGAAGCCAACGGGAAUUGGCUUCCUUUUUUG	.(((((((((...)))).((((((..(((((((....(((((((((......)))))..)))).....)))).)))))))))..(((.((((((..((((((....(((.((.....))..)))..)))))))))))).)))......))))).......(((.((((((((((((......)))))))))))).)))	-60.5	0
sLCB1691-	intergenic	-	1690472	1690290	AAUAACUAAGACCUGUGACGAAGUAGGAUAGAUCACUUUAAGCGACCCGGAGAUGGUGAAAGCCGGGAACGAUCGAAAAGACACUUCUGAGGUGAACAAGUUCCGGAACGCCACCGUUAUGGCAAAGAAAAAAACAAGGUGGUACCGUGUCCGCACCCUUCGAGCAAUCGAGGGGUGUAUUUU	.....(((...((((........)))).))).................(((.(((((.....((((((....(((...(((....)))....))).....))))))...((((((......................))))))))))).)))(((((((((((....))))))))))).....	-50.4	5
sLCB1702-	3' UTR-derived	-	1701604	1701451	GUAAUCUAAGAAAAGUGAACCGUCACGAACACUGCUUUUUGAAAACGGUGUGUUGAGAUAAAAGCGCGCACUGACGCGAAACAGCAAGCGUAGCGAAGCGGCGAUAAGCGUGUUGCCUAAGAUUCUUUUGGCAGGUGCUUAUCGCCCUUCUCAU	..............((((....))))..((.((((((((((....((((((((............))))))))...))))).))).)).)).(.((((.(((((((((((..(((((............))))).))))))))))))))).)..	-49.4	2
sLCB1706-	5' UTR-derived	-	1705851	1705801	AUCGAGAAGGAGUGAAACAAAUAUGAAAAAAGCAUUCGGCGUUGUGUUCUU	.............(((((((...((((.......))))...)))).)))..	-4.2	2
sLCB1710+	antisense	+	1709946	1710051	GUCCGUAUCAUGACUGAUUCCUACCAAAUACUCACCCCCCAAAAAAAGAGAUAACACCGUUACCCCAUUAAUUAAUUAUAGGGUAACAGCGUUAUCUCUCUUUUUC	(((........)))..........................(((((.(((((((((.(.(((((((.((.........)).))))))).).))))))))).))))).	-24.9	1
sLCB1713-	5' UTR-derived	-	1712170	1712088	UUUAGGGGGGAUCGCGAUGGCUAAACAUCACAAUAAGGUUGAAAAGACCUUGGUCGAAAAAAUGUUGGACAAAGCGGGGAUCG	.........((((.(((((......))))....(((((((.....)))))))(((.((......)).)))......).)))).	-19.1	1
sLCB1718-	3' UTR-derived/antisense	-	1717251	1716977	GUUCUUGCAAAAUGUUAUGGCGGCGACAUCACGCGGAAACGGAAGCUUUUAGAGAAACAAAAGGCUGGUAAGAAGCGAAUGAAAUCAGUGGGGUCUGUGGAAGUUCCACAAGAGGCGUUUAUGAGUAUUCUGAAGAUGAAUGAUGAGGAAAGCCAAGGUAAAUAGGCAGUUCUGUUUUCGCAGUUCUGUUUUCAUAGAAACAAAGACCUUGGUGAUUUGCCCACAUCUUCUUCAAAACAAGCAAAAAGCAGGCCGUUGUGACCUGCUUUUUUUAU	.(((((((.....(((.(.(((.........))).).)))...(((((((.(.....).))))))).)))))))..(((((...(((..((.(((((((((...)))))...)))).))..))).)))))((((((.((.((.((.((...((((((((....((((((..((((....))))..))))))..............))))))))......)))))))).))))))........((((((((((.(.....).))))))))))....	-73.6	4
sLCB1735-	intergenic	-	1734351	1734303	AGUAAUGUAAGGUUCUGGCAGUGAGUGAGCAGCGAUGCUCACUCUUUUU	......................(((((((((....))))))))).....	-15.6	5
sLCB1743+	antisense	+	1742023	1742097	UUAGAUCCCCAAUCUGACCGAUAACGGACAAAAAUAGGGCGAUCCCCAUCAUCGGCCAGAAGGUAUAGUACUGCG	...(((((((.((.((.(((....))).))...)).))).))))..........(((....)))...........	-14	11
sLCB1794-	antisense	-	1793928	1793836	CAUCUGAAUUAAAUGCCAUUCAUGCAAGCCCAAAAAUUCGGAUUCGAUGAUCAGCAGCCUGCGAUGAAUGGCAUGAUGGUAGCGCGCGACACU	((((........((((((((((((((.((........(((....))).........)).))).)))))))))))))))...............	-24.2	15
sLCB1806-	intergenic	-	1805754	1805542	AUCGCUACCUGAGACCAUUCAAACUAUUUUUUAAAGAAUGGAGGGAUUACGAUGUCAUAUCGAAUCCAACUCAACAUGAAGACGCAAGAAUUUAUCGCUAUUGACUCAAGCAAUGCUAAACACAUUGGAAAAGGCAACACGAUCGAAAAAGCGUUACAACAAUUGAAGAAGUAACUAAAGGCUGCUGAACUGAACAAUCAGCGGCUUUUUUUU	.........((((.((((((...............))))))..(((((.(((((...))))))))))..)))).......(((((........((((...(((.((....(((((.......)))))....)).)))..)))).......))))).....................((((((((((((.........))))))))))))....	-43.2	4
sLCB1819-	intergenic	-	1818506	1818431	AGAACAUGGCCGCCAAGUGUUUGGCCAACGCUUCUGACGGUGCGAAAAACAACAGGCGGACCUGUUGUUUUUUUAG	........((((.((((((((.....))))))..)).))))..(((((((((((((....)))))))))))))...	-25.2	3
sLCB1835-	intergenic	-	1834137	1833891	AUCUAAAAAGACGUAAAAACGAUGACGAAAGCCCAAACAGGCUGACGAGAUAGGGAAUGACGUUCAUACGACUGCAAGACGUCUAUCGCCAAAGUGUUUGUCUUCACUUUCUGAGUUGACUUUUGAAGUGGCAACACUUAGAAAGCUCCGGCCUAGCCGUUACCUUGUUGAGUGCAUGGUUAUUUCGUGACCAUGAACAAGGGUGGUACCGCGAUGCUUCGUCCCUUUUUCGAGAGGGACUUUUUUU	....((((((((((....)))....((..((((......))))..)).....((((..((((((.............))))))..)).)).(((((((.((...((((((..(((....)))..)))))))))))))))...(((((((((....((((...(((((((.....(((((((((...)))))))))))))))).)))).))).)).)))).((((((((....)))))))))))))))	-70.3	0
sLCB1856-	5' UTR-derived	-	1855113	1855005	GUUGAGAAAAAGCAGAAGUUCCCGCUUCUCGCCUAAGUCCUUGGACCGCUAGGCUCAUUAGUUCGGUAUUUAAUGAACAGCGGGGUCUUUGUGGCCACGCUGUUUUUGU	...((((...(((.(......).)))))))(((((.(((....)))...)))))(((((((........)))))))((((((.((((.....)))).))))))......	-33.8	6
sLCB1860-	3' UTR-derived	-	1859315	1859095	AUCGAAGACGGAAGCAACAAAGGAUCAUUCAAUAGAGAGCGAGACCAUGGCUGAAAGUCUUGCAAGAUCUGAUCCGAACCACUUCUCGAGAUUGCCGCAAGGCCCUGUUACGCAGGUUACGCGUCAAUUAAGUGGCCAACAGCCGGUGCUGUUGGCAAACUGGGUGGAACCGCGAUCACUGAUCGUCCCUGAUGUCUCUUAAGAGAUGUCAGGGAUUUUUU	....(((((...(((..((..(..((.(((......))).))..)..)))))....)))))....(((((((((((..((((((.....(((((.(((..((((.(((...)))))))..))).))))).(((.(((((((((....)))))))))..)))))))))...)).)))))..))))((((((((((((((....)))))))))))))).....	-78.9	5
sLCB1872-	5' UTR-derived	-	1871408	1871186	ACUGCUAGAAACAUGAAUAGAAGGGGAUUCAAUCAUGGCGCAUUAUGAUGGCCCGGCAUUUCUACAUCAAAAUAAAGUGCCGGAACCCCAAUCUGAGUUGAAUACUUCGGACUGGACACAGGCGCAACACGAGGAACAAUAUCAGUUGCCACCGCAAUUGGCGCACGAACCAAAGCCUGAUGUGGAUCCGCGCAAGGUCGCGGAGGCUCAGGCCGAUUUGCGU	.(((.......(((((...(((.....)))..)))))((.(((....)))))(((((((((.............)))))))))....(((.(((((((.....)).))))).)))...)))((((((..((.((.......((((((((....))))))))........))...((((((.((...((((((......)))))).))))))))))..))))))	-65	0
sLCB1875-	5' UTR-derived	-	1874793	1874657	GGACGCACGAGCGCCUGGGAGUGUCUUUUUGAUGUUGUGAAUCAUUCCUGCGGCCAGAAGUAAGGAGUAGUGCCUAUGGAGUUUGAAUUAGAUUCCGGGUGGUCCCUGCAGCCUGCAGGUGGAUCCACCGGAAGUGC	....((((...((((((((((((..((...........))..)))))))).)))........(((.......)))..((((((((...)))))))).(((((((((((((...)))))..))).))))))...))))	-42	0
sLCB1915-	5' UTR-derived	-	1914489	1914332	GUAUCAACAAUUCGAUGAACCUUCACAAAGGGGAGCCAUUGGCUGAGAACGGGGAAACCCGGACCCUUCGAACCUGUUCGUUAAUGCGAGCGUAGGGAUUUGUGAAUGGUCGGAAGCGACCUUCUUUGUGAACGGGGACUCACUAGGAGGCUUUUUUU	.((((........))))..((((((((((((((((((...)))).....((((....))))((((.((((..(((((((((....))))))..)))......)))).)))).........)))))))))))).))((.(((.....))).))......	-48.3	6
sLCB1919+	antisense	+	1918634	1918735	GGUAAGGAAAAAGCGCAAGUGCUUGCUGUCACUGAAAUUUUUGCAACUUUUUAGCACUCUUAGUGGCAGAGUGCUUGCAUUCCAGAAAUGUGGGUGUAUACU	..............(((((((((..((((((((((......(((.........)))...)))))))))))))))))))..((((......))))........	-28.1	8
sLCB1933-	3' UTR-derived/antisense	-	1932945	1932803	GAAAAUUAUUUGCGUUUUCGAAAAUCUUUUAUGACUUUCGUAAAACCAAAUUUUUUAUGCUUAAGAAAAUGCAUUAAUUUUCUUAAUUCGGCUGAUAGUGACAUGUAAAAAAGCCUGCUAACAUAUUAGCAAGCUUUUUUACA	..(((..(((((.((((((((((.((......)).))))).))))))))))..)))..((((((((((((......)))))))))....)))...........(((((((((((.((((((....)))))).)))))))))))	-40.5	0
sLCB1934+	antisense	+	1933586	1933731	GCUACUUUCCCGCUGAGACAAUUUAUUUCCGCCUUUCAACUUUGCUUCCAAGCUCAGUCAUUUCAUGUUAUUAUACCGCCAUUUACUGUUCCGGACUAGCUCCACGUCUCCAGUAAAAAAACGCCCUUCGAAAGGCGUUUUUUUGA	...........((((((((...........((...........)).....((((.((((....((.((................)))).....))))))))....)))).))))(((((((((((........)))))))))))..	-25.6	2
sLCB1954-	intergenic	-	1953544	1953356	AACAACAAAUCAAUUAACUAGGACGGAGGAAACCGACAUGACAGCAUUGCUUACCUUUUCUGCUUGGCAAAGCCAACUUUAGGUAGGUUGCAGACGCAACCUGCCAGACGCGCAGGUUGUGUCUAUGUUGGCUCUCUGUUCAAUUUGUCCGCAUAGAUACCCCAAAAGUGGGACUAUGCGGACUUUUUU	....................(((((((((...(((((((....(((..((((((((.....(.(((((...))))))...)))))))))))((((((((((((((....).)))))))))))))))))))).))))))))).....((((((((((...((((....).))).))))))))))......	-78.7	6
sLCB1958-	5' UTR-derived	-	1957004	1956884	AACAUAGGGGAGUAACUAGCAGAGUAUUCUGCGACAACGUCACCAACAAGGCUAUGUCUGGUGUUGUCUUAAAUAGUGAGACUUAUGGAUCUACUGCUGGUAGUCCAUAGGUCUCUUUUUG	....(((........)))(((((....)))))((((((...(((((((......))).)))))))))).........((((((((((((.(((((...)))))))))))))))))......	-41.8	6
sLCB1968-	3' UTR-derived	-	1967504	1967446	UCCAGUAUUAAAGUUCGAUAGAAGACGUAAACGCAUGGCGGAGGCCAUGCGUUUUUUUU	.............(((....))).....(((((((((((....))))))))))).....	-18.9	5
sLCB1971-	3' UTR-derived	-	1970419	1970297	CUUUACGCGCGGACUAACGCAUAUUUAGGUAAAAGAACUGAGCAACAUAUCUCGAUGAUUUGCGCCACACACCGUUUUUGGCGGACAGGCGGUCAUCUGGGAAUGUUGACUCAGUUUUUUUGC	........(((......)))........((((((((((((((((((((.((((((((((...((((.....(((((...)))))...)))))))))).)))))))))).))))))))))))))	-48.1	0
sLCB1983-	5' UTR-derived	-	1982612	1982559	AGCACAAAAUUGGUGACGAAAGCGGGAUGAGCGCGAUGUAGGCCUUGAUAGAUG	...........(((.(((...(((.......)))..)))..)))..........	-7.8	10
sLCB1994-	5' UTR-derived	-	1993415	1993201	GAAUAGCAAACACGUCUGAAGCGUCUAUUGGAUGAUCAAGAGAGACAGCGGUUGGUGAAAGCUGUUAGCCAUCCAUAUUCCAGCGCCUUAGUGGGUAGUGAUGAACUGCACGGCCACUGACCGUUAUCAGUUAUUGAGGGUGGCGCAUAGGCGUCAAACUUGGGUGGCACCGCGGAAUGGCCUUUCGUCCCAACGAGAUGGAAGGCUUUUUGUGU	.((((((...(((..(((..(..(((.(((......))).)))..)..)))...)))...)))))).((((((((..((((.(((((.(((((((((((.....)))))....))))))(((.(((........))).))))))))...)).....))..))))))))..(((((((.(((((((((((.......)))))))))))))))))).	-73.9	1
sLCB1999-	intergenic	-	1998846	1998602	AAUAACGAUUAGAGGUUGCAUCUGUCAUGAAUCCUAACCGCAAUGGCCUGAACGCCAGAUGCGCGGUUGCAAAAGGGGUGGAUGCCGAAAUGCCGGAUUUGUUCAGAAAUCCGACAUUGGGCCAGUUGGACAACAUCCGCUGGACUGUCGCGAACAUCGCGGGGCGCUAACGAAUCGGAUCACGUUUAGUCAUUGUUAGAAAAAUGAUAAGCUGAUGGGUUGAUUCUCGCCCGUUGGCUUUUUUU	(((((.(((((((.((.(.(((((.(((..(((((((((((..((((......)))).....))))))......)))))..)))((..((((.(((((((......))))))).)))).))(((((.(((.....))))))))..(.((((((...)))))).)((....))...)))))))).))))))).)))))...........((((((((((((........)))))))))))).....	-77.8	5
sLCB2012-	3' UTR-derived/5' UTR-derived	-	2011307	2011249	AGUUGUUCCUAGCUUCAUUUCCCUUAAGCCGUUAACACCCCCGUUAACGGCUUUUUUGC	(((((....)))))...........(((((((((((......)))))))))))......	-16.2	6
sLCB2033-	3' UTR-derived/antisense	-	2032530	2032363	GAGAUUACCAAUAGCAAGGCGCAGCAUAGCCAGCUACAUGAGCACAACCCAUUGGUGAAUCGGUAUCUGUAUGAAUUUCUGAAUAAUGGGAAAAUUACGAACUGAUUUAAUUGAAUGAGACAUUAAAAGGCCUUCGACAACUUGCUACCUGUCGAAGGCCUUUCGUGU	...........((((..(((........))).)))).............((((..(((((((((.((.(((....(((((........)))))..))))))))))))))....))))..((((..((((((((((((((..........)))))))))))))).))))	-47.1	0
sLCB2037+	antisense	+	2036066	2036164	GAUGCAGCGGAUGGUGAUAAAUUGCAUCUGUAUCGCCCGCCUCAACGAUGCGACCUUGAUACAUGACCACAAUUUUAUCACUAAUGUAGUGAACCAUCG	(((((((((..(((((((((((((..(((((((((..(((.........)))....))))))).))...))).)))))))))).)))..))...)))).	-22.2	1
sLCB2043-	5' UTR-derived	-	2042544	2042349	AAUUUCUUCGUAAGGAGUCGCCGUGAUGACAAAGUUUAACCAAGCCAUGUCCAUGUCAAUGUGCUGCUGCUGUGAAUCACACAGCAGUUCUAUUUACAUGGCUAGGGUUUGGUUUGGGUGACGGGAUCACUUGACUUGAACGAAGGACAAAACUGGCGGUGUAUAUAGAACUCUAGAUGCAUCGCCAGUUUUAUUU	...((((((((...((((((..(((((..(..(.((.(((((((((.((.((((((.((((.(((((((.((((...)))))))))))..)))).)))))).)).))))))))).)).)...)..))))).))))))..)))))))).((((((((((((((((.(((....))).))))))))))))))))....	-83.6	4
sLCB2048-	intergenic	-	2047831	2047640	AAUAAAAUUUGAAACAGAACGGAGGCAUUUUCCAAUGCGGAUCAAUGGACGCUUUACCCUAUCAAAUUUGAACGCAGGGACUGCGUUGGCAAUCAUUUUUUUGGUUGCGGUUCGCGGGGAUGCUUCUGGUCGUUAAUCAUGUGUAUGUUUUAUUUGCGUUGAUUAAAGGCGGCUGCGAAGCCGUCUUUUUGU	.............(((((((((((((((((((....(((((((....(((((....((((.(((....)))....))))...))))).(((((((......)))))))))))))))))))))))))))....(((((((..((((.........)))).)))))))((((((((....))))))))))))))	-63.1	0
sLCB2050-	3' UTR-derived	-	2049047	2048801	GAACGCCCAGAAAACAAUCACGGCGUAACAGGCGGUCACUACGAAAACAUCAUUAACUCUGGUUUCAAGAAUAUUGUUAUCGGAGUUUAUGUCGUUGAUCAGGGUGACUACUACGCAGCGUCAACCGCCGUUGCUACAGGUACUGAUGGGACUUACAACGGCAAUUAAUGUUUGCCUAAAAUGAUCUUCAACCACGCUGGUGCUGCGGAAUCUCUUUCGCACGCGGGUUCGAUUCCUGCGGUGGUUC	..(((((..((......))..)))))...(((((((((((.....(((..(((.(((((((((..(((.....)))..))))))))).)))..)))......))))))).......(((((.((..(((((((....((((.((....)))))).)))))))..)).))))).))))............((((((((....))(((((((....)))))))((((((.......)))))))))))).	-77.2	1
sLCB2059-	antisense	-	2058535	2058271	AGGCAUGAAGCCUUAGCGCUUCAUAUUUUUACCCAGAGCCGCAUCAACAAUCUUCUGCAAUGCCCGAAUCAUCUCCGGAUCCUUGAUCAAGGUAACAGAAGCAGCCAGCAUCAUGACUUCAUCUUGGUCAUCACCAAACGUAAAAAAUUCCUGCAAACUGACAUCCAAGCCUUUCACGAUUCGUUCCAAUGUACUGAUUCGUAUAUCGCCGCGACUGCCGCGUUCAAUUCUGGCCAACAUGGAGACGUCCAUGUUGGCUUUUUCG	(((((((((((......))))))).(((((((........((((...((......))..))))(((.........))).....((((((((((....((((((..........)).)))))))))))))).........)))))))......................))))...((((.((((........)).)).))))....(((.((....)).))).........((((((((((((....))))))))))))......	-61.9	6
sLCB2060-	antisense	-	2059777	2059663	GUAUUCCAAGGACGGACAGUGUAGGAUCGUAUUGAGACAUUUACUCAUAACCUCGCUUGCUUUUGGUUUCGACGCUAACAAGCAUAGCAUGGACACUGAGUAGGUGUCUUUUUGC	....(((..(.((.....)).).)))..(((..((((((((((((((...((..(((((((((((((......))))).))))).)))..))....))))))))))))))..)))	-35.8	0
sLCB2064+	antisense	+	2063816	2063887	ACCCAAAGUAAUCACUCCCUAUAUUGGUUGGAAUUAGCUACUACCAUUGUAAGUGAUUGCUUUGGGCUUUUU	.(((((((((((((((...((((.(((((((......)))..)))).)))))))))))))))))))......	-29.1	6
sLCB2067+	3' UTR-derived/5' UTR-derived	+	2066856	2066949	AAAAAAUAAGUAGGUUUCCGUUAUAUUCUUUAUAAAAGCGUUUAGCAGUUGGGAGUCGUUGACAAUUUAAAAAUUUGUCUGCGGCUUCUUUUCU	...................((((.((.((((...)))).)).))))....(((((((((.(((((.........))))).))))))))).....	-19.8	5
sLCB2083+	3' UTR-derived/antisense	+	2082202	2082285	CGCGACCACCCAAUUUAAUCGGUAUCGCCAUCGUAGUCAAAAAUAGGCAAACAAAGAGCGCUCUUCAUCGAGCGCUUUUUGUCU	.((((..(((..........))).)))).......(((.......)))..(((((((((((((......)))))))))))))..	-26.7	2
sLCB2084-	intergenic	-	2083961	2083837	GUCUGUAAAAAGGCUACCGUUUUCCAGUCGCUAGCCUCUAUGAACCAACAACGCCGUCAACAGCGGCUCUGAAUUUACAAAUAGCCAUCCCAAGGCGGUUAAACUUUAGGGAUGGCUAUUUUUGU	...((((((.((((((.((.........)).))))))...............(((((.....)))))......))))))((((((((((((((((........)))).)))))))))))).....	-39.9	5
sLCB2095-	3' UTR-derived	-	2094284	2094091	GUUCAUCGUUCUGUAUGCACUCUAUUAUCUGGCGACAGUUUGGAUGUACCAGAGCAUUGUGAUCAAUAAGAACUUAGCGGAAAAAGCCUAAAGAAAAGAUCCUUUAGGUCGCACUAUAGGCUGGAACAUAAUUCUCAGCUGACAAUUAAAAGCGAACAAUUUCCCUAAUAUCGGGAAGUUGUUCGCUUUUACCU	(.((((.((((((..((((.((((....(((....)))..)))))))).))))))...)))).)............(((......((((((((........)))))))))))......((((((((.....))).)))))......(((((((((((((((((((.......)))))))))))))))))))...	-63.6	3
sLCB2097+	5' UTR-derived	+	2096955	2097032	GGCUUUUGAAAAUAUACAUGAAAGUUGGGUCGCAGUGGGAAAACUCCGUAAUAAGGCGCCGGGGAUGAGUUUAAAAAC	(((((((............))))))).((.(((....(((....)))........)))))..................	-9.6	18
sLCB2105-	3' UTR-derived	-	2104504	2104327	GAUAUCAUUCUAAUUUGAUCGCCCCCCGAAAAUAUACACACAAGUCAUGCUGGGUUUAAAUGUAGGAGACCUGUAAAUGGCUCAGACAUUAUGAGUAUGAACUGGUUUAGUUCUAAAUGAAGCACCAGAAAUGGCCAUGAGGUCUCUUUCACAAGGAGAACUUCAUGGCCAUUCUUAC	...((((........)))).........................(((((((.(.....(((((..(((.((.......)))))..))))).).))))))).(((((....(((.....)))..))))).((((((((((((((((((((...)))))).)))))))))))))).....	-52	5
sLCB2126-	intergenic	-	2125992	2125779	AUAAAGUCACCAGAUGAGUCGCAGUAGUGGUCCUAGGCAGGUCUAAGAAAAACGGUGGUUGCUGCAAACCGUUCCGCCUUUGAUCACGAAUUACACCUCAAUGAAAGCCUGGUUAACGGGUCAUGCCGAUAUCCAUUAGAGUGAUGCAAAGCAUAAUGUGGGUGGUACCGCGGUGAAAAUCGUCCCUGAUCGUUGAAGAUCAGGGGCUUUUUUU	......(((((...((.(((((..((((((.....((((((((.(((...((((((.((....))..))))))....))).)))).....................(((((.....)))))..)))).....))))))..))))).)).........((((......))))))))).....((((((((((......)))))))))).......	-67.6	7
sLCB2142-	intergenic	-	2141190	2141091	GUAAGUUUUGAAUUUAUUGACUGUUAUAUUGUUGAAUUAGGCAAAAUGACUUUCCUCACAAAAAAGCAGCCGCCGGUAAAACGGGCAGCUGCUUUUUUUG	(((((((...))))))).((..(((((.(((((......))))).)))))..)).....(((((((((((.(((.((...)).))).)))))))))))..	-29.2	2
sLCB2150-	intergenic	-	2149669	2149576	GUAAACAAGGAAAAGGCGCAACGGCAAACGUGCCAACAAGUGAAUAAGUUCGACACAAAAGUACUGCCAGUGCGCCUGGGAGUACUUUUUGCUA	(((((.(((....(((((((..((((...((((.......((((....))))........))))))))..))))))).......))))))))..	-25	2
sLCB2157+	antisense	+	2156652	2156891	GUAUUCCAAGGACGGACAGUGUAGGAUCGUAUUGGGACAUUUACUCAUAACCUCGCUUGCUUUUGGUUUCGACGCUAACAAGCAUAGCAUGGACACUGAGUAGGUGUCUUUUUGCGUUAUCCAAAAAGGGCCUACACGUUCAGUGUUGAUUAUUUCUCAACACCAGAAAGUGUAGACCCAAUAAAAGACAACGGCUUCGGCAUUUCCUCAAUCAUAAGGGAAUCCGAAGCCGUUUUAAAU	....(((......))).......((((((((..((((((((((((((...((..(((((((((((((......))))).))))).)))..))....))))))))))))))..))))..)))).....(((.((((((.(((.(((((((.......)))))))..))).)))))).)))..........(((((((((((.(((((((........))))))))))))))))))......	-92	6
sLCB2189-	intergenic	-	2188680	2188278	AUCUAUUAUUUUCUCAGCGGAUUGGAAGUUAUUUACUAUGAACAACAUAAAACUCAAAGCUUUUUUAGUUGCUUGUGUGAUCGUUUUGUUAGGGUCAUUCAUUUUGAGAACAUGGCAACAUGCCGGCAUAUUUUCCAAUAGUAUGAAGUUAGUUCUUGUUGGAACAGUUGUAAUUGCUUUAGUCCGAAUAUUGGGUUCGGUUAAAAACAGACGACAUAUGCGUGAAUAGGUGUCUCUGAGUUUUUUAUUUUGCAAAAGAAAAUAUCUAGUCCCUGUGUGUUCCUAAGUUUUACUCUAGGCUAGAUUCUAUUUGGUGGCUCAAUCGCGUUAAUAGUCUUUGGAGGUCUGUUUAUCUUUAUGAUUUGUUGUGAUGACACAAUUAGAGAAGAAGCAGGCUUU…	............(.(((.((((((((...(((((.((.((........((((((((((((..........))))(.((((((.(......).)))))).).....((((.(((((((...)))).((((((.(((((((((...(((.....))))))))))))..(((((......(((((.((((((.....))))))))))).....)))))))))))........)))))))))))))))........))..)).)))))))))))))))).)....(((((((...))).))))(((((..(((((..((((.....))))...)))))..)))))((((((((((.((((((......((((((....))))))))))))..)))))))))).…	-92.6	5
sLCB2213-	3' UTR-derived	-	2212784	2212497	GAUGGAUGACCAAGAACGGCGAAUCGUGACGAAGGUGCUUAACGUCACGAUGGCGAUGAUGGGAUUGGGUUUGGUGUUACUGGCGAUUCGGCAAAUAUUAGGCUGAAAAGCGCGUGCAUGGUCUGAAUGUGGCGGCGGCUUCAACGUCGCGUAUGUUUAUGAAGAGACUGAUACAGCGCUUAACGCUACAAGCACAAUGGCAUUUAGCCCCUUAAUUUUGAUAUUUUAAAAAGUGACGACUCAUUUCGAUUGACUGCUUCACUCGGUCAUCGGCAUGAGUCGUCGCUU	.........(((..(.((.(..(((((((((...........)))))))))).)).)..)))....(((((.(((((((.((((..((((((.........))))))(((((((((..(((((((((((((((((((.......)))))).)))))))......)))))).))).))))))..........)).)).))))))).))))).....((((((....))))))(((((((((((((.(((((.(((((.......)))))))))).))))))))))))).	-97.1	1
sLCB2227+	intragenic	+	2226986	2227099	GACGGGGAAGAACUCGAUCGCUCAGAUGGUCAUUGUGCUGGGCGAAUUGAGUGGGAUUGCUACGUUUGCGGUUGCUUACAUUCAGAAUCAUCGUCAGAUUCAUGGGCGGGAUCA	(((((.((...((((((((((((((............))))))).)))))))(.((((((.......)))))).)............)).))))).(((((.......))))).	-32.9	1
sLCB2236-	intergenic	-	2235667	2235532	AUAGAAAUGAGCCACCCACUCAUUCCUUCCCCAACCCAACUUUUUCAUUUUUACUCCUCCAAAGUAAAAAAUCGCUGAUCGGCCACCCUCCGAUCGGCCAAUCAAAAAUCCGCGGCCUAAGCUGCGGAUUUUUUGC	..((.((((((.......)))))).))....................((((((((.......))))))))...(((((((((.......))))))))).....(((((((((((((....)))))))))))))...	-41	3
sLCB2253+	intergenic	+	2252764	2252861	UAAUAACCGUGCGGCCUCCACAUUGCCAUGGGCCGCGCGGAUGCAUAACAUCCGCCGUGCCUGCUUUGCCACUAGCAAUGUGGGGAAGUUUUUAGGGA	......((..((..((.(((((((((...((((((.(((((((.....))))))))).))))((...)).....)))))))))))..)).....))..	-38.7	2
sLCB2253-	antisense	-	2252934	2252663	AAAUUACAGCAAGCAGAAAGGUGUCCCUUAUCAUUGAUUGGCGCGACGAAUGAGGAGUUAUUCGCUUUACUUUUCCCUAAAAACUUCCCCACAUUGCUAGUGGCAAAGCAGGCACGGCGGAUGUUAUGCAUCCGCGCGGCCCAUGGCAAUGUGGAGGCCGCACGGUUAUUACGCGUGCGAGCCACUCCAAUCCGGGUUGUUUACGCGGUUAAAGCGAGUCACUAAGAAAAAAAGUGGGUUGGUAGUCCGGCUGUUUAAGUCGGGCUUUUUUU	......((((..((...((((....)))).(((((..(((...)))..)))))..(((.((((((((((...................(((((((((((.(((........((.((((((((((...)))))))).)))))))))))))))))).(((((((((((....)).)))))).)))........(((.((.....)).))).)))))))))).)))..........))..))))..(((((((((.....)))))))))......	-96.4	6
sLCB2279-	intragenic	-	2278043	2277804	GGCGAAGAUAGCGCGUAUGUUGCGCAUUUAAUGCAGGAACUUGAGACGACUGGUCGCUAUCAAGUUCGGCCGGAUGUGUUGACCGCGAUUCAAGCGGACUUUGCUGGCGGUUUUGCUGUUGAUGAAGAGGUGGCAGAUGCCAUUCGCGAGGUUUGGCAUCGGGAUGGGUAUUUGCUGGAUCCGCACACUGCUGUUGGUUAUGCGGUUCAACAGCAGUACCGGGCGGCGUCUGGGGAUAAC	.(((.((((.(((((.....)))))))))..)))..(((((((((((.....)))....))))))))..((((((((.....((((.......))))....((((..((((.((((((((((.........((((((((((..((.(((.((...)).))).))..))))))))))....(((((.(((......)))..))))).)))))))))).)))))))))))))))).......	-89.5	7
sLCB2288-	intergenic	-	2287654	2287444	AAUCUAAUUCUUAGGAGGUUCUCAUAAUGACCAACAAGCUGACUCAAAGCGAACAGUCCUUUUAUUUCUGGUUUUUCAGACACGAUCUGUGAGACCAGUUACCUUUGAGUGAGCGGUCACACAGAUCAAGCAAUUGACUGUGUGGCUGAGAUCAGGAGAAUCAUUCCCAUUAUCUUACCCCACAGUCGGCUUGUGACUGUGGGGUUUUUGU	.............((((((((((..............(((.((((((((..................((((((((.((((.....)))).))))))))....)))))))).)))((((((((((.((((....))))))))))))))........)))))))..))).........((((((((((((.....))))))))))))......	-77.2	6
sLCB2292-	intergenic	-	2291943	2291842	AUGAGCGUUUCAGGCUUCAAGCAAACUGCUCAAAAUCAAACUGACUUAAAAGACAGCGACUUCGGUACUCCUUAUAGCAUAAGGAAUAUCGAAGUCGUUUUA	.(((((((((...(((...))))))).)))))......................(((((((((((((.(((((((...))))))).)))))))))))))...	-34.3	3
sLCB2294+	intergenic	+	2293061	2293271	AAAAUAAAGGAAUUCCUUGCGGUUGAAGACACUCACCUGCCAAUACAGUAGCAAUGCUUCUAGUGAACAAAUGUAUACUUAUCCCAUUAGUGCAGCUAUCAUUAUUGCAAAACAAAUUCUUUAAAAAGCGGUAUUUUCACACUUCAACAUCGGAAAGUUGAACGAAUUUAUAGAUGGAUAAGUAAAGGCUGUGAUCUGUGAUGUAUUUGCG	......((((....))))..(((.((......))))).((.(((((((((((..(((..((((((...................)))))).))))))))...((((((...................)))))).........((((((........)))))).....((((((((.....(((....)))...)))))))))))))).)).	-37.8	1
sLCB2317-	3' UTR-derived	-	2316796	2316494	GAUUAUCGGAUUGAUUACUUGAAGCAGCAUAUUGAACAAAUGGGUGCGGCCAUUCAUGAUGGCCUGGAUCUGAUGGGCUAUACGCCAUGGGGCUGCAUUGAUCUGGUCAGUGCUUCUUCAGGCCAAAUGUCGAAACGUUACGGCUUCAUCUAUGUCGAUCUGGACGAUGCUGGGCAAGGCAGUUUAAACCGUUACAAAAAGCAAUCGUUUAACUGGUAUCAGCGGGUGAUUGCUUCCAAUGGAACGGAUUUAGGUUAAUAAUCGUUUUGCAAAGUGACCUUCUGAUGAGAAGGUCAUUUUUUC	......((..(((((..(((((((.(((((..(((.((.((.(((((((((..(((((((((((((.......))))))))....)))))))))))))).)).)).)))))))).)))))))......)))))..))...((((.((.((((........)))).)).)))).(((((((.(((((((((((..((..((((((((.....(((.((....)).)))))))))))....))..)))).)))).......))).)))))))(((((((((((((....)))))))))))))...	-100.9	3
sLCB2321-	3' UTR-derived	-	2320403	2320301	GUUGAAAGCGAAUACAGAACCAUCUGGCUUGUAACUAUUGGAUUAGGCAAAACCAGAAAGACACGACUUGUACACCACAAGUCCGGUCUUUCUGGCUUUUUUU	...((((((.....((((....))))(((((...(....)...))))).....(((((((((..(((((((.....)))))))..)))))))))))))))...	-33.3	3
sLCB2349.3-	3' UTR-derived/antisense	-	2348211	2348091	GACAGUCGCCAUGAUGGCAAUGGCGACGCCGCAUGGACCGAAGUUGGAAGAUCGCUCCCCGGACUGAGCGAUCAGGCCGCAUCUGGCGCCAUCAAAAAAGGAUGGUGCAUUGAUACACACC	....((((((((.......))))))))(((.......(((....)))..((((((((........)))))))).)))...(((..((((((((.......))))))))...))).......	-43.7	7
sLCB2349.7-	intragenic	-	2348652	2348574	GAUGGGGACGGCUUUGGUUGUUACCAAGGGGCAUUUUACUCAUCUGGCCAUUUCGCCGAAUGCUUUUUUCUGGGGUAUC	((((((....((((((((....)))))..)))......))))))((((......)))).(((((((.....))))))).	-21.4	1
sLCB2356-	5' UTR-derived	-	2355690	2355578	AAAACAUAAGAUGGGAAUGGUGACUUCAUGCAAACAAAAACUUUGACACGGAUGGGACUAUUGUUGGCAGUUUUGAUUGGCUUGGCCUUUGCGCCACCGAUCACUGUUGGCUU	...............((((((..((((.((((((.......)))).)).))).)..))))))(((((((((...((((((..((((......)))))))))))))))))))..	-28.1	2
sLCB2383+	5' UTR-derived	+	2382473	2382679	AACGAUUAUUGUGAAAGAAGGUAUCCCUGUGAUCAUUUUGCAGGCGCAACAAGUUGGCCGCAGUUUUAACGGCAAUGAAUUAUUUGCUAACGUCAACUUAGAAAUUCAAAACGGCGCGCGCAUUGGCUUAGUCGGGCCCAACGGCAUUGGCAAGACGACCCUGCUGGAGAUCCUGACUGGUAUUGCCCCACCCGAUGCUGGUCAGGU	..........((((....(((....)))....))))..(((..((((...((((((((....(((.....(((((........))))))))))))))))..............))))..)))..(((((....)))))(..(((((..((........)).)))))..)..((((((((((((((.......)))))))))))))).	-54	1
sLCB2390+	intergenic	+	2389856	2389931	GUAAUCAUAUCUUUCUGGUUGCUCAUACUCCCUGAAAAGGGAUUCCCUCAACACUUCAUUUUAGAAGUGUUUUUUU	(((((((........)))))))......(((((....))))).......((((((((......)))))))).....	-21.7	5
sLCB2400-	3' UTR-derived	-	2399246	2399173	CAAUGGUGGCUUUCCGAAUCGUGUCAGGUCCGGAAGGAAGCAGCACUAAGGUAGGUUCGUCAUGUGCCUUUUGU	.....((..(((((((.(((......))).)))))))..)).(((..((((((.((.....)).)))))).)))	-22.5	0
sLCB2414-	5' UTR-derived	-	2413762	2413652	GUGAUCAUUCACUCUGCCUAAGACUCAGGGGGCGUAAGCCUUAAUUAUCCUGCCGAGGUGGUAUCGGAAACACUAGAUACCUCUAUGUCUUGGUAGACAUGGAGUUUUUUU	((((....))))...((((......((((((((....)))).......))))...))))((((((..........))))))(((((((((....)))))))))........	-34	8
sLCB2434-	3' UTR-derived/5' UTR-derived	-	2433526	2433453	CUUGGGCUUGGGAAUGGGGGCGAUCCUAUGAGCGAACCAUAUCAUCGGUUAACUUGGCCACUUUUUCUGGAAUU	.......((.((((.((((((.(.....(((.(((.........))).)))...).))).))).)))).))...	-14.6	3
sLCB2442+	intergenic	+	2441292	2441341	AAAGUAGUUGCUCUUUGCUAGCAGCAUACUUUUGACUGUGCCUUUUUAAU	((((((((((((.......)))))).))))))..................	-10	18
sLCB2445+	3' UTR-derived/antisense	+	2444668	2444799	AAAUUGCUGGACCUUGAUCCCGAAAGUUUGUUGGCUACUAAUGUUUGAUUGCAAAAAAAAAAGACCCAGUAACUUCUCUUGUUCUGCUCAUCCUGGCAGGACAAAAUUGAAGUCCACUGUGUCUUUUUUUAA	...(((((((((.(((...((((.......))))....))).)))))...)))).((((((((((.((((.(((((..((((((((((......))))))))))....)))))..)))).))))))))))..	-35.6	2
sLCB2451-	5' UTR-derived	-	2450784	2450479	AGGGAGACUAGCUCCUUGCAACGUAGGAAGGGUAGGAAUGAAAAAUGAAAGGUAAGCGGCAGCACUUACUUUUAUAUUUUGUUCUGGGUAUGAUGACAGGACUGGUGACGGCAGCGAUUUUUCAUAUCAUUUAUGCCUGGCUUUUUCAUUGACCUGAUAAGCCAAUCCCCGGCAUGAUUAAUGGACAGCGCAUGUUUUUCUGGUUUUCGUCGUUGUCUUCCUAAUGUUGAGUUCAUGUUGUGAUUUUUCACAACUGCAGGUGUUUGUUCAGGACCGACGAUGGUCCGUGAACAAACACCUGUUUUU	((((((.....)))))).((((((((((((....(((((((((.(((((((.((((.(....).))))))))))).)))))))))....((((((((((((((((.((.(((((((.((.(((((.....(((((((((((((..(((......))).))))))......)))))))...))))).))))).)))))).)))))))).)))))))))))))).)))))).......(((((((....))))))).((((((((((((((((((((......))))).)))))))))))))))....	-113.6	4
sLCB2499-	5' UTR-derived	-	2498609	2498427	AUCAAGUCAUAGUAGCGCCUCACAGAGAUCAGGACAAUCGCUGAAAGUCCUGAAAUGUGCGCGAAUCCAAGCUUGUAUGAUGAGUCUCACAAAACUUAAAUAACGAUAAAAGCGCAAAGCAUUGCUUUGAACGAGAAUGGUACCGCCUUAACGGGUGUCUCGAUCAAGGCGGUGCUUUUUUUG	..............((((..((((....(((((((..((...))..)))))))..)))).((........))((((....(((((........)))))....)))).....))))(((((((((((((((.(((((.......(((((....)))))))))).))))))))))))))).....	-54.3	5
sLCB2502-	5' UTR-derived	-	2501112	2500971	AUGAAGGAGUGUAUGCAUGUUGAAAAAAUGGGUUUGGGUGACGGUAUUGUCAGUCAUCGGUAUCGUUGCACUUGGCUUUGGCGCCUGGGCGUUGAUUGAUCAUUAUCAGUACAGCCAGUUAGUUGAUCAGCCAAGUGAUGUU	............((.(((.........))).))....((((((((((((........))))))))))))(((((((((((((..((((..((..((((((....))))))))..))))...)))))..))))))))......	-37.5	6
sLCB2515+	intragenic	+	2514221	2514277	CCGCGGCGGACAAUAUUUUGAAGGAAUUGCCGCGUGCGCCUGCCUGGUAUCUCUUUG	..(((((((.((((...........)))))))).)))(((.....))).........	-13.8	9
sLCB2533-	3' UTR-derived	-	2532804	2532589	AGCUAAAAUCUGAGUUAAUGUCACUUGAGAUUAAGUCUAUGGAUUAAGCUGAUAAAGUCCGAGGAAGUAGCUGAAAUUUCCUAACGCCAGAAUUUUGUGACGAUGAAGACUGUAACUGUAUGUUUCUGUUUGUAACAAAACAGGCGUGGUUCUGUGUGCAGACGCGAUGUCAUUGUUUUCAAGCCACCAUUUCUUCAAGAAGUGGUGGCUUUUUGU	((((..(((((((.(((((.((....)).))))).))...))))).))))......((...(((((((.......)))))))...))..(((....((((((.((....(((((((..(((((..((((((......))))))))))).....)).)))))...)).))))))....)))((((((((((((((...)))))))))))))).....	-61	5
sLCB2543+	5' UTR-derived	+	2542026	2542083	AGCAACAAAAAAUUUAUAUUAUGAAAUGAGGAAUCAUGCAUGGAAGAAGUUCCUGACU	....................(((..((((....)))).)))((((....)))).....	-6.1	5
sLCB2543-	antisense	-	2542212	2542107	CGAUUGAGUUCGGUCCAUUCGCCUUCAGGCGUUUAGCGGCUUCUUCUUUAGAAAGGCCGUGGUCAAGGGACGGGACCUGCAACGAUUGCUGCAGGUCCUUGAUACU	(((......)))((((...((((....))))....(((((((.(((....)))))))))).......))))((((((((((........)))))))))).......	-39.6	7
sLCB2545+	intergenic	+	2544843	2544923	AAGGUUUCCCUAACAAACCUUAUGCGUAUUUAGAAGGCCUGACAGCCAGAUCGACCAUCACUCAAGCUGUCAGGCUUUUUG	(((((((.......))))))).........((((((((((((((((..((..((...))..))..))))))))))))))))	-29.5	0
sLCB2547-	intragenic	-	2546714	2546549	CAUUGGGACAGGCUUAUGUAUCUGGGCACCGAGUUUUACCGUGCUCAUGAUUGGCCGGUUGCUUGAAGCGAUUGCGGUCGGGAUUAUUUUUCCGAGUUUCCAGACCGUGUUGCUGACGAUUACGCCGCAUAGUGAGCGUGGUCGGGUGAUGGGCACGGCGGGAUUG	..((((..((((........))))....))))(((((.((((((((((.((((((.....)))...((((((.((((((.(((..((((....)))).))).))))))))))))..((((((((((((...))).)))))))))))).)))))))))).)))))..	-60.3	2
sLCB2571-	intergenic	-	2570801	2570724	AAAUUAAAUGGCGAUGGUGUUCGCCUAUACGCAAGUUGAUGACACCUACCUUGAGCAAAUCGGGGUAGGUGUCUUUUU	.........(((((......)))))...............((((((((((((((.....)))))))))))))).....	-32.7	5
sLCB2572+	antisense	+	2571115	2571209	GUUGAAAAGAGGCCACCGGGCGGCUUCCCGAUGACCUCGACGCAGUUCAGAUGACUAAGUGGUAAAAGCUAAUCCUUGAGGUUAGCUUUUUUGAU	........((((.((.((((......)))).)).))))..(((((((.....))))..)))..(((((((((((.....))))))))))).....	-26.5	5
sLCB2574+	3' UTR-derived/5' UTR-derived	+	2573209	2573276	CCACUGGUGAAUCAAAAAGCAAGUAAAGCAACGUUGCAAAAGCGCUAGCCACCUAGCGCUUUUGCUAU	..................((.......))......(((((((((((((....)))))))))))))...	-21.7	3
sLCB2601+	antisense	+	2600014	2600192	UGAGUUGGCAACUACUUGAAACGGUAAGUGAUUCGGCCUUUGGUCAGAUCAUAUGGGGAGAGCUCCACCGUUACCUUAUCUCCUGGUAAAAUCCGGAUAUAGUGCAUGCGAAUUUUACCGGAAACAUGGGCGAGGAUCUCUGCGCCGUUUUCAAGUUUGACUUUGAACAUCGCGUUGGG	.(((((((.....((((((((((((..((((((.((((...)))).))))))....(.((((.(((..(((..((.....(((.((((((((.((.((.......)).)).))))))))))).....))))).))).)))).))))).)))))))))))))))(.(((.....))).).	-50.4	1
sLCB2636-	intergenic	-	2635362	2635251	AAUCGCAUUUCGGUUUGGACAGGCUGUCAGGACGAUCUAUUGUCCGUUCUGGCUAAUGAAAAAGCAAAAACAGCAGGCUGGUUGAAGGUCGAUCUGUUUUUGGUUUUUUUUU	....((...((......))...)).(((((((((..(....)..)))))))))....((((((.(((((((((..((((.......))))...))))))))).))))))...	-33.3	3
sLCB2667-	5' UTR-derived	-	2666012	2665871	AGAAAGAAGCAGGUGACGCGAUGAAUUUGAUCGACAUGGUGCAGGCAGAUCCAGCAUUGUCGGCAUUAUGGCCGAAGCUGAAAACGGGUCGCCAUUUGGUGACGGGACUGUCGGGCUCAGCCAAGACGGUCUUUUUUGGCGC	..................((((.......)))).((((((((.(((((........))))).))))))))((((((((((....)))((((((....))))))(((((((((.(((...)))..))))))))))))))))..	-48.7	2
sLCB2671-	antisense	-	2670909	2670685	AUUAUUGACAAUUGCGGCUGGGAGAUCUUUUGUGUGCUCAUAAGUGUCCCACAUUGAAGAGAGAUACACACCUGAAUAGAUUGCCGGAAUAAGGGUGAUGAAGAAAAGAACAACGAUCACCAUUGGUCGUUUUAAGACAGAUAACCAUUCUGAUUUAAUCAUGUUGCGCCUCCAUAUUUUUGAUGUUCAUAUUAACGCGAUUAAUAUGAAUUGCAUCUUAACCCC	..........(((.((((.......((...(((((((((...(((((...))))).....))).))))))...)).......)))).)))..((((((((...........((((((((....)))))))).((((.((((.......)))).))))((((...................))))(((((((((((.....)))))))))))..))))...)))).	-47.3	1
sLCB2675-	3' UTR-derived/antisense	-	2674799	2674682	AGUUGGCGGAUUGGCGAAAAGUAAUGCUCACCAUUCUGACGAUUGAUACGUACUUACACAAAAACCAGAGGAAUCAGUUAGUCAGUCGAUUGAUUAACAGGUUUCUCUGGUUUUUGAG	(((((.((((.(((.((..........)).))).)))).)))))..............(((((((((((((((((.((((((((......)))))))).)))))))))))))))))..	-44	2
sLCB2689-	5' UTR-derived	-	2688227	2688152	GGGAGUAUUGAAGGGGUUUUAAACGUGCGAAAUGCGAUGAUUUAUGUGCGCCAUGAACCGUUGGCGCAUUUGUUUU	....(((((....(.(((...))).)....)))))..........((((((((........)))))))).......	-17.6	7
sLCB2691-	antisense	-	2690434	2690194	AAUAAGGCAGAUGUAUUUCAGCCUUAAGCUUACACAUUAACUUACACUCCCAAAAAAGUUCCCCCAAACUUUUCCACCCUCGUGGUGGUUUUUUUGUUGAGCAAGAAAAGGUACCUUUGGUUGCGUUGUGCCUUUUCUCACGUUUCAGAGGCUAUCAGCGCUUUGUCAUUAUCUGCACGAUCAUCAGUUUGACGCAUCACAAGCGACCAAAAAGGCAGCCGCAAUCCGGCUGCCUUUUGAC	..((((((.((......)).)))))).((((......................(((((((......)))))))(((((.....)))))(((((((((...)))))))))...(((...))).((((((.((((((...........))))))...))))))..(((((....(((.........)))..)))))......)))).....((((((((((((.....))))))))))))...	-66.3	3
sLCB2695-	5' UTR-derived	-	2694392	2694323	GGGCGCUUUACAAAAUGUAAAGCCAAUACGGUUCAAGCUCCCUGUUCGUAUGAAUAGGGAGCUUGUUUUU	....((((((((...))))))))..........((((((((((((((....)))))))))))))).....	-32.1	5
sLCB2706+	antisense	+	2705829	2705885	AUGACUUUUGUAUGUCAUCGUCAUUGGCUGAAUCCUGCCUAGCAACAGGAUUUUUUG	(((((........)))))...........((((((((........))))))))....	-12.8	4
sLCB2710+	3' UTR-derived/antisense	+	2709489	2709584	AAACAACUGCGCUAAAAAAUCGUCCAACGAAUCAUUUGACAACCACAUAAAAAACGUUGUGCUCGCAUUGGCAAUGCGGACACAACGUUUUUUAAA	...................((((...)))).................((((((((((((((.(((((((...))))))).))))))))))))))..	-25.9	2
sLCB2715-	5' UTR-derived	-	2714847	2714794	UUUCUUGAAAUGAUCACCUGACGAUGAGCCUAGGCAAACUGCGUGCUAUACUCU	.........................(((....((((.......))))...))).	-4.2	1
sLCB2747-	intergenic	-	2746183	2745976	AUAUUCACACAAACGAUGAGUAGCUUAUCUAAGUGGUCUCCAGAGAGUCGGCAAUGCUGUGACGUCGAUGACCAUGGUAGGCAAAGUUGGGUCGUUUGCGUUAUGUUCGGUGGGUGCGCCUUAAGCCAAGAGAGGUCCGCAAGGCGGACAAGUUAGGUGGUACCGCGCGCUUGCGUCCUAUGUUGUUAUGACAUAGGGCGCUUUUUUU	......((.((((((((.....(((((((...((((((....((..((((.((....)))))).))...)))))))))))))........)))))))).))..........((((((((.....((((......((((((...))))))........))))...))))))))((((((((((((.....)))))))))))).......	-73.6	7
sLCB2749-	5' UTR-derived	-	2748560	2748501	UUAAUUGGUAUGUUGUUUUAAUUAUAUGUUGGACUGGUAGGUUUUAUGCCAGUCCUUUUU	.(((((((.........)))))))......(((((((((.......))))))))).....	-15.9	5
sLCB2764+	3' UTR-derived/antisense	+	2763194	2763403	CGCUAACGCUGAUUAUGUCUUGGAUCUCGGACCAAAAGGCGGUGCAGAAGGUGGCCGCGUCAUGGCUGCUGGCACACCGCAAGCAAUCGCCAAACAAGGGAAAGGUGAAACUGCCCCUUACUUGGCGACCCAUCUGGCGGCUUUUCACGUUAAGUAGGCUUGACAAAAAGAGAUGCCUCGGAAAGUGAUAACCGAGACAUCUCUUUUUCG	.((...((((......((((........)))).....))))..)).((((..((((((...((((.((((.((.....)).)))).(((((((..(((((..((......))..)))))..))))))).))))...))))))))))..((((((....))))))(((((((((((.(((((..........))))).)))))))))))..	-76	2
sLCB2773+	antisense	+	2772058	2772195	AUAGAAGUGAGCCACCCACUCAUUCCUAAACCCCAACCUAAUUUUCAUUUUUCUCCUCCAAAGAAAAAUCGGUGAUUGGCCCCCAUCCGAUCACCCAAUAACAAAAACGCCCGCUGCAAUGGUAGCGGGCAUUUUUGU	.(((.((((((.......)))))).)))..................((((((((.......)))))))).(((((((((.......))))))))).....(((((((.(((((((((....))))))))).)))))))	-46.1	0
sLCB2775-	antisense	-	2774661	2774556	AAUAUAAGUGAUUUCUUUUUGGGAGCCGUUGAUGUGCCAAGGUGUGUUAAACGUCUGAUACCAUUCGUUUGCGUCUGGUUCCCAAAAAGUAAGAAAGCGGCUAGCA	..............((((((((((((((..(((((((.(((((((............))))).)).))..))))))))))))))))))).......((.....)).	-30.6	1
sLCB2779+	intergenic	+	2778208	2778343	AUAGAAAUGAGCCACCCACUCAUUCCUACAAACCCCAACCCAACUUUUUCAUUUUUACUCCUCCAAAGUAGCAAUCGUCGAUCGUCCCCCAAACGAUCGCAACAAAAGGGCCGCCCACCCAGCGGUCCUUUUUGCU	.(((.((((((.......)))))).)))..........................(((((.......)))))........((((((.......))))))((((..((((((((((.......)))))))))))))).	-32.1	1
sLCB2779-	3' UTR-derived	-	2778434	2778378	AAUCGUUAAUUAACCAAAAUGGCUUUCUGACACGUUCGGUCAGGAGGCCAUUUUUGA	...............((((((((((((((((.......))))))))))))))))...	-22.4	3
sLCB2784+	intergenic	+	2783989	2784076	GCAAAGAGGGGCGCUGGCCUCAAACAGCACUCCCUAAAAAGACCGUCACCAAAACUUCGUCAAAAGGUUUGGUGACGGUCUUGUUAUU	....((.((((.((((........)))).))))))...((((((((((((((..(((......)))..))))))))))))))......	-40.9	6
sLCB2785+	antisense	+	2784137	2784260	ACAAAAGGGAGCACCGGCUAGGAUCAGUACUCCCUGACAAGACCGUUGAAGACGGUCAACAUUCGUUUAAGCAAUCAAUUAAGACCGUCAAACUCUGUCAAAAGUUUUAGUGACGGUCUUUUUG	.....((((((.((.((......)).)).)))))).....(((((((...)))))))..................(((..((((((((((((((........))))....)))))))))).)))	-35.3	0
sLCB2790+	3' UTR-derived	+	2789603	2789687	GUAAGUCGUCAUAAGUAUCACUGUCUCAGUUAUCAAAAAGGCGCAAGCAACGUGUUUAAUAUCACGAUGUUUGCGCCUUUUUACU	...................((((...))))....(((((((((((((((.((((........)))).)))))))))))))))...	-29.4	3
sLCB2808+	intergenic	+	2807494	2807637	AUAGAAAUGAGCCACCCACUCAUUCCUACAAACCCCAACCCAACUUUUUCAUUUUUACUCCUCCAAAGUAGAAAUCGCCAGUCGGCCUCCCACCGGCUGGCCAAUACAUAAGCAAACCCGCGUAUGAAUGCGCGGGUUUUUGUU	.(((.((((((.......)))))).)))......................(((((((((.......))))))))).(((((((((.......))))))))).........((((((((((((((....)))))))))..)))))	-44.6	0
sLCB2809.7+	intergenic	+	2808687	2808842	AUAGAAAUGAGCCACCCACUCAUUCCUACAAACCCCAACCCAACUUUUUCAUUUUUACUCCUCCAAAGUAGAAAUCGCCAGCCGGCCUCCCACCGACUGGCCAAUACAUAAAAGUAAAGGACCCUCGCCGUUUUAUGACAGCGAGGGUCCUUUAUU	.(((.((((((.......)))))).)))......................(((((((((.......))))))))).(((((.(((.......))).)))))...........((((((((((((((((.(((....))).))))))))))))))))	-53.1	0
sLCB2809.10+	intergenic	+	2808944	2809066	AAAGAGGCGUGCCCGCGGUAAUGGACUCGUCCCUAGCAGAGCCGUUUAAGACGGCUGGCAUUGAAUAACAAUCAGAAAAGACCGUUAGACUUCUCCCAGAAAUCUAGUGACGGUCUUUUUGAU	..((.((((.(.(((......))).).)))).)).((..(((((((...))))))).))...........((((((((.((((((((((.((((...)))).)))...)))))))))))))))	-38.6	0
sLCB2810+	antisense	+	2809149	2809274	AUGAAGAGGCGCGCCUGCAGGUAAUAGACACGCCCCUAGCAGAGCCGUUUAAGACGGCUGGCAUUGAAUAACAAUCAGGAAAGACCGUUAGACUUCGGCCAGAAAUCUAGUGACGGUCUUUUUGAU	....((.((((.(.(((.......))).).)))).)).((..(((((((...))))))).))...........(((((.(((((((((((((.(((.....))).)))...)))))))))))))))	-39.8	0
sLCB2826+	antisense	+	2825802	2825874	ACUGCAUAUGUUUUCUCCAACCAUCUACAAAAAGUACGAUGCCCUCACCAACGAGAACAUCGUACUUUUUGAA	...........................((((((((((((((..(((......)))..))))))))))))))..	-22.3	2
sLCB2837-	3' UTR-derived	-	2836897	2836776	GCCAAACGAAGAUGAAUAGUUUCUAUGCUUAGUAGCACCUCUUUUGUGCUAGCAGCUAAAGACAAACCAAAACAACCACCCAACAAGAAACGUGUUCCGAAUCAGCGGAACACGUUUCUCGU	..................((((.((.(((...((((((.......))))))..))))).))))...................((.((((((((((((((......)))))))))))))).))	-34.5	0
sLCB2850-	3' UTR-derived/antisense	-	2849821	2849755	GAAGGUUAAGACAUGUUAAAAGCCAGAGCGCGCUCCGAAAUCCGGACCGUGCUCUGACUUUUUUACG	..............((.(((((.(((((((((.((((.....)))).))))))))).)))))..)).	-26.1	1
sLCB2852.4+	intergenic	+	2851385	2851509	ACGGAAGGGAGCUCCGGCCUGUAACGGUACCCCUGACAAAACCGUUGAAGACGGUCGACAUUCAGUUGAACAAUCGAUUAAGACCGUUAAACUCUGUCAAAAGUUUUAGUGACGGUCUUUUUGCU	..(..((((.(..(((........)))..)))))..)...((((((...))))))((((.....))))......(((..((((((((((((((........))))....)))))))))).)))..	-34.3	2
sLCB2852.6+	antisense	+	2851570	2851693	ACAAAAGGGAGCACCGGCCAUAACCAGUACUCCCUUGACAAGGCCGCUUAAGACGGCUGGCAUUCAUUUACAGCCAAAAAGACCGUUAGACUUCAGCCAGAAAUCUAGAGACGGUCUUUUUUGC	....(((((((.((.((......)).)).))))))).....(((((.......)))))(((...........)))(((((((((((((((.(((.....))).)))...))))))))))))...	-40.7	3
sLCB2854-	3' UTR-derived	-	2853587	2853440	GAUUACCAAGCGAUUGGUGGAUGCGACGGAUUUGGUGACGGCUGAGUAAGGCAUUUUCGCUAUAAACUUUAUAGUUAAUGAGUUUUAAGGGUCUGCAGACCAAGCAAGCUAUUUUUGUUAGCAUACUUGGUCUGUAGGCUCUUUUUGU	...((((((....))))))(((((.....(((((((....)))))))...)))))...(((((((...)))))))...........((((((((((((((((((...((((.......))))...)))))))))))))))))).....	-51.2	5
sLCB2862+	antisense	+	2861601	2861906	GAAGCCAAUGAUUGAAGUGCUUAUAUGGCGCGCUUAUUUAUGUACAUAACAGCAUUUAUAAGUUGUAUCAUUCCUUAAAUUUCAAAAAAACGUCAAUUUAGACAUUUCACACUUUGCAUCAGUCAUUCGUGCAAAAAACCGUUUCUUAUUUUUAAAAAUAACGCCUAUUUUUUGGCUGGUAAUCUGCUGCAAAAAUAGACUGUUUUGAAUGAAAGUUCGUUUGCUGCCUCCGAUAGAUCAAGUCGUGUAAGACACAAAAAGCCAUGAACCCCCGAGUCAAGCUCGGCACUUCAUGGCUUUUUUGAA	................(((((((((((((((((((((..((((........))))..))))).))).........................(((......))).........(((((((.........)))))))..........((((((....)))))).(((........)))((((.(((.((.(((((....((((.((......)).))))..))))).))....)))..)))).)))))))))).)))(((((((((((((...((((((...))))))...)))))))))))))....	-71.8	4
sLCB2877+	antisense	+	2876667	2876752	GCGGAUUUUAGAAGAUACAUACAAGUGAGCAGCCAAAAACGGCCACCUUAGUUAAUCUCUCGAUUGACUAAGGUGGCCGUUUUAAU	((..((((..............))))..)).....((((((((((((((((((((((....))))))))))))))))))))))...	-36.9	3
sLCB2897.6-	intergenic	-	2896572	2896472	ACUGGCAAAUAGGACGAGUUUAGUCAGAAUCAUGGCGACAUCUACGUAAAAACUGGCAUCGCCUAGUCACGAGUAGCCGACUAAGCGAUGCCAGUUCUUUU	.............(((((....((((......)))).....)).)))...((((((((((((.(((((..........))))).)))))))))))).....	-33.8	5
sLCB2897.8-	3' UTR-derived	-	2896717	2896586	GGAGCAGAUGGCAGCUCAAUUGCGAUCACUGCGCGCUGCGACAUCGUUAAAUUAACAGAUGCAGGCAAUGCUGACGUCAGAACAGAUAUGGAAAAUCUCAGUUGUUGUUAUCGCGCAACUGGGAUUUUUGCG	(..((((...((((.((......))...))))...))))..)...............(((((((......))).))))............(((((((((((((((.((....)))))))))))))))))...	-39.1	3
sLCB2911-	3' UTR-derived/5' UTR-derived	-	2910578	2910333	GUUAAGAUCAACGUCGCAAGCGAUUUGAGACGGGCAUUUAUUCAAUCUGCUGGUAAAGAUUAUCAGGAGGAUCCAGAUCGGUUUGAUCUUGUCAACGUAUCGCUUGACGCGGAAAAGGCAAUUGAAGAUGUUGUUUAUCACAAAAUUCAUGUGAUGAAUAGCAAUUCACCAACUGCUGUACGAUAGGAGGCAUUCCAAUGAGCAACCUGACUUCAAAGGAGAUUGUGUUUGGGUCUUCUUUUGUUA	...........((.((((((((((.((.((((((.(((...((.((((((((((((...))))))).......))))).))...)))))))))..)).)))))))).)))).....((((.(((..((((((((((((((((.......))))))))))))))..))..))).))))..((((.(((((((...((((...(((((((........)))...))))..))))))))))).))))..	-70.9	2
sLCB2917+	5' UTR-derived	+	2916124	2916263	AUCAAUAAAGUCCCGAUGAAAUGAGGAAAUUGCUAUGUUAAAAGAUGGACUUGUCGUGAUUGAUGUUCAGUAUGGGUUAAGCGCCGCCCACCAUUACAAACAACUGUUAGCAAAUAUCAAUCAGCGUAUAGACGCUUAUC	.......((((((......((((.((......)).)))).......)))))).....((((((((((((((.(((((........)))))............))))......))))))))))(((((....)))))....	-25.5	4
sLCB2938+	intergenic	+	2937601	2937668	GGUUUAGAAAAACUUUUACGGUCACAUCACAAUAGCCGUUUCCCCUGUACGGGAAACGGCUAUUUUUU	(((((....)))))................((((((((((((((......))))))))))))))....	-23.9	4
sLCB2938-	intergenic	-	2937844	2937626	GGCAACUGCCCUGGGAGGGGGUGUGACCGUGAUUGAUUUUCUAAAUCAGAUUAUCGCCCCGCUCAUUGUGGGAGUGGUACUCCUGCUGCUCGAACAUAGGUUGAAUGAUCGGCGAUAGUCUUUGCAGUUGCCUUCAACCCACACGCCCGUCGUCCACGAUUUAUCGCAGCGGGUGAAAAAAAUAGCCGUUUCCCGUACAGGGGAAACGGCUAUUGUGAU	((((((((((((....)))(((...)))..((((.........))))(((((((((((((((.....))))((((((((....))))))))((.(((.......))).)))))))))))))..))))))))).......(((.(((((((.((............)).))))))).....((((((((((((((......)))))))))))))))))..	-87.9	2
sLCB2940-	3' UTR-derived/5' UTR-derived	-	2939008	2938918	AACAUUUAUUUAAAUAGCAGUCACUACCGGGUGACAGUAUCGCAACCGCAUUAGGUCAAUGCAGCGGUUGCGUAUACUGUCGCCUUUUUGU	............................(((((((((((((((((((((..............))))))))).))))))))))))......	-36.1	6
sLCB2941-	3' UTR-derived/5' UTR-derived	-	2940669	2940481	UUAUGGGACCCAAUUCUCCCAUGUACAAUCAAUGAAUGUUGCGAUUAGAGCGGGUUUUGUGCUGGGAUGGACAGAGCUGCUGAUUGGCAAAGCCGUUUAAAAUGGUGCCUUGGAUCAAGUGGAGACAUGAUAUGGUUAAGAAGUACUGUAGCAGUAGAGUUGUAGGAGAAUUGGGGCAGGGGGGGUAUC	........(((((((((((....((((((.........((((.(....(((((.((((((.(......).)))))))))))...).)))).((((((...))))))(((....((((.((....)).))))..))).......(((((...)))))..)))))))))))))))))..............	-52.8	14
sLCB2947-	intragenic	-	2946708	2946585	AGUGAAUUAUUUCGACGAUGCAAGAUUGUGGACGUGCACGCCAAUGUACGCAUUAGUCUAUCUUGGCGGAAAAGGACAGAGCACAGAAAACUAUUAUUGCUAUGUGGAGGGUGAGUGGGAAUAU	.......((((((.((..((((.(........).))))((((((.(((.((....)).))).)))))).......(((.((((..((......))..)))).))).........)).)))))).	-23.5	1
sLCB2948+	5' UTR-derived	+	2947561	2947648	AAGAAACGAGGGAUUGCGCGCAUGAAUCACUUUAAGGGACGCCACUUUCAAAGGGACAUCAUCUUAGUAGCCGUUGGCUACUAUUUUA	.......(((((...((((.(.((((....)))).).).)))..)))))...............((((((((...)))))))).....	-19.4	5
sLCB2951+	intergenic	+	2950709	2950778	GCUAAAAGGAACAGCGACAUUCGAAGCGAACCACCGCGACAGGCUAUUUAUGGACCUGUCGCACUUUGUU	.......((....((..(....)..))...))...(((((((((((....))).))))))))........	-19.2	8
sLCB2956-	intergenic	-	2955300	2954987	AAUCAAAUAACCGUUCAUGCAAACCUUUGAAGUGGAGAUCAAGCUGAUUGUGCACGCACAGAGAGCCGGCGAUGCUGCGAGUCCGGCCGAACGCAGGUCAGUAAAUGGACCACUGAGGGUUCCCCCGAAAGUUUUUCGAGUACGGGGAAACGUGUUGACAUACGUCAGUUGUCGCCGGGGUGUUGGCCCCGGGCUAAGCGUGAUCAAACACUGCCAGAUGCUACCAUCACACAGGCGCAGUCUCUUUGAUCAAACUAAGGUGGCACCGCGGGAAACCGUCCUUAACAAGAUGUUUGUUAUGGACGGCUUUUUUU	..........((((...(((..(((((...(((...(((((((..((((((((((((......((((((((((((((.......((((.......)))).......(((((......)))))(((((...............)))))..((((((....))))))))).)))))))(((((....))))).))))..)))).........(((...((((....))))...)))))))))))..)))))))..)))))))).)))..))))((((((((((.((((((.....)))))).)))))).))))...	-105.3	3
sLCB2960-	3' UTR-derived	-	2959281	2959133	AAUGAUGGUGUCCUGACGAUCGAUCUGCCAAAAAUGACAAGCGACCAAAAGGGCAAUCAUCAGAUCAACAUUGAUUGAUCUACGAAUUAUUUGCCUAGCUUCAUUUAUAUACGAGAGACCGUACCGAUUUUAAUGGUGCGGUCUUUUAU	...(((((((((((...(.(((.(.((.((....)).)).)))).)...))))).))))))(((((((......)))))))...............................((((((((((((((.......))))))))))))))..	-40.9	2
sLCB2995-	antisense	-	2994555	2994458	AAUAUCGUGCAACAUUUCGGCGGUGGCACUUACAACUGGUUCAACAUGAUACGGCACUCCCCAGUUUUCGUUGCCCACCGCAACCUCUAUUUCUUGGU	...................(((((((((.....((((((.....................)))))).....)).))))))).(((..........)))	-21.1	0
sLCB3031-	3' UTR-derived/antisense	-	3030478	3030292	GUUGAUAUGCAGCAUGUGGGCGAUUCUGCAUGGGGAUUCGAAUCACCUGUCGAUAACUUAUACGCAGUCAGCAAGGCGAUCCGUGGCGAGCGGCACACCAUACAGAGAAUGGCGAGGUCCAUUAAUCGGUAACGAUAACAACACGUUGUUAAAAUAACCGGCAGAGCUUUCAGCCGGUUAUUUUUGU	(((.(((((...))))).)))...((((.((((((((.((.....(((((.(((..(......)..))).)).)))))))))(((.(....).))).)))).))))...((((((.((......((((....))))......)).))))))(((((((((((.((....)).)))))))))))....	-51.2	4
sLCB3035-	antisense	-	3034551	3034491	GAUCUGUAUCUUUUCGCUUGUCUUCUUCUCGCCUUGAGGUGCCACUCUUGGCGAUUUUUUU	(((..((........))..)))......(((((..(((......)))..))))).......	-14.9	7
sLCB3045+	3' UTR-derived	+	3044292	3044533	AGUCCUAGGCGAUAAGCGGGUAGAUCCGUUUUAACCGACGCACGGCAUAGCUAACCGGUGGCGCAUUUUAUAGACCAGGUUACUUUUUGCCUCGCUGAAAUCCAGGCAGUACAGUAUCAUCAUUACACUAACCUCUUUGGUCAUAAAAAUAGCCAGCUUCUUGUUUAGCAGAUCGUUCUGCUUGGGAAACUGAUUACAUGACUUGUCGUUUUCAAUUGGCGGGCAGAGAUGCCCGUUUUUUU	......((((((((((((.((.((((.(((((..((((.(((.(((((.(((((.((.((((...((((((.((((((((((....((((((...........))))))....(((.......)))..)))))....)))))))))))...)))).).....).)))))..)).))).)))))))))))).)))))).)).))))))))))......((((((((....)))))))).....	-67.7	5
sLCB3046+	intergenic	+	3045664	3045731	AGUCGCCUUGCAUGUAAGGACCUUGAAGUCGAAUGACCAAAACUUGGCCAUUUGGCUUCAAGGCCACU	.................((.(((((((((((((((.((((...)))).)))))))))))))))))...	-28.9	3
sLCB3062+	3' UTR-derived	+	3061068	3061142	UUUCUAUUUCUACAUUGAAAGUUCUUGAACCAACGAAAAAAACGGUUAGAUCUGCGAGAUCUAACCGUUUUUUAU	......((((......))))................(((((((((((((((((...)))))))))))))))))..	-22.7	2
sLCB3076-	3' UTR-derived	-	3075838	3075754	AGUUUAAUAACGAUGAAGUAGUCAAAGUGCUUUAUCCAGUCUUUCCCUGAUAGGGGGGAAAGACUGGAUUUUGCGCUUUUUUUGU	...........(((......)))(((((((...(((((((((((((((......)))))))))))))))...)))))))......	-36.9	6

## Sheet: Table S9
Table S9 Conservation of predicted sRNAs in Lactobacillaceae family. "-" indicates that no BLAST hits were found.
Name	Group	Strand	Start	End	Lactobacillus paracasei (LcA) CM001861.1	Lactobacillus paracasei (LcY, Shirota) NZ_CM001848.2	Lactobacillus paracasei ATCC 334 NC008526.1	Lactobacillus paracasei subsp. paracasei 8700:2 NC_022112.1	Lactobacillus casei DSM 20011 = JCM 1134 = ATCC 393 NZ_AP012544.1	Lactobacillus rhamnosus GG NC_013198.1	Lactobacillus helveticus R0052 NC_018528.1	Lactobacillus reuteri JCM 1112 NC_010609.1	Lactobacillus gasseri ATCC 33323 = JCM 1131 NC008530.1	Lactobacillus fermentum IFO 3956 NC_01060.1	Lactobacillus jinshani NZ_CP034726.1	Pediococcus claussenii strain TMW 2.53 NZ_CP014933.1	Lactobacillus plantarum WCFS1 NC_004567.2
sLCB3+	3' UTR-derived	+	2717	2817	100	100	-	-	-	-	-	-	-	-	-	-	-
sLCB38+	3' UTR-derived	+	37449	37524	100	100	98.7	98.7	-	-	-	-	-	-	-	-	-
sLCB38-	antisense	-	37565	37485	100	100	100	70	-	-	-	-	-	-	-	-	-
sLCB44-	antisense	-	43917	43809	100	100	-	100	-	-	-	-	-	-	-	-	-
sLCB46-	intergenic	-	45734	45275	100	100	99.8	99.6	-	-	-	-	-	-	-	-	-
sLCB47-	3' UTR-derived	-	46644	46485	100	100	100	99.4	-	-	-	-	-	-	-	-	-
sLCB48-	3' UTR-derived	-	47783	47710	100	100	59	98.6	-	-	-	-	-	-	-	-	-
sLCB72+	intergenic	+	71177	71410	100	100	99.1	98.7	89.4	87.7	-	-	-	-	-	-	-
sLCB72-	intergenic	-	71471	71376	100	100	96.9	92.7	-	-	-	-	-	-	-	-	-
sLCB77-	intergenic	-	76470	76145	100	100	97	99.4	-	86.1	88.9	-	-	-	-	-	-
sLCB80-	intergenic	-	79174	78844	100	100	98.2	97.3	-	86.2	88.9	-	-	-	-	-	-
sLCB100-	5' UTR-derived	-	99829	99589	100	100	97.5	99.6	92.9	89.6	-	-	-	-	-	-	-
sLCB100+	intergenic	+	99854	99987	100	100	100	99.3	66.5	70.8	-	-	-	-	-	-	-
sLCB118-	3' UTR-derived/antisense	-	117183	117063	100	100	98.3	99.2	-	-	-	-	-	-	-	-	-
sLCB135+	antisense	+	134543	134615	100	100	100	100	97.3	98.6	-	-	-	-	-	-	-
sLCB148a+	antisense	+	147296	147367	100	100	-	-	-	-	-	-	-	-	-	-	-
sLCB164-	3' UTR-derived/antisense	-	163970	163877	100	100	100	96.8	-	-	-	-	-	-	-	-	-
sLCB221+	intragenic	+	220359	220573	100	100	-	99.1	-	-	-	-	-	-	-	-	-
sLCB229+	3' UTR-derived	+	228999	229123	100	100	100	59	-	-	-	-	-	-	-	-	-
sLCB250-	intergenic	-	249472	249188	100	100	99.6	100	-	84.3	-	-	-	-	-	-	-
sLCB261a+	5' UTR-derived	+	260533	260642	100	100	100	100	94.5	94.6	-	-	-	-	-	-	-
sLCB266.5+	3' UTR-derived	+	265486	265672	100	100	100	99.5	80.8	74.6	-	-	-	-	-	-	-
sLCB266.9+	intergenic	+	265883	266096	100	100	100	100	-	-	-	-	-	-	-	-	-
sLCB273-	intragenic	-	272596	272543	100	100	98.1	98.1	-	-	-	-	-	-	-	-	-
sLCB277+	intragenic	+	276613	276716	100	100	100	100	-	-	-	-	-	-	-	-	-
sLCB293+	5' UTR-derived	+	292297	292426	100	100	-	99.2	-	-	-	-	-	-	-	-	-
sLCB316-	intergenic	-	315803	315669	100	100	-	99.3	-	-	-	-	-	-	-	-	-
sLCB317-	intergenic	-	316107	315976	100	100	-	86.2	-	-	-	-	-	-	-	-	-
sLCB317+	intergenic	+	316266	316432	100	100	99.4	99.4	-	88.2	-	-	-	-	-	-	-
sLCB325+	3' UTR-derived	+	324957	325090	100	100	99.3	75	-	-	-	-	-	-	-	-	-
sLCB326+	5' UTR-derived	+	325375	325552	100	100	98.9	100	-	-	-	-	-	-	-	-	-
sLCB353+	3' UTR-derived	+	352422	352698	100	100	95.7	95.3	-	-	-	-	-	-	-	-	-
sLCB363+	intergenic	+	362623	362723	100	100	-	97	-	-	-	-	-	-	-	-	-
sLCB379+	3' UTR-derived	+	378429	378687	100	100	-	-	-	-	-	-	-	-	-	-	-
sLCB383-	3' UTR-derived/antisense	-	382677	382613	100	100	-	-	-	-	-	-	-	-	-	-	-
sLCB387+	5' UTR-derived	+	386349	386782	100	100	-	-	-	-	-	-	-	-	-	-	-
sLCB391+	intergenic	+	390526	390587	100	100	-	-	-	-	-	-	-	-	-	-	-
sLCB411+	3' UTR-derived	+	410188	410376	100	100	-	-	-	-	-	-	-	-	-	-	-
sLCB413a-	antisense	-	412733	412656	100	100	100	-	-	-	-	-	-	-	-	-	-
sLCB421+	3' UTR-derived/5' UTR-derived	+	420222	420368	100	100	-	-	-	-	-	-	-	-	-	-	-
sLCB445.5+	intergenic	+	444402	444534	100	100	-	93.3	-	-	-	-	-	-	-	-	-
sLCB445.7+	intergenic	+	444695	444828	100	100	-	95.5	-	-	-	-	-	-	-	-	-
sLCB457-	5' UTR-derived	-	456091	455806	100	100	99	99.3	-	-	-	-	-	-	-	-	-
sLCB462+	3' UTR-derived	+	461549	461624	100	100	-	100	-	-	-	-	-	-	-	-	-
sLCB468-	intergenic	-	467834	467726	100	100	-	96.3	-	-	-	-	-	-	-	-	-
sLCB481.2-	intergenic	-	480164	480002	100	100	87.5	100	-	-	-	-	-	-	-	-	-
sLCB481.7-	antisense	-	480612	480485	100	100	73.9	99.2	-	-	-	-	-	-	-	-	-
sLCB488-	3' UTR-derived	-	487426	487336	100	100	97.8	96.7	-	-	-	-	-	-	-	-	-
sLCB493-	antisense	-	492221	492148	100	100	100	98.7	-	-	-	-	-	-	-	-	-
sLCB518-	3' UTR-derived	-	517567	517471	100	100	99	100	-	-	-	-	-	-	-	-	-
sLCB527+	3' UTR-derived	+	526544	526624	100	100	98.8	98.8	-	-	-	-	-	-	-	-	-
sLCB561+	antisense	+	560453	560529	100	100	100	-	85.6	-	-	-	-	-	-	-	-
sLCB562-	3' UTR-derived/5' UTR-derived	-	561864	561685	100	100	99.4	-	85.9	-	-	-	-	-	-	-	-
sLCB568-	antisense	-	567710	567652	100	100	98.3	-	-	-	-	-	-	-	-	-	-
sLCB573.2-	antisense	-	572199	572093	100	100	100	-	-	94.4	-	-	-	-	-	-	-
sLCB573.5-	intergenic	-	572422	572227	100	100	100	60.1	57	-	-	-	-	-	-	-	-
sLCB573.6-	antisense	-	572551	572435	100	100	100	92.4	-	57.2	-	-	-	-	-	-	-
sLCB574.1+	3' UTR-derived	+	573065	573191	100	100	100	92.3	96.1	94.6	-	-	-	-	-	-	-
sLCB574.4+	5' UTR-derived	+	573395	573523	100	100	100	-	96.9	68.8	-	-	-	-	-	-	-
sLCB577.1-	intergenic	-	576011	575911	100	100	100	-	-	87.4	-	-	-	-	-	-	-
sLCB577+	intergenic	+	576101	576185	100	100	100	-	-	-	-	-	-	-	-	-	-
sLCB577.2-	intergenic	-	576126	576048	100	100	100	-	-	-	-	-	-	-	-	-	-
sLCB577.3-	antisense	-	576248	576163	100	100	100	-	-	-	-	-	-	-	-	-	-
sLCB581-	antisense	-	580178	579749	100	100	84.8	-	-	-	-	-	-	-	-	-	-
sLCB588+	intragenic	+	587257	587522	100	100	98.5	-	98.1	-	-	-	-	-	-	-	-
sLCB603-	antisense	-	602640	602528	100	100	91.2	-	89.4	-	-	-	-	-	-	-	-
sLCB615-	5' UTR-derived	-	614362	614273	100	100	-	-	-	100	-	-	-	-	-	-	-
sLCB616-	antisense	-	615633	615407	100	100	-	-	-	79	-	-	-	41.8	-	-	-
sLCB616+	5' UTR-derived	+	615845	615939	100	100	-	-	-	100	-	-	-	-	-	-	-
sLCB626-	antisense	-	625601	625527	100	100	97.3	-	-	-	-	-	-	-	-	-	-
sLCB638-	antisense	-	637318	637252	100	100	-	-	-	-	-	97	-	97	-	-	-
sLCB644.5+	intergenic	+	643489	643560	100	100	100	-	-	-	-	-	-	-	-	-	-
sLCB644.7+	intergenic	+	643681	643871	100	100	99.5	82.4	-	-	-	-	-	-	-	-	-
sLCB648+	antisense	+	647805	647942	99.3	99.3	99.3	99.3	-	-	-	-	-	-	-	-	-
sLCB649-	intergenic	-	648171	647891	99.6	99.6	99.6	99.3	-	80.9	-	-	-	-	-	-	-
sLCB652-	intergenic	-	651587	651321	100	100	99.3	99.3	86	85.8	-	-	-	-	-	-	-
sLCB657+	intergenic	+	656325	656573	100	100	97.6	99.2	-	-	-	-	-	-	-	-	-
sLCB671-	intergenic	-	670419	670135	100	100	100	100	85.7	86.3	-	-	-	-	-	-	-
sLCB691-	3' UTR-derived	-	690595	690422	100	100	99.4	99.4	83.9	78.9	-	-	-	-	-	-	-
sLCB704+	antisense	+	703968	704054	100	100	100	98.9	-	-	-	-	-	-	-	-	-
sLCB711+	intergenic	+	710029	710162	100	100	-	45.9	-	-	-	-	-	-	-	-	-
sLCB724+	5' UTR-derived	+	723792	723899	88.9	100	-	-	88	-	-	-	-	-	-	-	-
sLCB740+	3' UTR-derived	+	739267	739454	100	100	98.9	98.4	-	-	-	-	-	-	-	-	-
sLCB761-	intergenic	-	760766	760622	100	100	100	99.3	91.1	92.5	-	-	-	-	-	-	-
sLCB764-	antisense	-	763836	763742	100	100	100	100	-	-	-	-	-	-	-	-	-
sLCB766+	intergenic	+	765025	765235	100	100	100	100	87.2	86.4	-	-	-	-	-	-	-
sLCB773+	intergenic	+	772472	772562	100	100	94.5	97.8	-	-	-	-	-	-	-	-	-
sLCB813-	5' UTR-derived	-	812104	811913	100	100	100	100	-	-	-	-	-	-	-	-	-
sLCB829-	intergenic	-	828882	828729	100	100	99.4	100	97.4	98.7	-	-	-	-	-	-	-
sLCB843+	intergenic	+	842247	842431	100	100	100	100	90.3	86.6	-	-	-	-	-	-	-
sLCB868+	antisense	+	867888	867955	100	100	-	-	-	-	-	100	-	100	-	-	-
sLCB884-	5' UTR-derived	-	883047	882964	100	100	100	100	89.3	-	-	-	-	-	-	-	-
sLCB886+	3' UTR-derived	+	885811	885908	100	100	99	99	-	-	-	-	-	-	-	-	-
sLCB899+	3' UTR-derived	+	898766	898980	100	100	99.5	100	-	-	-	-	-	-	-	-	-
sLCB906-	antisense	-	905157	905028	100	100	100	100	-	-	-	-	-	-	-	-	-
sLCB922+	5' UTR-derived	+	921406	921626	100	100	99.5	100	89.2	91	-	-	-	-	-	-	-
sLCB928-	3' UTR-derived/antisense	-	927149	927074	100	100	98.7	98.7	-	-	-	-	-	-	-	-	-
sLCB930+	antisense	+	929979	930066	100	100	-	-	-	-	-	-	-	-	-	-	-
sLCB932-	3' UTR-derived/5' UTR-derived	-	931232	931145	100	100	-	-	-	-	-	-	-	-	-	-	-
sLCB946+	3' UTR-derived/5' UTR-derived	+	945699	945814	100	100	-	100	-	-	-	-	-	-	-	-	-
sLCB963.1+	intragenic	+	962058	962182	100	100	-	-	-	-	-	-	-	-	-	-	-
sLCB963.7+	intergenic	+	962677	962923	100	100	59.2	96.4	-	-	-	-	-	-	-	-	-
sLCB970.5+	antisense	+	969443	969494	100	100	-	-	-	-	-	-	-	-	-	-	-
sLCB970.7+	antisense	+	969611	969665	100	100	98.2	94.5	-	-	-	-	-	-	-	-	-
sLCB975+	antisense	+	974638	974719	100	100	98.8	98.8	-	-	-	-	-	-	-	-	-
sLCB976+	5' UTR-derived	+	975582	975769	100	100	97.9	98.4	-	-	-	-	-	-	-	-	-
sLCB979+	antisense	+	978783	979099	100	100	99.4	99.4	-	-	-	-	-	-	-	-	-
sLCB987+	3' UTR-derived	+	986399	986518	100	100	100	100	96.7	96.7	-	-	-	-	-	-	-
sLCB988+	5' UTR-derived	+	987813	987929	100	100	100	100	-	-	-	-	-	-	-	-	-
sLCB1028+	intragenic/5' UTR-derived	+	1027149	1027279	100	100	99.2	97.7	-	-	-	-	-	-	-	-	-
sLCB1044+	3' UTR-derived	+	1043259	1043320	100	100	-	-	-	-	-	-	-	-	-	-	-
sLCB1045+	antisense	+	1044674	1044750	100	100	-	-	-	-	-	-	-	-	-	-	-
sLCB1051-	antisense	-	1050284	1050220	100	100	-	-	-	-	-	-	-	-	-	-	-
sLCB1061+	3' UTR-derived/5' UTR-derived	+	1060882	1060998	100	100	-	99.1	-	-	-	-	-	-	-	-	-
sLCB1131+	3' UTR-derived	+	1130544	1130676	100	100	94.7	85.7	-	-	-	-	-	-	-	-	-
sLCB1160+	3' UTR-derived	+	1159414	1159519	100	100	100	99.1	-	-	-	-	-	-	-	-	-
sLCB1161-	intergenic	-	1160523	1160163	100	100	99.4	100	97	96.1	-	-	-	-	-	-	-
sLCB1185+	3' UTR-derived/antisense	+	1184572	1184816	100	100	99.2	99.6	-	-	-	-	-	-	-	-	-
sLCB1192-	3' UTR-derived	-	1191343	1191253	100	100	98.9	98.9	-	-	-	-	-	-	-	-	-
sLCB1226-	intergenic	-	1225591	1225493	100	100	100	100	-	-	-	-	-	-	-	-	-
sLCB1258-	antisense	-	1257789	1257735	100	-	73.5	-	-	-	-	-	-	-	-	-	-
sLCB1264.7-	antisense	-	1263609	1263499	100	-	96.4	92.9	70	66.9	-	-	-	-	-	-	-
sLCB1264+	intergenic	+	1263693	1263855	100	-	97.5	-	-	-	-	-	-	-	-	-	-
sLCB1264.9-	antisense	-	1263880	1263637	100	62.8	91.4	-	-	-	-	-	-	-	-	-	-
sLCB1265.4+	3' UTR-derived	+	1264395	1264522	100	93	98.4	93	95.3	96.9	-	-	-	-	-	-	-
sLCB1265.7+	3' UTR-derived/5' UTR-derived	+	1264657	1264818	100	-	-	-	-	-	-	-	-	-	-	-	-
sLCB1266+	intergenic	+	1265679	1265770	100	-	-	-	-	-	-	-	-	-	-	-	-
sLCB1266.7-	intergenic	-	1265699	1265637	100	-	-	-	-	-	-	-	-	-	-	-	-
sLCB1266.9-	antisense	-	1265810	1265736	100	-	-	-	-	-	-	-	-	-	-	-	-
sLCB1277-	antisense	-	1276410	1276330	100	-	97.5	96.3	-	98.8	-	-	-	-	-	-	-
sLCB1292-	3' UTR-derived	-	1291769	1291695	100	100	100	100	-	-	-	-	-	-	-	-	-
sLCB1296-	intergenic	-	1295931	1295833	100	100	100	99	98	-	-	-	-	-	-	-	-
sLCB1299+	intergenic	+	1298410	1298504	100	100	100	100	-	-	-	-	-	-	-	-	-
sLCB1299-	intergenic	-	1298700	1298412	100	100	99.7	52.4	-	-	-	-	-	-	-	-	-
sLCB1305+	5' UTR-derived	+	1304220	1304569	100	100	99.4	100	-	-	-	-	-	-	-	-	-
sLCB1312+	3' UTR-derived/5' UTR-derived	+	1311774	1311948	100	100	100	100	-	-	-	-	-	-	-	-	-
sLCB1313+	3' UTR-derived	+	1312860	1312978	100	100	100	100	-	-	-	-	-	-	-	-	-
sLCB1334+	intergenic	+	1333186	1333471	100	100	99.3	99.7	-	-	-	-	-	-	-	-	-
sLCB1336+	intergenic	+	1335089	1335355	100	100	100	100	90.7	88.4	-	-	-	-	-	-	-
sLCB1349-	intergenic	-	1348341	1348108	100	100	99.6	100	92.8	94.9	-	-	-	-	-	-	-
sLCB1367+	3' UTR-derived/antisense	+	1366192	1366268	100	100	98.7	97.4	-	-	-	-	-	-	-	-	-
sLCB1371+	3' UTR-derived	+	1370532	1370648	100	100	-	99.1	-	-	-	-	-	-	-	-	-
sLCB1376-	3' UTR-derived/5' UTR-derived	-	1375514	1375347	100	100	99.4	99.4	86.3	-	-	-	-	-	-	-	-
sLCB1378-	3' UTR-derived	-	1377448	1377191	100	100	97.7	97.7	-	-	-	-	-	-	-	-	-
sLCB1387a-	5' UTR-derived	-	1386528	1386425	100	100	100	-	100	53	99	-	-	100	-	-	-
sLCB1390-	3' UTR-derived	-	1389442	1389271	100	100	-	-	-	-	-	-	-	-	-	-	-
sLCB1398+	3' UTR-derived	+	1397018	1397168	100	100	-	-	-	-	-	-	-	-	-	-	-
sLCB1401+	3' UTR-derived	+	1400344	1400559	100	100	99.1	99.1	-	74.6	-	-	-	-	-	-	-
sLCB1404-	antisense	-	1403384	1403214	99.4	100	98.8	98.2	-	-	-	-	-	-	-	-	-
sLCB1405+	intergenic	+	1404259	1404480	99.5	100	100	100	85.9	87	-	-	-	-	-	-	-
sLCB1415+	intergenic	+	1414499	1414761	100	100	99.6	100	86.4	85.2	-	-	-	-	-	-	-
sLCB1418+	3' UTR-derived	+	1417049	1417262	100	100	99.1	98.6	-	-	-	-	-	-	-	-	-
sLCB1434+	3' UTR-derived/5' UTR-derived	+	1433338	1433525	100	100	100	100	89.9	92.6	-	-	-	-	-	-	-
sLCB1455-	3' UTR-derived/antisense	-	1454945	1454686	100	100	99.6	100	-	-	-	-	-	-	-	-	-
sLCB1467+	3' UTR-derived	+	1466873	1466977	100	100	99	98.1	-	-	-	-	-	-	-	-	-
sLCB1468+	5' UTR-derived	+	1467134	1467208	100	100	100	100	-	82.7	-	-	-	-	-	-	-
sLCB1483+	3' UTR-derived/antisense	+	1482531	1482636	100	100	99.1	98.1	-	-	-	-	-	-	-	-	-
sLCB1485+	5' UTR-derived	+	1484412	1484577	100	100	100	100	87.4	86.9	-	-	-	-	-	-	-
sLCB1528+	5' UTR-derived	+	1527885	1528084	100	100	100	100	94.1	92.4	-	-	67.3	-	-	-	-
sLCB1538-	antisense	-	1537659	1537587	100	100	100	100	-	-	-	-	-	-	-	-	-
sLCB1552-	3' UTR-derived	-	1551794	1551671	100	100	-	-	-	-	-	-	-	-	-	-	-
sLCB1553.8+	antisense	+	1552743	1552827	100	100	-	-	-	-	-	-	-	-	-	-	-
sLCB1553.9+	5' UTR-derived	+	1552862	1552956	100	100	-	-	-	-	-	-	-	-	-	-	-
sLCB1586-	3' UTR-derived	-	1585198	1584937	100	100	98.1	96.6	-	-	-	-	-	-	-	-	-
sLCB1595-	intergenic	-	1594908	1594611	100	100	100	100	79.5	-	-	-	-	-	-	-	-
sLCB1622-	3' UTR-derived	-	1621254	1621096	100	100	89.9	89.9	82.5	79.5	-	-	-	-	-	-	-
sLCB1627-	intergenic	-	1626264	1626177	100	100	98.9	98.9	-	-	-	-	-	-	-	-	-
sLCB1631+	intergenic	+	1630132	1630204	100	100	100	100	-	-	-	-	-	-	-	-	-
sLCB1642-	antisense	-	1641637	1641222	100	100	100	100	94	94	-	-	-	-	63.9	61	-
sLCB1660-	intragenic	-	1659111	1659033	100	100	96.2	96.2	-	-	-	-	-	-	-	-	-
sLCB1663+	intragenic/5' UTR-derived	+	1662319	1662419	100	100	99	99	-	-	-	-	-	-	-	-	-
sLCB1674-	3' UTR-derived	-	1673762	1673700	100	100	100	100	-	-	-	-	-	-	-	-	-
sLCB1678-	5' UTR-derived	-	1677015	1676815	100	100	98.5	99.5	96	85	-	-	-	-	-	-	-
sLCB1679-	3' UTR-derived	-	1678023	1677826	100	100	94.9	79	-	-	-	-	-	-	-	-	-
sLCB1691-	intergenic	-	1690472	1690290	100	100	100	98.9	94	95.1	-	-	-	-	-	-	-
sLCB1702-	3' UTR-derived	-	1701604	1701451	100	100	99.4	99.4	-	-	-	-	-	-	-	-	-
sLCB1706-	5' UTR-derived	-	1705851	1705801	100	100	100	100	-	-	-	-	-	-	-	-	-
sLCB1710+	antisense	+	1709946	1710051	100	100	99.1	98.1	-	-	-	-	-	-	-	-	-
sLCB1713-	5' UTR-derived	-	1712170	1712088	100	100	98.8	98.8	-	81.6	-	-	-	-	-	-	-
sLCB1718-	3' UTR-derived/antisense	-	1717251	1716977	100	100	93.8	93.1	-	-	-	-	-	-	-	-	-
sLCB1735-	intergenic	-	1734351	1734303	100	100	100	98	95.9	95.9	-	-	-	-	-	-	-
sLCB1743+	antisense	+	1742023	1742097	100	100	100	100	-	-	-	-	-	-	-	-	-
sLCB1794-	antisense	-	1793928	1793836	100	100	100	100	-	-	-	-	-	-	-	-	-
sLCB1806-	intergenic	-	1805754	1805542	99.5	99.5	99.5	99.5	-	-	-	-	-	-	-	-	-
sLCB1819-	intergenic	-	1818506	1818431	100	100	100	100	-	-	-	-	-	-	-	-	-
sLCB1835-	intergenic	-	1834137	1833891	100	100	100	99.6	89.6	88.9	-	-	-	-	-	-	-
sLCB1856-	5' UTR-derived	-	1855113	1855005	100	100	100	100	93.6	94.5	-	-	-	-	-	-	-
sLCB1860-	3' UTR-derived	-	1859315	1859095	100	100	99.1	98.6	87.1	87.8	-	-	-	-	-	-	-
sLCB1872-	5' UTR-derived	-	1871408	1871186	100	100	100	100	-	-	-	-	-	-	-	-	-
sLCB1875-	5' UTR-derived	-	1874793	1874657	100	100	100	100	92.7	91.2	-	-	-	-	-	-	-
sLCB1915-	5' UTR-derived	-	1914489	1914332	100	100	100	100	94.3	92.5	-	-	-	-	-	-	-
sLCB1919+	antisense	+	1918634	1918735	100	100	100	100	-	-	-	-	-	-	-	-	-
sLCB1933-	3' UTR-derived/antisense	-	1932945	1932803	100	100	99.3	100	-	-	-	-	-	-	-	-	-
sLCB1934+	antisense	+	1933586	1933731	100	100	99.3	99.3	-	-	-	-	-	-	-	-	-
sLCB1954-	intergenic	-	1953544	1953356	100	100	100	98.4	84.3	78	-	-	-	-	-	-	-
sLCB1958-	5' UTR-derived	-	1957004	1956884	100	100	100	100	95.9	96.7	-	-	-	-	-	-	-
sLCB1968-	3' UTR-derived	-	1967504	1967446	100	100	100	96.6	-	-	-	-	-	-	-	-	-
sLCB1971-	3' UTR-derived	-	1970419	1970297	100	100	93.1	98.4	-	-	-	-	-	-	-	-	-
sLCB1983-	5' UTR-derived	-	1982612	1982559	100	100	98.1	96.3	-	-	-	-	-	-	-	-	-
sLCB1994-	5' UTR-derived	-	1993415	1993201	100	100	99.5	98.6	-	-	-	-	-	-	-	-	-
sLCB1999-	intergenic	-	1998846	1998602	100	100	98.8	98.4	-	-	-	-	-	-	-	-	-
sLCB2012-	3' UTR-derived/5' UTR-derived	-	2011307	2011249	100	100	98.3	100	-	-	-	-	-	-	-	-	-
sLCB2033-	3' UTR-derived/antisense	-	2032530	2032363	100	100	100	99.4	-	-	-	-	-	-	-	-	-
sLCB2037+	antisense	+	2036066	2036164	100	100	100	96	-	-	-	-	-	-	-	-	-
sLCB2043-	5' UTR-derived	-	2042544	2042349	99.5	99.5	98.5	99	-	-	-	-	-	-	-	-	-
sLCB2048-	intergenic	-	2047831	2047640	100	100	99	100	-	-	-	-	-	-	-	-	-
sLCB2050-	3' UTR-derived	-	2049047	2048801	100	100	98	98.8	-	-	-	-	-	-	-	-	-
sLCB2059-	antisense	-	2058535	2058271	100	100	-	100	-	-	-	-	-	-	-	-	-
sLCB2060-	antisense	-	2059777	2059663	100	100	99.1	99.1	99.1	-	-	-	-	-	-	-	-
sLCB2064+	antisense	+	2063816	2063887	100	100	-	-	-	-	-	-	-	-	-	-	-
sLCB2067+	3' UTR-derived/5' UTR-derived	+	2066856	2066949	100	100	98.9	-	-	-	-	-	-	-	-	-	-
sLCB2083+	3' UTR-derived/antisense	+	2082202	2082285	100	100	98.8	100	-	-	-	-	-	-	-	-	-
sLCB2084-	intergenic	-	2083961	2083837	100	100	99.2	98.4	-	-	-	-	-	-	-	-	-
sLCB2095-	3' UTR-derived	-	2094284	2094091	100	100	100	99.5	-	-	-	-	-	-	-	-	-
sLCB2097+	5' UTR-derived	+	2096955	2097032	100	100	98.7	100	-	-	-	-	-	-	-	-	-
sLCB2105-	3' UTR-derived	-	2104504	2104327	100	100	-	-	-	-	-	-	-	-	-	-	-
sLCB2126-	intergenic	-	2125992	2125779	100	100	98.6	99.1	-	81.9	-	-	-	-	-	-	-
sLCB2142-	intergenic	-	2141190	2141091	100	100	99	99	-	-	-	-	-	-	-	-	-
sLCB2150-	intergenic	-	2149669	2149576	100	100	97.9	100	-	-	-	-	-	-	-	-	-
sLCB2157+	antisense	+	2156652	2156891	100	100	85.9	83.9	83.9	-	-	-	-	-	-	-	-
sLCB2189-	intergenic	-	2188680	2188278	100	100	-	-	-	-	-	-	-	-	-	-	-
sLCB2213-	3' UTR-derived	-	2212784	2212497	100	100	60.8	61.4	-	-	-	-	-	-	-	-	-
sLCB2227+	intragenic	+	2226986	2227099	100	100	95.6	95.6	-	-	-	-	-	-	-	-	-
sLCB2236-	intergenic	-	2235667	2235532	100	100	99.3	100	73	77.6	-	-	-	-	-	-	-
sLCB2253+	intergenic	+	2252764	2252861	100	100	99	100	-	-	-	-	-	-	-	-	-
sLCB2253-	antisense	-	2252934	2252663	100	100	99.6	99.3	74.9	68.6	-	-	-	-	-	-	-
sLCB2279-	intragenic	-	2278043	2277804	100	100	99.2	100	-	-	-	-	-	-	-	-	-
sLCB2288-	intergenic	-	2287654	2287444	100	100	99.5	98.6	86.1	81.4	-	-	-	-	-	-	-
sLCB2292-	intergenic	-	2291943	2291842	100	100	100	-	-	-	-	-	-	-	-	-	-
sLCB2294+	intergenic	+	2293061	2293271	100	100	100	-	-	-	-	-	-	-	-	-	-
sLCB2317-	3' UTR-derived	-	2316796	2316494	100	100	97.7	99.3	-	-	-	-	-	-	-	-	-
sLCB2321-	3' UTR-derived	-	2320403	2320301	100	100	100	100	-	-	-	-	-	-	-	-	-
sLCB2349.3-	3' UTR-derived/antisense	-	2348211	2348091	100	100	98.3	97.5	-	-	-	-	-	-	-	-	-
sLCB2349.7-	intragenic	-	2348652	2348574	100	100	98.7	98.7	-	-	-	-	-	-	-	-	-
sLCB2356-	5' UTR-derived	-	2355690	2355578	100	100	99.1	99.1	85	-	-	-	-	-	-	-	-
sLCB2383+	5' UTR-derived	+	2382473	2382679	100	100	100	100	-	-	-	-	-	-	-	-	-
sLCB2390+	intergenic	+	2389856	2389931	100	100	100	98.7	-	-	-	-	-	-	-	-	-
sLCB2400-	3' UTR-derived	-	2399246	2399173	100	100	98.6	98.6	93.2	97.3	-	-	-	-	-	-	89.2
sLCB2414-	5' UTR-derived	-	2413762	2413652	100	100	100	100	92.9	95.5	-	-	-	-	-	-	-
sLCB2434-	3' UTR-derived/5' UTR-derived	-	2433526	2433453	100	100	100	100	-	-	-	-	-	-	-	-	-
sLCB2442+	intergenic	+	2441292	2441341	100	100	100	100	-	-	-	-	-	-	-	-	-
sLCB2445+	3' UTR-derived/antisense	+	2444668	2444799	100	100	95.5	100	-	-	-	-	-	-	-	-	-
sLCB2451-	5' UTR-derived	-	2450784	2450479	100	100	99	100	-	-	-	-	-	-	-	-	-
sLCB2499-	5' UTR-derived	-	2498609	2498427	100	100	100	100	84.4	83.9	-	-	-	-	-	-	-
sLCB2502-	5' UTR-derived	-	2501112	2500971	100	100	98.6	98.6	-	-	-	-	-	-	-	-	-
sLCB2515+	intragenic	+	2514221	2514277	100	100	98.2	98.2	-	-	-	-	-	-	-	-	-
sLCB2533-	3' UTR-derived	-	2532804	2532589	100	100	99.5	99.5	-	-	-	-	-	-	-	-	-
sLCB2543+	5' UTR-derived	+	2542026	2542083	100	100	100	100	-	-	-	-	-	-	-	-	-
sLCB2543-	antisense	-	2542212	2542107	100	100	100	91.5	-	-	-	-	-	-	-	-	-
sLCB2545+	intergenic	+	2544843	2544923	100	100	100	100	-	67.8	-	-	-	-	-	-	-
sLCB2547-	intragenic	-	2546714	2546549	100	100	98.8	100	-	-	-	-	-	-	-	-	-
sLCB2571-	intergenic	-	2570801	2570724	100	100	98.7	100	-	88.9	-	-	-	-	-	-	-
sLCB2572+	antisense	+	2571115	2571209	100	100	96.8	96.8	-	-	-	-	-	-	-	-	-
sLCB2574+	3' UTR-derived/5' UTR-derived	+	2573209	2573276	100	100	100	100	-	-	-	-	-	-	-	-	-
sLCB2601+	antisense	+	2600014	2600192	100	100	100	100	87.7	88.8	-	-	-	-	-	-	-
sLCB2636-	intergenic	-	2635362	2635251	100	100	100	99.1	97.3	98.2	-	-	-	-	-	-	-
sLCB2667-	5' UTR-derived	-	2666012	2665871	100	100	99.3	100	89.4	-	-	-	-	-	-	-	-
sLCB2671-	antisense	-	2670909	2670685	100	100	-	-	-	88.6	-	-	-	-	-	-	-
sLCB2675-	3' UTR-derived/antisense	-	2674799	2674682	100	100	-	97.5	-	-	-	-	-	-	-	-	-
sLCB2689-	5' UTR-derived	-	2688227	2688152	100	100	100	98.7	-	-	-	-	-	-	-	-	-
sLCB2691-	antisense	-	2690434	2690194	100	100	98.3	98.3	63	55	-	-	-	-	-	-	-
sLCB2695-	5' UTR-derived	-	2694392	2694323	100	100	100	100	98.6	95.8	-	-	-	-	-	-	-
sLCB2706+	antisense	+	2705829	2705885	100	100	98.2	98.2	-	-	-	-	-	-	-	-	-
sLCB2710+	3' UTR-derived/antisense	+	2709489	2709584	100	100	92	99	-	-	-	-	-	-	-	-	-
sLCB2715-	5' UTR-derived	-	2714847	2714794	100	100	98.1	98.1	-	-	-	-	-	-	-	-	-
sLCB2747-	intergenic	-	2746183	2745976	100	100	100	99.5	83.7	88.9	-	-	-	-	-	-	-
sLCB2749-	5' UTR-derived	-	2748560	2748501	100	100	100	100	-	-	-	-	-	-	-	-	-
sLCB2764+	3' UTR-derived/antisense	+	2763194	2763403	100	100	97.6	98.1	-	-	-	-	-	-	-	-	-
sLCB2773+	antisense	+	2772058	2772195	100	100	99.3	99.3	83.6	85.8	-	-	-	-	-	-	-
sLCB2775-	antisense	-	2774661	2774556	100	100	-	-	-	-	-	-	-	-	-	-	-
sLCB2779+	intergenic	+	2778208	2778343	100	100	100	100	77.3	89.9	-	-	-	-	-	-	-
sLCB2779-	3' UTR-derived	-	2778434	2778378	100	100	100	98.2	-	-	-	-	-	-	-	-	-
sLCB2784+	intergenic	+	2783989	2784076	100	100	97.7	-	-	-	-	-	-	-	-	-	-
sLCB2785+	antisense	+	2784137	2784260	100	100	93.7	95.3	-	-	-	-	-	-	-	-	-
sLCB2790+	3' UTR-derived	+	2789603	2789687	100	100	-	-	-	-	-	-	-	-	-	-	-
sLCB2808+	intergenic	+	2807494	2807637	100	100	75.2	99.3	70.6	79.1	-	-	-	-	-	-	-
sLCB2809.7+	intergenic	+	2808687	2808842	100	100	73.9	99.4	71.2	78.2	-	-	-	-	-	-	-
sLCB2809.10+	intergenic	+	2808944	2809066	100	100	-	100	79.7	-	-	-	-	-	-	-	-
sLCB2810+	antisense	+	2809149	2809274	100	100	-	99.2	61.2	-	-	-	-	-	-	-	-
sLCB2826+	antisense	+	2825802	2825874	100	100	97.3	100	-	-	-	-	-	-	-	-	-
sLCB2837-	3' UTR-derived	-	2836897	2836776	100	100	97.5	98.4	-	-	-	-	-	-	-	-	-
sLCB2850-	3' UTR-derived/antisense	-	2849821	2849755	100	100	100	100	-	-	-	-	-	-	-	-	-
sLCB2852.4+	intergenic	+	2851385	2851509	100	100	100	86.8	-	-	-	-	-	-	-	-	-
sLCB2852.6+	antisense	+	2851570	2851693	100	100	100	85.6	-	-	-	-	-	-	-	-	-
sLCB2854-	3' UTR-derived	-	2853587	2853440	100	100	99.3	63.4	-	-	-	-	-	-	-	-	-
sLCB2862+	antisense	+	2861601	2861906	100	100	97.7	98.4	-	-	-	-	-	-	-	-	-
sLCB2877+	antisense	+	2876667	2876752	100	100	-	-	-	-	-	-	-	-	-	-	-
sLCB2897.6-	intergenic	-	2896572	2896472	100	100	-	-	-	-	-	-	-	-	-	-	-
sLCB2897.8-	3' UTR-derived	-	2896717	2896586	100	100	-	-	-	-	-	-	-	-	-	-	-
sLCB2911-	3' UTR-derived/5' UTR-derived	-	2910578	2910333	100	100	-	-	-	-	-	-	-	-	-	-	-
sLCB2917+	5' UTR-derived	+	2916124	2916263	100	100	99.3	99.3	-	-	-	-	-	-	-	-	-
sLCB2938+	intergenic	+	2937601	2937668	100	100	98.5	100	-	-	-	-	-	-	-	-	-
sLCB2938-	intergenic	-	2937844	2937626	100	100	98.6	100	-	-	-	-	-	-	-	-	-
sLCB2940-	3' UTR-derived/5' UTR-derived	-	2939008	2938918	100	100	100	97.8	88.3	82.7	-	-	-	-	-	-	-
sLCB2941-	3' UTR-derived/5' UTR-derived	-	2940669	2940481	100	100	79.4	78.9	-	-	-	-	-	-	-	-	-
sLCB2947-	intragenic	-	2946708	2946585	100	100	-	-	-	-	-	-	-	-	-	-	-
sLCB2948+	5' UTR-derived	+	2947561	2947648	100	100	-	-	-	97.7	-	-	-	-	-	-	-
sLCB2951+	intergenic	+	2950709	2950778	100	100	98.6	100	-	-	-	-	-	-	-	-	-
sLCB2956-	intergenic	-	2955300	2954987	100	100	100	99.7	90	92	-	-	-	-	-	-	-
sLCB2960-	3' UTR-derived	-	2959281	2959133	100	100	99.3	99.3	-	-	-	-	-	-	-	-	-
sLCB2995-	antisense	-	2994555	2994458	100	100	100	100	82.3	92.9	-	-	-	-	-	-	-
sLCB3031-	3' UTR-derived/antisense	-	3030478	3030292	100	100	98.9	99.5	-	-	-	-	-	-	-	-	-
sLCB3035-	antisense	-	3034551	3034491	100	100	-	96.7	-	91.8	-	-	-	-	-	-	-
sLCB3045+	3' UTR-derived	+	3044292	3044533	100	100	64.8	64.3	99.2	64.2	-	-	-	-	-	-	-
sLCB3046+	intergenic	+	3045664	3045731	100	100	97.1	95.6	-	-	-	-	-	-	-	-	-
sLCB3062+	3' UTR-derived	+	3061068	3061142	100	100	98.7	100	-	-	-	-	-	-	-	-	-
sLCB3076-	3' UTR-derived	-	3075838	3075754	100	100	98.8	98.8	87.2	87.4	-	-	-	-	-	-	-
